# Supplementary material for: N‐terminomics profiling of naïve and inflamed murine colon reveals proteolytic signatures of legumain
Source: J Cell Physiol. 2024 Oct 11;240(1):e31466. doi: 10.1002/jcp.31466 (PMC11735880; doi:10.1002/jcp.31466)
Supplement: Supplementary file 2 — Supporting information. [file JCP-240-0-s001.xlsx]

## Sheet: Index
Table #	Title
FAIMS-fractionated protein data from naïve and inflamed (DSS) colon tissue of wild-type (WT) and legumain-deficient (Lgmn-/-) mice filtered for valid values in 3/4 biological replicates and with statistics
Table S1	Protein changes in naïve colon of WT and Lgmn-/- mice
Table S2	Protein changes in DSS colon of WT and Lgmn-/- mice
Table S3	Protein changes in WT colon under naïve and DSS conditions
Table S4	Protein changes in Lgmn-/- colon under naïve and DSS conditions
FAIMS-fractionated N-terminomics peptides (TMT-labeled N-terminus) from naïve and inflamed (DSS) colon tissue of wild-type (WT) and legumain-deficient (Lgmn-/-) mice filtered using R
Table S5	N-termini changes in naïve colon of WT and Lgmn-/- mice
Table S6	N-termini changes in DSS colon of WT and Lgmn-/- mice
Table S7	N-termini changes in WT colon under naïve and DSS conditions
Table S8	N-termini changes in Lgmn-/- colon under naïve and DSS conditions

## Sheet: Table S1
Table S1	Protein changes in naïve colon of WT and Lgmn-/- mice
Peptide sequences were matched to an unreviewed mouse protein database containing isoforms and reverse sequences using MSFragger (Fragpipe v.21.0). Label free quantification was undertaken with a fixed modification of cysteine carbamidomethylation and variable modifications of lysine TMT-labeling (+304.2072 Da), methionine oxidation (+15.9949 Da), N-terminal acetylation (+42.0106 Da), N-terminal …
Index	Gene	NumberPSM	WT Naïve 1 MaxLFQ Intensity	WT Naïve 2 MaxLFQ Intensity	WT Naïve 3 MaxLFQ Intensity	WT Naïve 4 MaxLFQ Intensity	Lgmn-/- Naïve 1 MaxLFQ Intensity	Lgmn-/- Naïve 2 MaxLFQ Intensity	Lgmn-/- Naïve 3 MaxLFQ Intensity	Lgmn-/- Naïve 4 MaxLFQ Intensity	WT DSS 1 MaxLFQ Intensity	WT DSS 2 MaxLFQ Intensity	WT DSS 3 MaxLFQ Intensity	WT DSS 4 MaxLFQ Intensity	Lgmn-/- DSS 1 MaxLFQ Intensity	Lgmn-/- DSS 2 MaxLFQ Intensity	Lgmn-/- DSS 3 MaxLFQ Intensity	Lgmn-/- DSS 4 MaxLFQ Intensity	X.Log.Student.s.T.test.p.value.WT Naïve_Lgmn-/- Naïve	Student.s.T.test.q.value.WT Naïve_Lgmn-/- Naïve	Student.s.T.test.Difference.WT Naïve_Lgmn-/- Naïve	Student.s.T.test.Test.statistic.WT Naïve_Lgmn-/- Naïve	MaxPepProb	ReferenceIntensity
A2A8L1	Chd5	1	16.2622	15.8117	18.8881	7.36816	8.37093	7.0571	7.78924	8.04398	7.89425	15.8775	15.8067	8.01872	8.09621	7.77328	7.70998	16.2012	1.44399	0.311314	6.76724	2.69161	0.9854	7.99207
Q921D4	Med6	1	21.652	21.3739	21.402	20.5061	18.5549	17.8879	17.7109	18.0245	20.8847	21.4455	20.5652	20.5967	17.7735	18.3043	17.8185	17.7274	4.31173	0.038	3.1889	10.3052	0.9575	20.1545
Q9WU81-2	Slc37a2	2	20.6827	18.1009	21.1519	22.8169	18.5743	19.4495	18.0504	18.3596	18.9224	18.4727	20.9766	18.5639	18.5887	18.4346	18.8114	18.911	1.05574	0.414997	2.07966	2.03579	1	20.0751
Q8C196	Cps1	2	17.4247	16.8358	17.5952	17.982	15.8421	16.2659	16.0002	16.044	16.2707	17.0667	16.9686	15.9568	16.2565	16.747	16.3715	16.176	2.85937	0.13424	1.42136	5.5988	0.9994	16.7441
Q8VCH0	Acaa1b	1	20.1161	19.2571	20.2526	20.5149	17.1463	18.8373	18.8995	19.6147	19.5683	20.1627	20.0768	19.6532	19.9192	19.5935	18.6237	17.9929	1.26822	0.348374	1.4107	2.3914	1	19.5545
Q8BM55	Tmem214	3	23.1179	23.309	22.4974	21.8553	21.6387	21.6275	21.4997	20.8161	23.0615	23.0005	22.4046	22.7396	20.5508	21.8648	21.6676	21.7396	1.8353	0.241381	1.29941	3.39354	1	22.37
Q62377	Zrsr2	1	16.6687	17.2255	16.9873	16.7336	14.9062	16.0487	16.6084	15.7933	16.8401	15.8083	16.2875	15.5829	15.3389	16.8717	16.3754	19.1129	1.52136	0.294653	1.06466	2.82627	0.9916	16.3023
Q9WU79	Prodh	1	18.2761	17.9681	17.9568	18.0589	16.284	17.0134	17.6667	17.1729	18.0278	17.8289	17.921	17.6523	17.1688	16.7034	16.4813	16.2356	1.88515	0.23159	1.03069	3.48724	0.9932	17.4998
P28776	Ido1	1	19.6905	20.1473	18.2953	18.0944	17.9865	18.065	18.0314	18.1588	20.8283	19.2147	19.3479	21.8735	19.3714	19.1508	19.9542	18.584	1.00797	0.436626	0.996451	1.95642	1	19.8056
Q00897	Serpina1d	7	24.4707	24.4552	24.9463	25.51	23.8121	23.8895	24.0808	23.9336	25.4909	24.829	25.1194	25.4571	24.2315	24.3718	24.3803	24.7131	1.93843	0.227662	0.916564	3.58861	1	24.7602
Q9R0M8	Slc35a2	1	21.692	21.9702	21.5398	21.1582	21.0183	20.4196	20.7688	20.5312	20.9827	20.848	20.7015	21.3382	20.7971	20.6	20.3286	20.5756	2.24831	0.177318	0.905552	4.20645	1	20.9871
Q9D6U8	Fam162a	2	22.0614	21.391	21.8087	21.5477	20.4515	21.0986	21.0556	20.7676	20.8865	21.9035	21.3552	21.3404	20.9684	21.0513	20.8554	20.5525	2.18906	0.172	0.858876	4.08433	1	21.2407
Q5MPP0-2	Fa2h	1	21.0625	21.0895	21.1507	21.8145	20.1248	20.6232	20.3875	20.6209	20.4854	20.7812	21.201	20.5538	20.7888	20.4138	20.9936	20.4871	2.10226	0.192937	0.84021	3.90893	1	20.7744
Q8VCH6	Dhcr24	1	15.8124	16.1882	15.6781	15.9318	15.4084	15.0591	14.8567	14.9312	15.9485	15.7617	16.0649	15.6497	15.3932	15.697	14.7929	15.1667	2.66808	0.176229	0.838753	5.13455	0.9534	15.5112
Q91W97	Hkdc1	1	19.7706	18.9153	19.5583	19.5878	17.65	18.6242	19.0942	19.1137	19.3343	20.0541	19.5031	19.4712	18.688	18.2899	18.6942	18.8777	1.1215	0.395587	0.837464	2.14529	1	19.1689
O08709	Prdx6	11	26.5007	24.8911	25.9626	25.9036	24.9356	25.0556	25.1147	24.8127	25.0456	25.1799	25.9008	25.4496	25.4725	24.6885	24.9944	24.8376	1.29569	0.342566	0.834865	2.43787	1	25.3806
Q8CD54-2	Piezo2	1	22.792	23.0565	23.3988	22.894	22.7682	22.637	22.2926	21.1298	21.8562	21.9186	22.0837	21.8467	22.3755	22.4089	21.5209	23.3466	1.09034	0.405782	0.828433	2.09336	0.9929	22.4548
P47226-2	Tes	12	26.5186	25.1826	26.2738	26.2245	25.4802	25.2712	25.1361	25.1003	25.8528	25.3434	26.1815	26.075	26.2996	25.5498	25.6436	26.6484	1.39287	0.314323	0.802918	2.60354	1	25.8508
P11087-2	Col1a1	1	20.1895	20.5082	20.7557	20.9007	19.7827	20.0139	19.8714	19.534	20.5447	20.1212	21.0827	20.2866	20.9851	20.5436	20.2918	22.4057	2.2682	0.178829	0.788033	4.2479	0.9724	20.5593
Q9CZX5	Pinx1	1	19.5467	19.4902	19.4804	19.6084	19.1375	18.6021	18.6237	18.6218	17.8987	19.0729	18.8211	18.5121	18.8461	18.9265	19.2211	19.1706	2.96496	0.125714	0.785156	5.86756	1	18.9668
Q9JLB0-2	Pals2	5	22.8316	21.9262	22.7856	23.5434	21.9947	22.0209	21.876	22.0694	22.1033	22.116	23.0402	21.9746	21.9025	21.8546	21.9869	22.2198	1.23973	0.354971	0.781454	2.34334	1	22.2942
Q64669	Nqo1	3	24.6837	23.2897	24.06	23.8735	22.8584	23.4251	23.4631	23.0479	23.3593	23.5963	23.8037	23.5384	23.6667	22.9187	23.0633	23.0131	1.28018	0.345787	0.778073	2.4116	1	23.5368
Q62433	Ndrg1	2	20.6589	20.4746	19.8141	20.6105	19.4708	19.8258	19.7021	19.4675	20.0044	19.7522	20.0545	20.1046	20.3877	20.257	20.3763	20.306	1.94255	0.227801	0.772992	3.5965	1	20.1452
O88492-2	Plin4	2	20.2934	18.9751	20.1675	19.0081	18.3728	18.4981	19.3587	19.1746	18.9681	19.1484	18.8636	20.282	18.5126	19.0062	18.7066	19.8137	0.884734	0.488247	0.759983	1.75163	1	19.413
P14142	Slc2a4	2	22.7276	21.8854	22.7802	22.7966	21.7515	22.1846	21.5182	21.7452	22.4862	21.8901	22.5428	22.4069	22.6345	22.1442	21.9399	22.7095	1.54074	0.295725	0.747578	2.86028	1	22.2744
Q3UZZ6	Sult1d1	2	26.158	24.8469	25.3061	25.1806	24.0867	24.8336	25.0485	24.5801	24.2578	24.7829	25.1619	24.5808	24.4679	23.7829	24.2386	23.7515	1.10478	0.402891	0.735654	2.11742	1	24.8036
P28481-1	Col2a1	10	28.4878	29.4027	29.2105	28.9881	28.0149	28.7254	28.5154	27.9177	29.2815	28.9421	29.6435	28.6451	28.8806	29.1521	28.478	30.8637	1.40841	0.311383	0.72892	2.63023	0.9985	29.0313
O88428	Papss2	42	26.6833	25.8751	26.6279	27.2531	25.7425	25.9507	25.8541	25.9851	25.8971	26.0444	26.7908	25.9281	25.9481	25.7269	25.8833	25.8024	1.34639	0.327296	0.726747	2.52404	1	26.1694
Q61503	Nt5e	2	22.3606	21.5708	21.9534	22.0922	21.3426	21.0803	21.3086	21.3549	21.6911	21.8189	22.2266	22.1986	22.3028	21.3871	21.7819	21.8418	2.19134	0.175546	0.722644	4.08899	1	21.8083
Q6PGG6	Gnl3l	1	23.3922	23.4608	24.5313	24.0423	22.6708	23.2503	23.2707	23.4575	24.1344	23.4727	24.0627	24.2107	23.5194	23.0836	23.2378	24.767	1.1461	0.390903	0.694315	2.18635	0.9684	23.7212
Q99N16	Cyp4f3	1	19.9079	19.299	19.2688	19.3957	18.1283	18.7659	19.1509	19.0786	19.2849	19.3645	19.5555	19.3242	19.064	19.0048	19.1243	18.6985	1.32219	0.335874	0.686945	2.48284	0.9639	19.1607
Q9JLR9	Higd1a	2	23.9509	22.5331	23.011	22.509	21.2352	22.8696	22.9693	22.1969	21.8946	22.2782	22.6447	22.1252	21.659	21.348	21.4818	21.1301	0.621529	0.61649	0.683247	1.30708	1	22.4323
P31786	Dbi	2	25.9288	25.4917	24.8354	24.3508	24.2458	24.7027	24.6692	24.2836	24.5404	25.1659	24.9195	24.6699	24.1471	24.3412	24.6013	23.9633	0.931742	0.467531	0.676363	1.82981	1	24.719
Q8BH98	Mboat1	1	17.0114	16.6118	16.2221	16.7478	16.8068	15.3517	15.6906	16.0531	16.5524	15.7553	16.5869	15.6649	16.0439	16.4867	16.2143	15.9948	0.978697	0.446579	0.672719	1.9078	1	16.1756
Q76KF0-2	Sema6d	1	18.583	19.2719	18.5849	18.85	18.1282	18.5163	18.0628	17.9081	17.6796	18.8656	17.661	17.8426	18.122	19.0154	18.0067	19.2166	1.74172	0.257266	0.668616	3.22053	1	18.3948
Q924W7-2	Dennd2b	1	16.0576	20.544	20.3626	16.9783	19.3501	17.0603	16.9566	17.9499	17.2681	20.1359	16.1306	16.7922	17.1331	17.1205	17.0448	16.6674	0.203461	0.863724	0.6564	0.513511	1	18.4284
Q9WVC8	Slc26a3	3	22.3924	20.9365	22.6841	23.5955	22.5028	21.8925	21.6987	20.8994	21.3987	20.653	22.7064	20.9884	20.888	20.9937	20.9615	21.5061	0.457627	0.712357	0.653806	1.01645	1	21.8919
Q91V76		7	23.7478	22.9563	23.3098	23.3634	22.2031	22.9018	22.8097	22.905	23.2081	23.6084	23.3845	23.3312	23.2519	22.6354	22.9963	22.5171	1.4682	0.305739	0.639384	2.73355	1	23.1144
Q9Z1N7	Arid3b	1	16.2789	15.7215	16.454	16.8896	15.612	15.8673	15.7032	15.6046	15.8202	15.6137	16.4477	15.7922	15.7067	15.669	15.6195	15.1958	1.36965	0.324677	0.639235	2.56375	0.96	15.8959
Q99KC7	Smagp	1	22.1817	22.3717	22.86	23.0206	22.098	22.1262	21.8593	21.8047	22.5648	22.1476	22.1591	22.2956	22.3809	22.4331	22.4918	22.1665	1.60174	0.287203	0.636438	2.96812	0.992	22.2908
P13634	Ca1	38	32.663	31.942	32.5158	32.8284	31.1467	31.9551	31.9921	32.3157	31.9778	32.0838	32.6903	31.9797	32.2073	31.6538	31.7477	31.6786	1.0449	0.417967	0.634918	2.01777	1	32.1596
Q8QZR5	Gpt	5	24.1253	22.9753	23.8084	23.5654	22.3963	23.1984	23.1238	23.245	23.123	23.1622	23.3976	23.3194	23.3756	22.5206	22.7165	22.5171	1.03107	0.428071	0.6277	1.99478	1	23.2216
P52927	Hmga2	1	20.2185	19.5384	20.5245	20.3896	19.6223	19.7222	19.373	19.5132	19.1277	19.3756	19.7993	19.1067	19.8319	19.6804	19.4296	20.1466	1.41221	0.311478	0.61011	2.63677	1	19.7083
Q2KHK6	Gsdmc2	10	25.7702	24.998	25.4636	26.1507	25	25.0701	25.0333	24.8721	25.1423	25.2274	26.0133	25.1492	25.3372	24.965	25.2593	25.3056	1.29152	0.342358	0.601728	2.43079	1	25.318
Q8R000	Slc51a	1	19.8596	19.4946	20.2331	20.3501	17.2513	19.7829	19.6282	20.8779	19.683	20.2162	19.456	19.991	20.3328	20.5077	20.209	19.7767	0.322646	0.800528	0.59929	0.760583	0.9841	19.9551
P07724	Alb	105	31.2866	31.1477	30.9965	31.2755	30.306	30.5605	30.5925	30.8545	32.1179	30.996	32.0593	31.4861	31.1312	30.7161	30.9196	31.3815	2.41661	0.181356	0.598214	4.56474	1	31.1531
Q9R0Q1-2	Sytl4	1	20.1975	20.6399	21.169	20.9244	19.7926	20.1283	20.1136	20.5065	20.9102	20.3169	21.1794	20.5271	20.5551	20.5716	20.5197	21.6071	1.24168	0.355025	0.597449	2.34664	0.9987	20.5861
Q8K354	Cbr3	8	23.8327	23.0193	23.3499	23.2125	22.7423	22.778	22.8195	22.6852	23.1568	23.0846	23.3285	23.1645	23.5822	22.6286	23.067	22.9387	1.83746	0.242826	0.59733	3.39759	1	23.0936
P51125-2	Cast	11	24.4827	24.4896	24.7168	24.9796	24.0102	24.2212	24.0789	24.0133	24.0949	24.2949	24.1232	24.0635	24.2185	24.5455	24.2615	24.4468	2.43308	0.174552	0.586312	4.60076	1	24.2784
Q5F2F2	Abhd15	1	16.9421	16.3626	16.8215	16.1501	15.3425	16.2723	16.2759	16.0443	17.1062	16.188	17.4029	16.7513	16.1922	16.4969	16.7243	16.2759	1.04813	0.41638	0.585362	2.02314	1	16.4794
P97872	Fmo5	3	22.9188	22.5616	23.2028	23.5995	21.7921	22.522	22.3392	23.3138	22.945	22.7687	22.9032	22.5328	22.9395	22.7738	22.5696	22.5314	0.739181	0.565147	0.578899	1.50787	1	22.7613
Q9DD20	Tmt1b	8	25.7932	24.8559	25.0596	24.8849	23.9595	24.7338	24.6973	24.9079	25.1571	24.8527	25.2865	24.9831	24.7949	24.3846	24.4655	24.1578	0.966814	0.452158	0.573819	1.88807	1	24.839
Q9DCT5	Sdf2	1	16.0025	16.0959	16.399	15.7173	15.4305	15.7918	15.41	15.2948	15.6528	15.3261	15.816	15.4603	15.4059	15.8312	15.5311	16.1355	1.74827	0.256041	0.571904	3.23252	1	15.6779
Q9Z2K1	Krt16	4	21.3904	21.0616	20.81	21.3683	20.9827	20.3491	20.5297	20.5089	20.6073	21.3104	20.4991	20.2318	20.5366	21.3873	21.5412	20.928	1.57123	0.283173	0.564961	2.91402	1	20.9053
Q01320	Top2a	2	22.7506	22.8716	22.5107	22.2202	22.5542	22.4467	22.121	20.9893	21.0634	21.1281	20.8875	20.6792	20.9777	21.8121	20.9169	21.5582	0.706181	0.58082	0.560469	1.45201	1	21.8551
Q8BW75	Maob	9	25.2864	24.7267	25.135	25.1336	24.2458	24.6032	24.5613	24.6876	24.9945	24.6784	25.1296	24.9822	25.2172	24.302	24.6131	24.7969	1.91521	0.228245	0.545978	3.54427	1	24.8472
O70481	Ubr1	1	19.2192	19.2029	18.6795	19.1285	18.7762	18.7379	18.4398	18.1212	18.6045	18.3472	18.6529	18.8538	18.5701	18.7222	18.0006	18.7125	1.4554	0.310444	0.538733	2.71136	1	18.6738
Q99J99	Mpst	10	25.9913	24.9635	25.7184	25.8397	24.9598	25.0918	25.1037	25.2316	24.8307	25.1315	25.6988	24.9685	25.0091	24.8241	24.8041	24.8508	1.19019	0.378081	0.531491	2.26012	1	25.2145
Q9WUZ7	Sh3bgr	1	21.4931	21.1577	22.1616	21.911	21.2068	21.5696	21.024	20.8011	20.8625	20.7635	20.9336	20.9515	21.3861	21.1738	20.424	21.5806	0.989963	0.441619	0.53048	1.92651	1	21.2433
Q00898	Serpina1e	1	20.1381	20.3731	20.6555	20.9095	20.0059	19.9317	19.9123	20.1121	22.7637	20.6342	21.4492	21.3135	20.2002	20.1229	19.9036	20.2778	1.64357	0.277403	0.528545	3.0428	1	20.7142
Q9DBR7-2	Ppp1r12a	3	24.1667	24.191	24.2616	24.5902	23.8927	23.865	23.6408	23.7116	23.8778	23.7234	24.018	23.9053	23.9224	24.2093	23.7755	24.5912	2.41243	0.1792	0.524867	4.55564	1	23.9925
P18572-2	Bsg	12	28.1161	27.8072	28.3723	29.0027	27.8527	27.8223	27.6892	27.8532	27.897	27.6857	28.3223	27.697	27.7666	27.7336	27.9044	27.8839	1.04957	0.4172	0.520217	2.02553	1	27.9567
P53986	Slc16a1	4	22.8144	22.3683	22.8568	23.5895	22.0362	22.3771	22.3623	22.7732	22.8653	22.3665	23.3689	22.4049	22.2105	22.4019	22.1521	22.2005	0.893594	0.48286	0.520022	1.76638	1	22.5977
P18608	Hmgn1	1	18.1629	18.132	18.2811	18.0603	17.4493	17.7892	17.7054	17.6261	17.4356	17.6342	17.6616	17.4142	17.3344	17.8907	17.8005	17.453	3.02203	0.126	0.51656	6.01673	0.9792	17.7104
Q9CZR2	Naalad2	3	22.947	23.0418	22.8012	22.9513	22.6484	22.4588	21.9996	22.5893	22.8068	22.905	22.8226	22.6111	22.6702	22.6903	23.1349	22.901	1.78274	0.25326	0.511281	3.29591	1	22.7085
Q5KU39	Vps41	1	19.5573	19.766	19.5728	19.7406	19.1423	19.3601	19.1749	18.9492	19.2657	19.4463	19.2048	19.379	19.5679	19.7848	19.6054	19.7505	2.6136	0.1764	0.502534	5.00737	1	19.4214
Q8VCR2-2	Hsd17b13	1	18.414	18.468	19.0108	19.0501	18.2713	18.2225	17.9021	18.5376	18.7808	18.374	18.4334	17.9311	18.0306	17.8589	17.8514	17.1044	1.23708	0.356878	0.502329	2.33889	1	18.2758
Q6RUT7	Uqcc4	1	17.0833	17.8183	17.2604	17.5402	17.0418	16.6567	17.0109	16.9907	16.8464	17.2027	16.4965	16.9065	16.4299	16.6575	17.1024	16.6785	1.45492	0.310085	0.500502	2.71053	0.9856	16.9748
P35230	Reg3b	1	21.995	21.6835	21.6188	21.1732	21.0644	21.0037	21.1973	21.2239	21.9564	22.671	21.6921	23.1265	23.3154	23.3028	23.4978	22.5949	1.50176	0.298165	0.495331	2.79198	1	22.3283
Q9CQL4	Mrpl20	1	18.5084	17.9753	17.5287	17.5408	17.6369	16.9504	16.6439	18.3596	18.7491	18.6487	18.5944	18.7441	17.898	17.1951	17.7384	17.57	0.503017	0.691224	0.490604	1.09865	1	17.9975
Q0VDN7	Rundc1	2	26.44	25.3532	26.1907	26.6702	24.8933	25.4721	25.5587	26.7764	26.1932	26.1134	26.367	26.0917	26.1529	25.2137	26.4956	25.1414	0.447991	0.718074	0.488395	0.99879	0.9622	26.0052
Q9D958	Spcs1	1	22.5198	21.9852	22.3931	22.0834	21.5386	21.9298	21.879	21.6936	21.6328	21.7871	22.0317	21.7806	21.8153	21.649	21.7488	21.8963	1.69422	0.268376	0.485115	3.13407	0.9919	21.8849
Q91WS2-3	Nlrp6	2	19.1561	19.0814	18.9806	19.5612	18.6845	18.58	18.7192	18.8599	19.0273	19.5496	19.1787	19.474	19.2983	19.0548	19.0869	18.274	1.87114	0.234189	0.483909	3.46079	1	19.0954
Q06185	Atp5me	3	24.2094	24.1162	23.2369	22.8413	22.7131	23.3995	23.4538	22.9029	23.0207	23.5678	23.5319	23.1231	22.8863	22.512	22.9427	22.4864	0.598568	0.62521	0.483604	1.26728	1	23.2456
Q03734	Serpina3m	1	16.3536	16.1044	16.937	17.0166	16.2355	16.0888	15.5229	16.6323	18.5899	18.2327	17.8341	18.36	18.9042	19.0691	18.2537	19.4512	0.740818	0.565059	0.483018	1.51064	0.9999	17.8728
Q2VLH6-2	Cd163	2	21.5627	21.0668	21.5809	21.6921	20.749	20.9089	21.1206	21.2077	22.3293	21.3529	22.2393	22.0587	21.7775	21.7309	21.755	22.4475	1.48336	0.3045	0.479095	2.7599	1	21.6465
Q63ZW7	Patj	1	17.1787	17.3708	16.4766	17.9725	16.249	16.9558	17.1347	16.7476	15.6878	16.9097	16.2608	16.4779	17.062	16.1579	15.5021	14.7	0.627419	0.616453	0.477873	1.31725	0.9996	17.2108
Q9WUZ9	Entpd5	13	25.7595	25.2486	25.6517	26.0481	24.7972	25.1911	25.2651	25.5483	25.3285	25.3788	25.6406	25.379	25.5648	25.1005	25.2387	25.0018	1.09572	0.404191	0.476534	2.10233	1	25.3861
Q91YL7-2	Cwh43	2	21.4363	21.0513	21.4322	21.5956	20.891	20.9247	20.8713	20.9224	20.7804	20.7864	20.9042	20.9161	20.7883	21.0078	20.6565	21.0675	2.19483	0.178863	0.476504	4.09613	1	20.9884
P55096	Abcd3	19	26.1815	26.1991	26.1923	26.4207	25.581	25.8309	25.7268	25.9609	25.9732	25.9147	25.9823	25.8589	26.0495	25.8779	25.8643	25.9552	2.51719	0.162923	0.473491	4.78744	1	25.9415
Q5SW19-3	Cluh	8	23.5967	23.4013	23.3769	23.4866	22.9125	23.0675	22.9963	22.998	22.8991	22.8585	23.0789	22.8005	22.8887	22.9318	23.1184	22.818	3.69204	0.0577778	0.471781	8.00176	1	23.0328
Q9EP89	Lactb	1	23.0215	22.5862	22.7236	22.8083	22.3017	22.1094	22.3076	22.5601	22.6104	22.7897	22.1718	22.6179	22.8479	22.362	22.7178	22.7012	1.93583	0.226937	0.465199	3.58363	1	22.5627
Q01149	Col1a2	12	23.8233	24.7239	24.5889	24.6935	23.9047	24.1074	23.8846	24.0756	24.6755	24.4332	24.9672	24.1245	24.2217	24.3804	24.2884	25.6414	1.0954	0.402931	0.464307	2.1018	1	24.4151
Q80X19-2	Col14a1	6	24.1179	23.3134	24.1387	24.0987	23.5169	23.4093	23.3608	23.5314	24.2412	23.6822	24.3466	24.0151	24.0834	23.9767	23.8776	24.2553	1.18391	0.378598	0.462588	2.2496	1	23.8745
Q8BPM0-2	Daam1	2	20.7026	20.8238	20.5271	20.4914	20.3587	20.0864	20.1442	20.1104	20.1433	20.4086	20.2323	20.1589	20.3677	20.3952	20.2961	20.6913	2.44555	0.174596	0.461304	4.62813	1	20.3436
Q8BH61	F13a1	11	24.777	24.3284	24.755	24.7362	24.0762	24.1881	24.2292	24.2727	25.732	24.554	25.5588	25.3171	25.0944	24.7801	24.7453	25.5593	2.13339	0.181774	0.457615	3.97137	1	24.8297
Q80TA6-2	Mtmr12	1	19.8255	19.4038	19.4443	18.8471	19.0354	18.8394	19.207	18.6097	18.7927	19.3849	18.5917	18.8648	18.8346	18.9962	19.1479	18.7498	0.981852	0.44587	0.457285	1.91304	1	19.0465
P97493	Txn2	1	22.9126	22.2513	21.9822	21.4664	21.1246	22.1605	22.2622	21.2439	21.4921	21.9256	21.8799	21.9445	21.1873	21.1472	21.4702	20.658	0.489643	0.69224	0.455334	1.07459	1	21.8043
Q9D4J7-2	Phf6	1	20.2281	20.1433	19.8313	19.927	19.731	19.8734	19.7236	18.9817	19.0744	19.467	19.3603	19.0831	19.1266	19.6859	19.306	19.5001	1.06603	0.409403	0.455023	2.0529	1	19.5672
Q9CZW4	Acsl3	3	23.7779	23.4949	23.76	23.7087	23.0469	23.3917	23.3172	23.1716	23.3227	23.3823	23.6081	23.2965	23.3726	23.2205	23.028	23.1595	2.38919	0.178476	0.453511	4.50517	1	23.3829
Q8BH97	Rcn3	1	21.7631	21.9424	21.7631	21.2829	21.3392	21.1867	21.2699	21.1537	21.6441	22.1813	21.0849	21.2743	21.3185	21.7448	21.7123	21.6227	1.64988	0.275339	0.450494	3.05411	1	21.4911
P54869	Hmgcs2	44	28.7872	28.1268	28.7705	29.0766	27.5092	28.295	28.3034	28.8523	28.6836	28.8275	28.9028	28.8186	28.8226	28.0799	28.4533	27.8571	0.628473	0.616187	0.450305	1.31907	1	28.5803
P56183-2	Rrp1	1	20.4535	20.1565	20.2743	20.3071	20.006	19.9228	19.7468	19.7342	19.6751	19.9061	19.7	19.6323	19.7651	20.1201	19.9132	19.9037	2.57379	0.172711	0.445388	4.91576	0.9817	19.9201
P63325	Rps10	5	24.8236	24.7637	24.6627	24.5966	24.3859	24.1078	24.0835	24.4905	24.8769	25.4144	24.6723	24.6852	24.3051	24.2377	24.585	24.4915	2.11066	0.189541	0.444706	3.92573	1	24.5815
Q6ZWY8	Tmsb10	1	21.9709	21.3883	20.7505	19.3109	20.69	20.6812	20.5368	19.7351	20.2636	20.82	20.202	20.7374	20.224	20.691	21.4021	20.4372	0.303158	0.809493	0.444389	0.721823	0.9999	20.6971
Q8R0P4-2	Aamdc	1	18.1489	17.9973	17.8529	17.0033	16.6239	17.7595	17.8235	17.0191	16.287	17.6194	17.5629	17.3037	16.5887	16.6288	16.5102	16.5441	0.528219	0.667424	0.444098	1.14366	1	17.324
Q03311	Bche	7	23.3103	22.9457	23.3939	23.2894	22.5335	22.9107	22.7717	22.9534	23.0269	22.7605	23.1964	22.7406	22.8765	22.6873	22.7584	22.9327	1.74817	0.255025	0.442522	3.23234	1	22.9369
Q8BLH7	Hirip3	1	18.8653	18.8359	19.219	19.0451	18.9441	18.6431	18.4782	18.1307	17.8584	18.4224	18.0942	18.3087	18.21	19.0082	18.5346	18.6603	1.22034	0.365139	0.4423	2.31072	0.9912	18.5857
Q61205	Pafah1b3	1	20.344	19.8074	19.3831	19.322	18.9348	19.4886	19.5155	19.1509	19.5324	19.5791	19.7605	19.1372	18.7437	18.7664	19.2317	19.0005	0.799797	0.531606	0.441682	1.60982	1	19.3647
Q9WTP6-2	Ak2	6	24.0909	23.4005	23.4333	23.2078	22.7856	23.3367	23.3725	22.8917	23.0604	23.2171	23.1599	23.0841	22.9972	22.6868	23.07	22.4696	0.905321	0.481578	0.436527	1.78588	1	23.1816
P17095	Hmga1	3	26.6145	26.217	26.2627	26.3608	26.0765	26.3012	26.0735	25.2596	25.3232	25.8646	25.5004	25.0963	25.9637	26.1792	25.6117	25.7257	0.89901	0.482288	0.436061	1.77539	1	25.9268
O88207-2	Col5a1	7	27.5987	27.6327	27.8428	27.9345	27.4747	27.2935	27.2498	27.249	27.7837	27.1392	27.8881	27.1026	27.3386	27.3018	27.3504	28.1724	2.37314	0.177415	0.43543	4.47052	1	27.5129
B2B9E1	Triqk	4	23.2947	23.4711	23.5875	22.7715	23.043	22.9617	22.7949	22.5917	23.031	23.3133	22.6321	23.0402	22.9129	23.0111	22.4531	23.1186	1.09638	0.404422	0.433368	2.10343	1	23.0664
O88343	Slc4a4	8	23.6207	23.2334	23.813	24.0987	23.2087	23.3554	23.226	23.2658	22.9693	23.1598	23.5148	23.0887	23.2457	23.1643	23.3053	23.0598	1.22425	0.363355	0.42748	2.31729	1	23.3409
Q6NZM9	Hdac4	1	19.8439	18.8811	19.9517	19.4374	18.8593	18.9246	19.4501	19.172	18.4343	19.187	18.4109	19.5467	18.7061	19.2768	19.7182	19.0242	0.75833	0.55441	0.427024	1.54016	1	19.2481
Q9JI13-2	Utp3	1	17.4966	17.9233	17.892	17.5603	17.4854	17.9008	17.3896	16.3903	17.2544	17.4804	16.9702	16.8868	16.4991	17.7187	17.7212	18.0065	0.593885	0.628178	0.42653	1.25913	0.9902	17.4135
Q9EPB4	Pycard	5	22.518	22.0785	22.9417	22.8089	21.8688	22.0838	22.0994	22.5905	22.2383	21.9983	21.945	22.2495	22.1206	22.7328	22.8913	21.9585	0.878996	0.491778	0.42614	1.74208	1	22.3507
P16110	Lgals3	4	25.2834	24.288	24.6543	24.1128	23.7508	24.4965	24.5785	23.8165	24.0108	24.1225	24.3653	24.0849	24.0269	23.413	23.6243	23.9404	0.589557	0.631133	0.424064	1.25159	1	24.2326
Q8BK48	Ces2e	9	24.482	23.7058	24.5194	24.6287	23.7157	23.8085	23.9989	24.1386	23.8876	24.3738	24.0027	24.1167	24.0534	24.0794	24.2499	23.879	0.916309	0.476166	0.418551	1.80416	1	24.1252
Q9D8S4	Rexo2	1	18.9785	18.5351	18.9572	18.5426	18.4887	18.0729	18.4271	18.3518	18.8774	19.0238	19.054	18.7673	18.1746	17.5637	18.5291	18.1198	1.45584	0.31189	0.418239	2.71212	0.9998	18.5583
P11930	Nudt19	1	18.2559	17.8456	17.5248	17.5742	16.9786	17.4446	17.4191	17.6856	17.7236	17.8414	17.8548	17.6768	17.4254	16.9082	17.3899	16.6366	0.958922	0.454919	0.41814	1.87496	0.9744	17.5294
Q6A028	Swap70	5	22.7107	22.628	22.6921	22.4713	22.3871	22.1537	22.174	22.1232	22.3753	22.4224	22.6638	22.4095	22.2493	22.2296	22.247	22.649	2.66767	0.173	0.416038	5.13358	1	22.3776
Q922U2	Krt5	7	23.4079	23.7455	23.7328	23.3637	23.474	23.2093	22.8273	23.0928	23.2612	23.4009	22.8409	22.7048	23.1157	23.6504	23.5509	23.3647	1.29637	0.342802	0.411633	2.43901	1	23.3097
Q9DBE0	Csad	1	17.3525	17.4513	16.8661	17.0039	16.4808	16.7754	16.4047	17.3694	16.4439	16.7874	17.6165	16.6729	17.0162	16.0963	16.2863	17.0671	0.783946	0.53657	0.410856	1.58323	1	16.8474
Q91WL0	Eps8l3	5	23.6761	23.0311	23.4834	23.6617	22.9849	23.0139	23.0661	23.1568	22.9522	23.1788	23.499	23.1514	22.9848	22.9099	22.9227	23.1988	1.4064	0.311725	0.407624	2.62677	1	23.1721
Q9Z108	Stau1	1	19.2648	18.9552	18.7586	19.0764	18.9155	18.5044	18.6066	18.4032	18.4023	19.0672	18.8654	19.094	18.4894	18.3352	18.8186	18.7178	1.41838	0.31311	0.406367	2.64739	1	18.7819
Q9QWL7	Krt17	5	24.2949	24.037	23.8871	24.573	23.9754	23.7663	23.4157	24.0094	23.9135	24.0567	23.8151	23.4137	23.4863	24.1284	24.337	23.9811	1.03347	0.426942	0.406257	1.99878	1	23.9132
Q91XL9	Osbpl1a	1	19.1602	19.2699	19.5457	19.4748	19.0069	18.9916	18.9486	18.8795	19.497	19.1397	19.2246	19.0349	19.3926	19.317	19.3443	19.177	2.30808	0.177297	0.406001	4.33172	0.9997	19.1742
Q8VCT4	Ces1d	6	25.7481	24.9561	25.5555	25.9007	24.6847	25.1906	25.2312	25.4549	25.5932	25.2458	26.0059	25.5283	25.4006	25.1931	25.1401	25.1873	0.745251	0.564398	0.399724	1.51812	1	25.4032
P62965	Crabp1	1	18.3299	18.0409	18.4069	18.2747	18.1137	17.7313	17.774	17.848	18.2957	17.8774	17.9889	18.3606	18.7387	18.166	17.8597	18.6386	1.83952	0.242699	0.396332	3.40144	0.9995	18.157
Q9DCS2	Mettl26	1	22.1843	21.0953	21.6186	21.4174	20.9263	21.2233	21.435	21.1603	21.2677	21.2779	21.7626	21.274	21.2291	20.6893	21.1575	20.5112	0.770701	0.545037	0.392698	1.56098	0.998	21.2993
Q9QXM1-3	Jmy	5	22.2919	22.1531	22.8193	22.813	22.1014	22.3981	22.0239	21.9945	22.2003	21.9066	22.3948	21.9887	22.1894	22.3823	21.9844	22.5815	1.02326	0.429051	0.389872	1.98182	1	22.2217
Q9D8W5	Psmd12	3	22.9534	22.0479	22.0213	21.5833	21.5027	22.0479	22.0808	21.4211	21.6422	21.9455	21.8102	21.9676	21.5897	21.2558	21.3928	21.3474	0.533695	0.665538	0.388348	1.15338	1	21.8503
Q6XVG2	Cyp2c54	1	15.562	15.1665	15.1289	15.649	14.2206	14.9702	14.943	15.8237	15.7166	15.6355	15.6385	15.4669	15.272	14.848	15.5369	14.8868	0.5004	0.69114	0.387253	1.09396	0.9952	15.2866
Q06770	Serpina6	4	21.1486	21.1776	21.5214	21.8595	21.1279	21.0267	20.7964	21.2115	22.7918	21.4303	22.2187	22.0131	21.8342	22.8112	21.6504	22.9073	1.05503	0.415169	0.386173	2.03461	1	21.7971
Q9EPT5-2	Slco2a1	1	21.1375	20.9296	21.1962	21.5319	20.6261	20.9613	20.7681	20.8964	21.1311	20.7116	21.1914	20.8252	21.0955	21.1747	21.0754	21.3546	1.42375	0.314259	0.385829	2.65665	0.9996	20.9974
Q8CHK3	Mboat7	1	19.6738	19.1246	19.2697	18.9542	18.8654	19.1177	18.9811	18.5195	18.82	18.7772	18.8649	18.6712	18.3982	18.939	18.8491	19.0548	0.988343	0.441424	0.384629	1.92382	0.9954	18.9148
Q6P9Q4	Fhod1	1	19.5535	19.2404	19.2127	19.5497	18.7368	19.1422	19.1732	18.9664	18.9486	19.2636	19.2638	18.8804	18.9721	19.1363	19.2618	18.9155	1.5049	0.298538	0.384433	2.79747	1	19.1133
O35621	Pmm1	1	17.5511	16.8049	16.7622	16.9764	16.554	16.3603	16.5685	17.0762	17.657	18.1974	17.561	18.0898	16.8368	17.2712	17.1713	16.6671	0.803183	0.529179	0.383894	1.61549	1	17.2449
P46096	Syt1	1	17.1907	16.7335	17.3927	16.7317	16.2405	16.547	16.725	17.0032	17.4268	16.1321	16.741	16.6249	17.1888	16.6567	17.2857	16.7139	0.829543	0.515812	0.383218	1.65959	1	16.8204
Q8CHP5	Pym1	1	19.6969	20.0455	20.1208	20.306	19.9097	19.3182	19.3643	20.0446	19.6974	20.3	19.9937	20.1699	19.7991	19.615	20.36	19.6473	0.85366	0.507328	0.383084	1.69985	1	19.8981
Q9ESB3	Hrg	6	23.5573	23.3187	23.4902	23.5697	22.9321	23.1778	23.0618	23.2487	24.422	23.5118	24.077	23.7414	24.0489	23.8769	23.4684	24.7638	2.24349	0.177674	0.378885	4.19643	1	23.6672
Q9D0M1	Prpsap1	3	23.2919	22.7736	22.7761	23.1031	22.4172	22.6893	22.6836	22.6424	22.5626	22.8089	23.0638	22.6664	22.5903	22.543	22.7441	22.6512	1.41327	0.312964	0.378084	2.63861	1	22.7275
Q8VC30	Tkfc	1	20.742	20.5908	20.4096	20.562	20.0503	20.1691	20.2537	20.3256	20.2251	20.437	20.5552	20.3938	20.2214	20.3843	20.3254	20.2332	2.23155	0.177438	0.376388	4.1717	0.9863	20.3385
Q3UIJ9	Myzap	1	18.621	17.8712	18.423	18.1246	17.9993	17.6395	18.1578	17.7412	18.397	18.1402	18.1673	18.6705	18.2782	18.0622	18.3549	18.3333	0.943467	0.45953	0.375515	1.84929	1	18.2108
P54923	Adprh	1	21.041	20.3879	20.434	20.4872	20.134	20.0716	20.4834	20.1701	20.4759	20.1872	20.8225	20.3928	20.4828	19.9778	20.0497	20.1703	1.09061	0.406182	0.372729	2.09382	1	20.3644
P30681	Hmgb2	13	24.7101	24.1788	24.0005	24.2369	24.0392	23.9596	24.0088	23.6303	23.5398	23.9302	23.8153	23.2871	23.5891	24.2308	23.8187	23.7747	1.08517	0.404755	0.372111	2.08476	1	23.9248
Q9CPQ1	Cox6c	4	22.4054	22.194	22.0356	21.5551	21.2661	21.9605	22.0025	21.477	21.331	21.9854	21.7362	21.7913	21.1643	21.3714	21.3878	20.8931	0.704088	0.581485	0.37101	1.44845	1	21.7273
P83510	Tnik	2	21.077	20.8906	21.2572	21.5273	20.7206	20.9709	21.0043	20.5778	20.8572	21.1132	20.7344	21.0703	21.1906	21.0992	21.1524	21.2636	1.14042	0.393584	0.369634	2.17687	1	21.0354
Q99JZ0	Sdcbp2	2	22.22	21.72	22.1446	22.3767	21.5581	21.7894	21.8617	21.78	21.8021	21.7088	22.0778	21.9108	21.6454	21.6139	21.949	21.9315	1.25854	0.349722	0.368004	2.37505	1	21.8791
P58660	Card10	1	20.7646	21.0746	20.5745	20.6027	20.398	20.5746	20.4826	20.0922	20.0447	20.1158	20.9096	19.9596	20.3872	20.518	19.8321	21.5712	1.25233	0.349095	0.367239	2.36457	0.9998	20.4839
Q3TRM4-2	Pnpla6	3	20.166	20.4644	20.3526	20.6799	20.1082	20.0845	19.8495	20.1531	20.3621	20.0335	20.488	20.1544	20.1238	20.2474	19.9612	20.0872	1.55567	0.289859	0.366921	2.88656	0.996	20.1559
Q9D8T7-2	Slirp	1	21.6732	21.2432	20.8305	20.2854	19.9536	20.9974	21.0743	20.5416	20.8575	20.8681	21.2557	20.9847	20.1782	19.9392	20.4171	19.8184	0.412699	0.743978	0.366353	0.933401	1	20.7611
Q9DBD0	Inhca	1	21.4994	21.208	21.4914	21.6102	20.7008	21.0658	21.1241	21.4533	22.4882	21.3388	21.9943	21.7016	21.3793	21.502	21.558	22.0626	1.07981	0.405108	0.366232	2.07583	1	21.5013
Q5SF07-2	Igf2bp2	3	21.859	21.6051	21.7323	21.6817	21.0492	21.3856	21.3928	21.5898	21.4815	21.7887	21.3625	21.7687	21.4985	21.4065	21.6231	21.3087	1.5859	0.29	0.365178	2.94	1	21.5354
Q91WC9	Daglb	1	17.8389	17.858	18.2787	18.2613	17.8296	17.9422	17.6867	17.3251	17.4812	17.5355	17.8325	17.4147	18.0129	18.182	18.3156	18.4903	1.03708	0.424548	0.363317	2.00477	0.9449	17.8699
Q9CU65	Zmym2	1	19.637	19.4137	19.5997	19.5711	19.3604	19.4766	19.1004	18.8331	19.0249	19.1652	19.1404	19.0242	19.2268	19.2848	18.8175	19.927	1.26985	0.348777	0.362753	2.39415	1	19.2723
Q8K2I3	Fmo2	11	22.7807	22.8717	22.764	23.3136	22.199	22.6142	22.5686	22.9018	22.9183	22.2842	23.433	22.7856	23.1181	22.4236	22.5212	22.9149	0.954254	0.455059	0.361608	1.86721	1	22.7886
Q5SV80	Myo19	1	18.8882	18.9431	18.2672	18.7725	17.8608	18.182	18.4417	18.9413	19.2522	18.706	19.0286	18.5898	18.7415	18.4152	18.9044	18.4	0.623937	0.616529	0.361338	1.31124	1	18.6184
Q4VAA2-2	Cdv3	1	22.8971	23.0289	23.185	23.199	22.9436	22.6891	22.7666	22.4662	23.0988	22.5418	22.974	22.5552	22.8091	23.0619	22.7409	23.4278	1.59678	0.28729	0.361141	2.95931	1	22.8596
P62858	Rps28	1	19.5026	18.9971	18.7629	18.2341	18.1431	18.5986	18.9983	18.3125	18.6283	18.433	18.9185	18.4922	17.8318	17.8656	18.6051	18.1948	0.513708	0.68317	0.361043	1.1178	0.9989	18.5674
Q9Z0F8	Adam17	1	19.8721	20.0863	20.0065	20.1688	19.7652	19.6796	19.6444	19.6003	19.9621	19.9272	19.9259	19.8505	19.8706	20.1801	19.7669	20.2136	2.61073	0.171048	0.361024	5.00071	1	19.8686
Q924T2	Mrps2	1	21.1359	20.1693	20.6165	19.9645	19.614	20.469	20.3051	20.0558	20.2312	20.4556	20.5203	20.3167	19.9649	19.4548	20.1674	19.8192	0.519268	0.677744	0.360569	1.12772	1	20.2413
P19157	Gstp1	7	26.6317	25.7547	26.0124	25.3853	25.119	25.7829	25.8995	25.5456	25.4883	25.6157	25.9499	25.804	25.6247	25.1468	25.3932	25.2438	0.52877	0.666723	0.3593	1.14464	1	25.711
O54984	Get3	2	23.3788	22.719	23.1608	23.134	22.6393	22.7409	22.7706	22.8057	22.9737	22.6311	22.826	22.9703	22.8035	22.561	22.5711	22.6597	1.34557	0.326727	0.359057	2.52263	1	22.8369
Q9EQK5	Mvp	48	27.4247	27.1178	27.2298	27.2784	26.7655	26.9265	26.9473	26.9765	27.0526	27.1494	27.2314	27.1152	27.2393	26.7906	27.0654	26.9253	2.39858	0.180197	0.358745	4.52552	1	27.0638
P39098-2	Man1a2	1	20.0174	19.8787	19.785	20.0029	19.7357	19.5409	19.5223	19.4532	19.714	19.855	19.7382	19.6202	19.6615	19.9043	19.736	19.7406	2.32891	0.180343	0.358002	4.37588	1	19.7084
Q8K3X6	Anks4b	6	23.5258	23.2143	23.4917	23.4572	23.1843	23.0587	22.9754	23.0453	23.0217	23.2795	23.179	23.0994	23.0217	23.1926	23.3589	23.1623	2.28963	0.177766	0.356349	4.29282	1	23.1902
P21279	Gnaq	1	20.8184	20.2388	20.2114	20.0012	19.7874	20.0212	20.063	19.9827	20.7105	20.5945	20.5798	20.5292	20.3846	19.7159	19.9985	20.3707	0.978589	0.446104	0.353889	1.90762	1	20.2611
Q8BG95	Ppp1r12b	2	22.3685	22.6469	22.712	22.8065	22.3623	22.1562	22.0248	22.5797	22.6566	22.5747	22.4715	22.3333	22.5287	22.0704	22.3266	22.8686	1.21097	0.369733	0.352743	2.29498	1	22.4398
Q9JHW2	Nit2	1	21.1469	20.8228	20.9454	20.8776	20.5069	20.7428	20.7713	20.3657	20.5751	20.5748	20.5676	20.617	20.6105	20.4931	20.4632	20.6221	1.57663	0.283817	0.351482	2.92357	0.9982	20.6588
Q9DB20	Atp5po	5	25.4417	24.6065	24.9962	24.0048	24.0438	24.5773	24.8355	24.1871	24.1485	24.4679	24.3401	24.5626	24.2162	24.0053	23.9027	23.5853	0.444048	0.721181	0.351393	0.991539	1	24.4723
Q91YP3	Dera	1	19.6764	19.3882	19.5012	19.609	19.0709	19.6021	19.3267	18.7721	18.3395	18.5174	18.7441	18.2855	18.474	18.2822	17.8214	18.1805	0.952027	0.453727	0.350781	1.86351	0.9325	18.9455
Q9CXK9	Rbm33	1	16.5351	17.1118	17.1609	17.4733	16.629	17.2285	16.5629	16.4751	16.6155	16.8051	16.5995	16.3962	16.3728	17.4686	16.9642	16.824	0.636704	0.611391	0.346437	1.33326	1	16.8031
Q921V7	Slc44a3	2	23.301	23.0919	23.243	23.2952	23.1278	22.9197	22.7653	22.7334	22.9252	23.0254	22.8833	22.7321	22.7588	22.9208	22.8515	21.9217	1.82763	0.243576	0.346232	3.37923	1	22.9059
Q8BUV3	Gphn	3	22.8797	22.8145	22.6147	22.9196	22.5217	22.4722	22.4933	22.3582	22.4185	22.2115	22.5039	22.5463	22.254	22.4607	22.6343	21.8455	2.39279	0.181355	0.345748	4.51296	1	22.4669
Q64321	Zbtb7b	2	21.288	21.0041	21.4082	21.289	20.8494	21.1458	20.8646	20.7544	20.8918	20.6799	20.7697	20.5757	20.8725	21.2345	21.1398	20.8665	1.53854	0.294532	0.343757	2.85642	0.9995	20.947
Q9JIW9	Ralb	2	23.4832	23.2128	23.0592	22.8293	22.8882	23.0136	22.9239	22.3896	22.9238	23.2681	23.0426	23.0528	23.006	22.7595	22.5193	22.7632	0.879276	0.492083	0.342333	1.74254	1	22.9579
Q6A0A2-2	Larp4b	1	19.1238	19.2834	19.3343	19.3699	19.0915	18.6737	18.9506	19.032	19.1446	19.3265	19.3158	19.0901	18.8209	19.1513	19.455	19.1344	1.72004	0.260096	0.340902	3.18095	1	19.1083
Q7TST0	Btnl1	1	19.9407	19.4509	19.8856	20.1404	19.1347	19.607	19.5983	19.7196	19.6671	20.1756	19.9863	19.7587	19.7629	19.5099	19.9475	19.4358	0.880028	0.49207	0.33952	1.74379	1	19.7301
P62806	H4c1	25	28.0998	28.4774	28.1714	27.7695	27.9423	27.4058	27.4305	28.383	28.9807	30.367	28.8446	29.6315	28.1796	28.3629	28.696	28.8073	0.580012	0.63305	0.339139	1.23493	1	28.7307
P24270	Cat	11	25.4367	25.1314	25.2009	25.3592	24.842	24.9103	24.9499	25.0764	25.2878	25.4065	25.1998	25.2162	25.2839	25.0528	25.1464	24.8483	2.11468	0.189148	0.337406	3.93379	1	25.131
Q8VCC2	Ces1	14	26.235	25.7032	26.2958	26.4522	25.4609	25.8638	25.8719	26.1421	26.074	25.9484	26.2921	26.0195	26.1346	25.7466	25.923	25.8441	0.77474	0.541961	0.336892	1.56777	1	26.0267
P56812	Pdcd5	9	26.8793	26.7437	27.0882	26.9118	26.5664	26.8593	26.442	26.4079	26.3714	26.1714	26.2433	26.3557	26.4187	27.2468	26.831	27.0533	1.44917	0.312565	0.336844	2.70056	1	26.6562
Q09199	B4galnt2	11	25.8981	25.7484	25.7212	25.9049	25.2125	25.4739	25.6349	25.6044	25.6519	25.8239	25.836	25.8605	25.8741	25.4838	25.6473	25.5431	1.68955	0.267014	0.336704	3.12561	1	25.7098
Q91WU0	Ces1f	7	25.0051	24.6028	24.8274	24.8257	24.0805	24.6318	24.5504	24.6525	24.7154	24.3548	24.637	24.4372	24.5501	24.3512	24.2798	24.3083	1.11356	0.400689	0.336424	2.13205	1	24.5134
Q6A098	Secisbp2l	1	18.5845	18.1615	18.887	18.5858	18.0674	18.2964	18.4991	18.0103	17.515	17.8497	17.2091	18.0834	18.0192	18.7571	18.1079	18.3338	0.915367	0.475863	0.336409	1.80259	1	18.2265
Q91VA1	Slc44a4	1	17.5944	18.0482	18.2651	18.1803	17.6051	18.4596	17.3589	17.3225	17.0942	17.7972	17.1347	16.6544	17.9258	17.9775	17.4081	18.1801	0.505018	0.692321	0.335501	1.10224	0.9954	17.6984
Q60974-2	Ncor1	2	18.6055	18.8533	18.8038	18.8587	18.725	18.6108	18.379	18.0662	18.4275	18.3912	18.4732	18.0552	18.6345	18.6944	18.3193	18.826	1.11344	0.400102	0.335017	2.13185	0.9997	18.5503
Q8R3R8	Gabarapl1	2	21.9022	22.3875	22.1892	22.2722	22.2388	21.7747	21.7137	21.686	21.948	22.6494	21.8908	21.9428	22.2826	21.9137	21.9939	22.3623	1.04289	0.419725	0.334488	2.01444	1	22.0591
Q6ZQ73	Cand2	1	20.297	20.3607	19.9708	20.1289	19.4956	19.9305	19.6573	20.3424	20.1285	20.1337	19.9528	20.132	20.1976	19.8565	20.0819	19.6783	0.808544	0.52588	0.3329	1.62447	1	19.9969
Q9D855	Uqcrb	5	24.9904	24.5564	24.8254	24.132	24.2397	24.382	24.4625	24.091	24.2085	25.0166	24.4915	24.1679	24.0738	23.8643	24.2115	23.8574	0.808776	0.526002	0.332248	1.62486	1	24.3954
Q64133	Maoa	29	28.3229	27.6962	28.2296	28.656	27.7464	27.8622	27.8957	28.0716	27.9428	28.0527	28.3729	28.0017	28.2202	27.6949	27.9291	27.6739	0.782988	0.536258	0.332176	1.58162	1	28.0581
Q8K182	C8a	5	22.4736	22.2198	22.5682	22.5207	21.9217	22.0649	22.0876	22.3809	23.5447	22.2518	22.8807	22.6027	22.5427	22.3167	22.3485	23.3222	1.43803	0.312447	0.331799	2.68129	1	22.4932
Q9DCU2	Pllp	1	22.1842	22.3002	22.1714	22.5487	21.6725	22.1693	21.7479	22.2898	22.0786	22.3134	22.1894	21.9111	21.9596	22.406	22.6139	22.1985	0.963318	0.454317	0.331236	1.88226	1	22.123
Q8BU11	Tox4	2	21.2094	21.3673	21.6285	21.738	21.122	21.3569	21.157	20.9851	21.5822	21.1684	21.29	21.4548	20.9688	21.5296	21.1344	21.2169	1.22159	0.364008	0.330575	2.31283	1	21.2966
Q91XF0	Pnpo	5	21.1906	20.4896	21.0765	20.5759	19.9704	20.5441	20.766	20.7325	20.6853	21.0228	20.6592	21.0653	20.9642	20.3556	20.6294	20.3486	0.614621	0.621495	0.329861	1.29513	1	20.7263
Q6P9R4-1	Arhgef18	1	18.7629	18.8614	18.8461	18.927	18.6082	18.4887	18.6468	18.3351	17.9196	18.6666	18.6951	18.4829	18.8848	18.371	18.7051	18.5975	2.26266	0.176476	0.329656	4.23632	1	18.6088
Q8BTY2	Slc4a7	8	22.9418	22.389	23.0691	23.4061	22.7867	22.7055	22.565	22.4307	22.5232	22.4153	22.9115	22.51	22.6522	22.6685	22.561	22.7006	0.711132	0.580029	0.329534	1.46041	1	22.7023
Q99KK1	Reep3	1	20.7177	20.4812	20.1429	20.7134	20.0264	20.1913	20.1185	20.4026	20.8736	20.3202	20.4777	20.5354	20.1511	19.8246	20.3051	20.4685	1.08952	0.406169	0.329138	2.09201	1	20.3399
O70475	Ugdh	40	28.0758	27.6001	27.9729	28.1699	27.0345	27.7302	27.7226	28.0159	27.675	27.8905	27.8326	27.7644	27.9945	27.3891	27.699	27.2922	0.648132	0.600163	0.328886	1.35291	1	27.7674
B2RX12-2	Abcc3	6	23.975	23.8983	24.3702	24.5379	23.6497	23.9921	23.928	23.9005	23.822	23.9085	23.8871	23.6119	24.0007	23.7833	23.9567	23.8355	0.981661	0.445479	0.327803	1.91272	1	23.9337
O70472	Tmem131	2	19.5721	20.0835	19.7963	19.9336	19.5164	19.8239	19.2254	19.5154	19.7117	19.4447	19.395	19.2365	19.1909	19.8576	19.7128	19.8883	1.03091	0.427675	0.326109	1.99452	1	19.579
Q640N1	Aebp1	3	21.93	21.6831	22.109	22.3652	21.9	21.6786	21.7416	21.4675	21.7362	21.1559	21.798	21.5663	21.3689	21.6139	21.1546	21.5871	0.983905	0.44527	0.324891	1.91645	1	21.6756
P62838	Ube2d2	2	22.1385	21.8509	21.91	21.3405	21.5692	21.6559	21.5346	21.1808	21.4611	21.8184	21.4503	21.5909	21.4356	21.3509	21.3357	21.3516	0.817341	0.522727	0.324831	1.63919	1	21.5693
Q9DB85	Rrp8	1	17.9734	19.0651	18.0524	18.2611	18.0431	18.3461	17.7594	17.9119	17.4249	18.2411	17.4937	18.2659	18.0631	18.587	18.2502	17.6037	0.535436	0.663504	0.322908	1.15647	1	18.0946
P17095-1	Hmga1	7	23.7948	23.6597	23.7328	23.9645	23.4809	23.5892	23.6076	23.1891	22.9876	23.217	23.0134	22.5588	23.3052	23.6368	23.397	23.2708	1.48205	0.303389	0.321231	2.75764	1	23.4323
Q9D5T0	Atad1	2	22.9437	22.6981	22.6153	22.5964	22.2273	22.4185	22.4743	22.4513	22.4122	22.5799	22.5035	22.4276	22.4093	22.1526	22.5075	22.2157	1.77337	0.255109	0.32057	3.27864	1	22.458
Q00612	G6pdx	16	25.4293	25.0074	25.085	25.1601	24.8704	24.8267	24.8607	24.8447	24.898	24.9304	25.1801	24.8693	25.0528	24.6513	24.8962	24.8381	1.87463	0.233316	0.319819	3.46737	1	24.9434
P01887	B2m	3	23.882	23.4344	23.4509	23.1771	22.96	23.3174	23.3845	23.0046	23.1651	23.3096	23.6723	23.3343	23.0354	23.1239	23.1865	23.1475	0.889969	0.483285	0.319476	1.76034	1	23.2851
Q9D1G3	Hhatl	1	17.1249	16.0466	17.0313	16.469	16.0783	16.3788	16.7426	16.1953	16.1542	16.0848	16.2128	17.8188	16.1633	16.587	16.3197	16.9566	0.501091	0.690598	0.319184	1.0952	1	16.6864
Q9D0Q7	Mrpl45	2	20.8285	20.5683	20.4945	20.4861	20.2337	20.4132	20.451	20.008	20.1803	20.667	20.3652	20.3593	20.2504	20.0943	20.217	19.7723	1.30923	0.340654	0.317899	2.46083	0.9997	20.3539
Q8C6G8	Wdr26	2	18.2017	18.3994	18.1741	18.0059	18.1417	17.966	18.1914	17.211	17.299	18.3705	17.737	18.3406	17.969	18.9181	17.9442	18.3528	0.627197	0.615935	0.317709	1.31687	0.9999	18.1599
Q99JY3	Gimap4	1	19.404	19.4378	19.2172	19.2486	19.0448	18.9977	19.1446	18.8511	19.0933	19.5759	19.1754	19.3252	19.3637	19.3057	19.2155	19.3925	2.07718	0.200313	0.317356	3.85901	1	19.2224
Q921I0	Ormdl1	1	19.6553	18.7385	18.9434	18.4304	18.1839	18.8799	18.868	18.5688	18.7867	18.8594	19.0159	18.964	18.6385	17.9649	18.437	18.5969	0.46542	0.709505	0.316792	1.03068	0.9989	18.7607
Q64464	Cyp3a13	2	20.6389	20.3706	20.5556	20.7027	19.9171	20.42	20.2713	20.3958	20.3207	20.8195	20.8143	20.4531	20.1364	20.7452	20.5646	19.728	1.22194	0.364746	0.315879	2.31342	1	20.4504
P12804	Fgl2	2	21.1879	21.0296	21.4012	21.3099	21.0696	20.7661	20.8844	20.9465	21.2743	21.0801	21.2832	21.0857	21.4598	21.2902	21.0421	21.478	1.66631	0.268053	0.315506	3.08365	1	21.1381
P38060	Hmgcl	4	25.563	24.6523	24.9063	24.8629	24.3245	24.817	24.9619	24.6199	24.5719	24.7909	24.8311	24.7989	24.6793	24.3178	24.3572	24.0532	0.62408	0.616853	0.315304	1.31149	1	24.7344
Q9QXC1	Fetub	3	22.5107	22.7246	22.6744	22.8583	22.1702	22.2624	22.3976	22.6779	23.8473	23.0465	23.1052	22.9663	23.1354	23.0576	23.1887	23.6139	1.266	0.3473	0.314931	2.38765	1	22.8911
P01723		1	20.2847	21.5693	20.4475	20.9218	20.2015	20.5876	20.7096	20.4681	20.5991	20.6382	21.7053	20.2332	20.426	20.4493	20.1873	20.8353	0.459682	0.712559	0.314135	1.02021	1	20.6278
Q8CGZ0	Cherp	1	19.7453	20.0316	19.7118	19.9544	19.9373	19.7379	19.2773	19.2351	19.5106	19.4122	19.4082	19.1813	19.2611	19.6388	20.4971	19.3385	0.826053	0.518611	0.313872	1.65376	0.9974	19.5919
Q8CG03	Pde5a	2	22.0837	21.7675	21.8735	21.8402	21.7241	21.7392	21.6149	21.2324	21.5487	21.4416	21.6708	21.5158	21.7626	21.6178	21.3353	21.855	1.21269	0.368728	0.313557	2.29788	1	21.6542
Q8BWQ1	Ugt2a3	5	22.5307	21.874	22.498	22.4037	21.8817	21.9424	22.0685	22.1664	21.7072	22.1189	22.1382	21.5839	21.953	22.1873	22.072	21.9768	0.961124	0.454717	0.311863	1.87862	1	22.0498
Q99KE1	Me2	9	25.0622	24.3173	24.7711	24.9633	24.28	24.4507	24.5817	24.5639	24.2826	24.6041	24.8243	24.387	24.3496	23.8324	24.1724	23.8959	0.869945	0.497979	0.309409	1.727	1	24.506
P19639	Gstm3	2	23.0267	22.1157	22.0495	22.0534	21.6899	22.0268	22.2634	22.0286	22.2104	21.9016	22.7456	21.9319	21.8554	21.3038	21.7481	21.0104	0.53751	0.66381	0.309174	1.16015	1	22.052
P70295	Aup1	3	21.1826	21.0445	20.7323	20.4398	20.3224	20.535	20.6341	20.681	21.082	20.848	21.1008	20.8179	20.4374	20.3298	20.5094	20.1545	0.833449	0.515857	0.306688	1.66612	1	20.6844
P20357	Map2	1	17.5151	17.3939	17.5521	17.5827	17.4131	17.1414	17.2581	17.0046	17.301	17.4806	17.4041	17.3569	17.3741	17.257	17.4096	17.4496	1.72469	0.259845	0.306622	3.18942	0.9939	17.3475
Q9Z261	Cldn7	3	26.647	26.8338	26.6485	27.1825	26.6672	26.848	26.4639	26.1065	26.1138	26.4208	26.4861	26.0331	26.3675	26.8633	26.617	26.4287	0.740946	0.565432	0.30656	1.51085	1	26.5437
Q6PDL0	Dync1li2	2	21.865	21.2844	21.2462	20.7586	21.1954	21.2176	21.1652	20.3525	20.5621	21.1701	20.8031	20.8138	21.1641	20.5068	20.6339	20.7881	0.443101	0.721735	0.305846	0.989795	1	21.0136
P31809-3	Ceacam1	2	21.9962	22.221	22.3264	22.1313	21.8433	22.094	21.8141	21.7007	21.7641	21.9004	21.7629	21.7555	22.3483	22.5671	22.2201	22.6513	1.5165	0.294725	0.305699	2.81776	1	22.0456
Q8BWF0	Aldh5a1	2	21.9091	21.8723	21.5455	21.6835	21.4626	21.4634	21.4556	21.4076	21.5419	21.593	21.6534	21.483	21.6395	21.2223	22.226	21.3976	1.91982	0.228219	0.305336	3.55305	1	21.5905
Q9DCJ5	Ndufa8	3	23.8884	23.7883	23.9134	23.2843	23.5068	23.654	23.3877	23.1071	23.1823	23.9899	23.2684	23.5006	23.5286	23.4841	23.5445	23.1442	0.809593	0.52727	0.304719	1.62622	1	23.5364
P26043	Rdx	7	23.1837	23.1463	23.2185	23.1955	22.9386	22.7914	22.8505	22.9449	23.1118	23.0768	23.1622	23.1995	23.1733	22.8902	23.1202	23.4047	3.58058	0.0792727	0.304631	7.63886	1	23.0733
P62984	Uba52	1	24.8323	24.8613	25.0855	24.4993	24.729	23.9285	23.9988	25.4098	25.7288	26.2945	25.2451	25.6062	24.7823	24.8261	25.3232	24.8386	0.354	0.785758	0.303079	0.82185	0.9899	25.0905
P42125	Eci1	3	24.3656	22.9199	23.5215	23.1982	22.8762	23.3019	23.209	23.4062	22.9251	23.4482	23.2691	23.3224	23.149	22.6822	22.7759	22.6669	0.399326	0.755356	0.302978	0.908314	1	23.1913
P11087	Col1a1	21	23.8021	24.6867	24.4432	24.5721	24.2146	24.2063	24.0217	23.8511	24.4752	24.2597	24.6588	23.8478	24.1349	24.3191	23.941	25.716	0.67708	0.587334	0.302591	1.40247	1	24.3126
P61965	Wdr5	1	19.6025	19.6305	19.5817	19.5138	19.3336	19.471	19.2789	19.0351	19.5268	19.3944	19.4307	19.2638	19.3576	19.512	19.471	19.4991	1.73429	0.258158	0.302497	3.20694	0.9975	19.3923
Q9CQ75	Ndufa2	2	21.0827	20.7818	21.4219	21.6736	20.8508	21.1348	20.9089	20.8594	20.6684	20.921	21.0471	20.7796	20.9839	20.6595	20.5649	20.5819	0.713228	0.57959	0.301532	1.46396	0.9962	20.9527
P18872-2	Gnao1	2	21.2472	20.68	20.6948	20.5078	20.3322	20.6765	20.6303	20.294	20.5522	20.4658	20.9318	20.7901	20.988	20.2074	19.8057	20.4551	0.785461	0.534919	0.29919	1.58577	1	20.6193
Q8VBV3	Exosc2	1	19.8474	19.7439	19.6171	19.4959	19.2415	19.4303	19.4104	19.4288	18.985	19.3298	19.1975	19.0677	19.3923	19.2486	19.646	18.9034	1.81434	0.24807	0.298323	3.35447	1	19.3559
B1AR13	Cisd3	3	22.5447	21.816	21.7973	21.4503	21.0641	21.8238	21.9735	21.5559	21.4903	21.8019	21.7457	21.6872	21.5448	21.3952	21.3172	21.1063	0.436318	0.727364	0.297787	0.977288	1	21.7276
Q921W4	Cryzl1	2	19.0368	19.2586	19.123	19.5904	19.0745	18.7734	19.0171	18.9546	18.8754	19.0217	19.1731	18.829	19.1625	18.9227	18.7534	18.8475	1.12651	0.394637	0.297299	2.15364	1	19.0139
Q8K4L3	Svil	16	24.3009	24.2528	24.3427	24.5891	24.2257	24.0301	23.9181	24.124	24.3911	24.0458	24.5711	24.4388	24.3327	24.2789	23.9083	24.6133	1.6093	0.284721	0.296926	2.98157	1	24.2686
Q60949-2	Tbc1d1	4	21.4561	21.3928	21.4439	21.4142	21.1145	21.1107	21.0996	21.1948	21.321	21.1432	21.3953	21.5135	21.278	21.269	21.2818	21.527	4.5525	0.024	0.296834	11.3496	1	21.296
Q3TEA8-2	Hp1bp3	21	26.6883	26.7842	26.8828	27.0679	26.6942	26.5921	26.6001	26.35	26.4358	26.5518	26.5906	26.2811	26.5439	26.6072	26.567	26.5273	1.45595	0.312847	0.296717	2.71231	1	26.5846
Q8K1T1	Lrrc25	1	20.5609	21.0094	20.8399	20.3263	20.34	20.3217	20.36	20.5314	21.2122	20.4522	21.2241	20.964	21.0969	21.2136	21.0513	21.3588	0.954295	0.455609	0.295899	1.86727	1	20.7836
Q8CG48	Smc2	2	21.7796	21.939	21.8346	21.5518	21.6462	21.5305	21.5687	21.1806	21.0479	21.6857	21.2186	21.5514	21.1143	21.8338	21.5984	21.3223	1.1774	0.380491	0.294733	2.2387	1	21.5335
Q3UU96-2	Cdc42bpa	1	16.6028	17.3156	17.1891	17.6934	16.9569	17.1315	17.3545	16.1813	17.8007	16.6883	16.7853	17.6536	17.8305	17.4393	16.3166	18.0893	0.375533	0.769748	0.294147	0.863216	1	17.2805
Q91VK1	Bzw2	14	25.15	24.6231	25.2441	25.1077	24.7789	25.2381	24.6173	24.3197	24.2846	24.1653	24.4858	24.3274	24.4772	25.2815	24.8562	25.169	0.580565	0.633158	0.292715	1.2359	1	24.7605
Q7TNE3	Spag7	1	18.2223	18.4359	18.421	17.9563	18.0956	18.1627	17.8005	17.8062	17.2774	18.5789	17.9423	18.2603	18.1584	18.3624	18.4061	18.3851	1.02936	0.427146	0.292595	1.99195	1	18.1443
P23116	Eif3a	49	25.6745	25.74	25.7043	25.7084	25.5363	25.4693	25.3578	25.2974	25.4668	25.4428	25.3722	25.3398	25.3436	25.5884	25.4332	25.4969	2.72003	0.157576	0.291604	5.25786	1	25.4723
Q6PHS6	Snx13	1	17.6429	17.109	16.9702	16.377	16.9085	16.596	16.7441	16.6856	16.7618	16.8181	16.924	17.2956	17.2352	17.3173	16.6077	17.0981	0.495724	0.690527	0.291232	1.08555	0.9986	16.9615
P10637	Mapt	5	21.9346	22.0671	22.1919	22.2275	21.7916	21.7807	21.6668	22.0177	21.9458	21.8252	21.7788	21.9089	22.2803	22.0531	21.9922	22.4181	1.58448	0.287545	0.291077	2.93748	1	21.9943
P19536	Cox5b	5	24.7808	24.3737	23.9636	23.4447	23.6027	24.1736	24.1268	23.4967	23.6918	24.0505	24.0091	23.9505	23.3622	23.5023	23.8032	23.3629	0.377942	0.770965	0.29076	0.86781	1	23.9175
Q8CCS6-2	Pabpn1	1	21.8483	21.5679	21.2186	20.4624	20.8466	21.1968	21.2289	20.6665	20.6648	21.1461	20.9253	21.0252	20.8501	20.7866	20.9697	20.9666	0.383835	0.765025	0.289638	0.879021	1	21.0397
Q6NXN1-2	Szrd1	1	18.8245	18.5931	18.1287	18.4181	18.3912	17.9932	18.3541	18.0733	18.1373	18.4184	18.8743	18.421	18.0371	18.012	18.0493	18.1464	0.808964	0.526412	0.288168	1.62517	0.9995	18.3067
Q80V26	Bpnt2	4	21.9617	21.8951	21.9246	21.6111	21.4885	21.6824	21.7105	21.359	21.3857	21.692	21.2852	21.3217	21.7509	21.5637	21.556	21.6729	1.3279	0.333428	0.288039	2.49253	0.9999	21.6242
P28665	Mug1	24	24.4705	24.5906	24.6231	24.8449	24.1497	24.3598	24.3294	24.5399	26.0573	24.6672	25.5073	25.1394	25.2357	24.3592	24.8581	25.8117	1.3755	0.321634	0.287573	2.57377	1	24.8946
P21550	Eno3	3	22.5806	21.8786	22.1935	22.2105	21.9337	21.8828	22.0274	21.8738	22.0845	21.9286	22.2423	22.2595	22.3169	21.962	22.1928	22.0175	0.996451	0.439472	0.286381	1.93729	1	22.104
P23492	Pnp	3	20.4557	20.0678	20.1604	20.0546	19.8092	19.9794	20.0686	19.7369	19.7855	19.9358	20.1742	19.9317	20.0101	19.8727	19.8501	19.7848	1.25834	0.34906	0.286094	2.37472	0.9999	19.9862
P56393	Cox7b	2	23.6557	22.7889	23.0675	22.5901	22.4641	22.9592	22.9813	22.5539	22.3889	23.1666	22.4382	22.7808	22.521	22.3387	22.6247	22.469	0.485586	0.696981	0.285957	1.06727	0.9998	22.785
Q8BGD9	Eif4b	38	26.3401	26.1928	26.2185	26.253	26.0132	26.1635	25.9555	25.7294	25.8211	25.8453	25.8602	25.7583	25.8287	26.162	25.8817	26.0264	1.61249	0.285587	0.285658	2.98726	1	25.9895
P26151	Fcgr1	1	17.7578	17.3735	17.9171	17.9505	17.6053	17.5367	17.5679	17.1465	18.2784	17.3987	18.069	17.9229	17.6101	18.6126	17.9759	18.4384	0.841967	0.512823	0.28565	1.68034	1	17.8188
Q9WTR5	Cdh13	15	26.2218	25.8559	26.3286	26.2722	26.0793	25.9697	25.7775	25.7114	26.0873	25.4815	26.226	25.7906	26.1839	25.7446	25.6606	26.5794	1.0878	0.404966	0.285155	2.08913	1	25.9994
Q9ET78	Jph2	8	24.309	24.0619	24.3801	24.5008	24.1893	24.0828	23.8909	23.9501	24.1327	23.7591	24.4236	24.2141	24.2177	24.0605	24.0782	24.6193	1.32736	0.332409	0.284713	2.49163	1	24.1684
Q9CQC8-2	Spg21	1	20.0645	19.5593	19.7723	19.0991	18.7953	19.56	19.6675	19.3374	19.5955	19.5458	20.0933	19.5943	19.485	19.3029	19.4671	19.6255	0.453836	0.714254	0.283753	1.00951	1	19.5376
Q9R1P3	Psmb2	2	23.9674	23.3982	23.4851	23.1254	23.2404	23.2698	23.4633	22.868	22.9899	23.2879	23.221	23.269	23.1888	23.0129	22.8442	22.9055	0.628455	0.61581	0.283646	1.31904	1	23.2523
Q99J56	Derl1	1	19.2054	18.7567	18.416	18.2594	18.2929	18.3292	18.5579	18.3258	18.3915	18.3244	18.5834	18.4925	18.2408	18.4198	18.2196	17.9711	0.615371	0.621613	0.282927	1.29643	1	18.4247
Q9CYT6	Cap2	5	23.3004	22.6606	23.0886	22.8855	22.6556	22.8711	22.8477	22.4319	22.4712	22.4424	22.9475	22.6243	22.77	22.4305	22.422	22.755	0.824875	0.518891	0.2822	1.65179	1	22.7526
A2A8L5	Ptprf	2	19.5044	19.4112	19.3543	19.4546	19.2011	19.0473	19.122	19.227	19.2789	19.804	19.2645	19.4717	19.1318	19.5543	19.4354	19.3773	2.79954	0.154	0.281794	5.45055	1	19.3463
Q8VEK0	Tmem30a	4	23.0589	23.3763	23.3129	23.7533	23.1634	23.2424	22.9589	23.0128	23.2907	23.142	23.0772	22.9982	23.4934	23.5951	23.3023	23.6659	0.902718	0.480891	0.280996	1.78155	1	23.2493
Q8C827-2	Zfp62	1	21.1723	21.3868	21.3522	21.054	21.1908	21.1575	20.804	20.6927	20.7056	21.1982	20.4669	20.8107	21.1409	21.2718	20.7464	21.0824	0.972719	0.448928	0.280075	1.89787	0.9678	21.0017
P47915	Rpl29	18	27.7904	28.7436	28.531	28.5143	28.3321	28.1808	28.0625	27.8863	27.7063	28.3399	27.718	27.3997	28.1967	28.6915	28.3178	28.549	0.573271	0.640934	0.279425	1.22314	1	28.1759
Q9WUR2-2	Eci2	4	21.1369	20.8687	20.7585	20.7377	20.5286	20.7082	20.6654	20.4826	20.5819	20.5788	20.7356	20.6714	20.71	20.4267	20.4555	20.6621	1.40506	0.31223	0.279266	2.62448	1	20.6569
Q9CR47	Nsa2	1	18.4453	18.2882	18.3041	18.2215	18.4766	18.1053	18.1135	17.4483	18.0401	17.5961	18.095	17.7304	18.1289	18.2632	17.362	18.5646	0.601126	0.624945	0.278844	1.27173	1	18.074
Q9CXN7	Pbld2	6	22.708	21.6591	22.6381	22.4478	21.9147	22.1731	22.2	22.0501	21.9286	22.237	21.8884	22.2553	22.1905	21.9945	22.0428	21.7554	0.51277	0.683413	0.278772	1.11612	1	22.1769
Q61129	Cfi	6	22.76	22.7584	22.9186	22.9901	22.4491	22.508	22.6503	22.7067	23.7964	22.9663	23.4781	23.0948	23.1225	23.3546	22.9786	23.8021	1.79973	0.246562	0.278277	3.32736	1	23.0277
Q920L1	Fads1	2	20.0102	20.5414	19.7613	20.2637	19.5497	19.792	19.7058	20.4164	20.5853	20.0649	20.9166	20.2659	19.8695	19.8743	20.2612	20.2551	0.502428	0.691643	0.278171	1.0976	1	20.1103
P01831	Thy1	4	25.4031	25.5499	25.8845	25.8269	25.0951	25.3792	25.3009	25.7774	25.9183	25.6227	25.7777	25.4817	26.0555	25.8301	25.8897	26.2236	0.746219	0.565024	0.277934	1.51975	1	25.6545
P63054	Pcp4	1	22.0008	21.4011	21.5951	21.5936	21.2046	21.4885	21.2744	21.5142	21.705	20.9894	21.8136	21.6269	21.6041	21.6465	21.5871	22.0563	0.958299	0.454482	0.277209	1.87393	1	21.5425
Q9D8W7	Ociad2	3	21.426	21.2103	21.2533	20.9752	20.8626	21.0373	20.8798	20.9784	20.9439	21.3801	21.1259	21.0843	20.841	20.736	20.9183	20.8868	1.46114	0.309034	0.276672	2.72131	1	21.0123
Q6ZQA0-2	Nbeal2	1	15.2393	15.3691	14.8949	15.304	15.114	14.7944	14.7899	15.0038	15.3642	14.8991	15.252	14.791	14.7601	15.1539	14.6961	15.1006	1.0838	0.404498	0.276303	2.08248	1	14.9852
Q8R2Y0-2	Abhd6	2	22.3613	22.1229	22.4425	22.3527	21.8661	22.0426	22.0696	22.1996	22.1866	22.2965	22.3659	22.3459	22.5658	21.6027	21.6116	21.7422	1.5267	0.295385	0.275347	2.83563	1	22.1711
Q8CI51	Pdlim5	4	22.4061	22.3012	22.1758	21.8617	21.8769	21.8209	21.8563	22.092	22.1759	21.963	22.1689	22.2525	22.232	22.2934	22.3088	22.3982	1.07423	0.40726	0.274688	2.06655	1	22.1201
Q8BMS4	Coq3	2	21.7214	20.9454	21.3464	20.6265	20.6408	21.16	21.2055	20.5418	20.5426	21.1011	20.7999	21.1223	20.8119	20.322	21.1731	20.38	0.410121	0.748386	0.272888	0.928579	1	20.9727
O88569-3	Hnrnpa2b1	1	20.7294	20.4093	20.3933	19.7494	19.7477	20.2184	20.2211	20.0068	19.7788	20.4362	20.0504	20.2282	20.3821	20.3371	21.0523	19.816	0.538267	0.663512	0.271842	1.16149	1	20.2356
Q9CRB2	Nhp2	1	18.2977	18.4104	18.7117	17.9554	18.2856	18.0676	18.3197	17.6172	18.0816	19.3388	17.6833	18.6951	18.1772	18.0365	18.5164	18.4221	0.563871	0.647241	0.271284	1.20665	1	18.361
P20152	Vim	64	29.1093	28.5864	28.3941	28.2116	28.1434	28.2627	28.3919	28.4198	28.811	28.1346	28.9928	28.7148	28.5005	28.2752	28.3897	28.5734	0.633841	0.613439	0.27088	1.32833	1	28.5025
P68404-2	Prkcb	1	20.1663	19.3334	19.9146	20.1021	19.8575	19.6338	19.575	19.374	20.0926	19.7242	20.3473	19.6933	20.085	19.4907	19.764	20.4013	0.592394	0.630746	0.269012	1.25654	1	19.8396
Q9DC50	Crot	3	19.9441	19.6352	20.0186	20.0677	19.6556	19.7369	19.5904	19.6069	20.249	19.9313	20.1875	20.0661	20.0432	19.6943	19.5278	20.0948	1.40429	0.311486	0.268943	2.62316	0.9999	19.9153
O35680	Mrps12	2	19.556	19.6481	19.5974	19.4072	19.2867	19.2181	19.139	19.4908	19.142	19.723	19.2587	19.5117	19.2539	19.2812	19.7108	19.1436	1.5833	0.286086	0.268523	2.93539	1	19.386
Q8K2C6	Sirt5	1	19.4172	18.7356	18.715	18.7493	18.2842	18.751	18.9999	18.5086	18.7411	18.5399	18.9802	18.5413	18.2257	17.9125	18.5761	17.842	0.540107	0.661637	0.268342	1.16475	0.9998	18.629
O08677-2	Kng1	14	23.1176	23.2511	23.3633	23.4368	22.83	23.0245	22.8831	23.3579	24.8154	23.4971	23.9606	23.5208	23.9529	24.1501	23.7066	24.616	1.00444	0.435887	0.268341	1.95056	1	23.6111
Q99MZ6	Myo7b	4	19.5511	19.4986	19.5995	19.5673	19.4417	19.3895	19.116	19.1977	19.0559	19.3153	19.3519	19.1474	19.3146	19.2724	19.4046	18.9823	1.80936	0.246263	0.267942	3.34521	1	19.3055
P17563	Selenbp1	59	30.0686	29.5485	30.1769	30.4906	29.4741	29.8103	29.7749	30.1544	29.6309	29.7748	30.1555	29.8397	29.7392	29.2561	29.4699	29.1167	0.511649	0.685179	0.267714	1.11412	1	29.8319
Q8BYZ7-2	Elmo3	1	18.6913	18.6693	18.2547	18.4285	18.375	18.0991	18.2625	18.2388	18.4151	18.7677	18.6558	18.6038	18.4042	18.4936	18.3252	18.2512	1.18626	0.379547	0.267101	2.25353	0.9997	18.4195
Q61147	Cp	6	22.9662	22.8796	23.2731	23.29	22.7098	22.8922	22.6696	23.0719	24.1094	23.2575	23.9036	23.5722	23.4342	23.593	23.3753	24.2188	0.976095	0.446658	0.266351	1.90348	1	23.3472
Q9D6J6	Ndufv2	2	24.564	23.6537	23.7869	23.4632	23.4347	23.7117	23.7371	23.5212	23.6536	23.6065	24.1747	23.9262	23.43	23.1427	23.3407	23.3468	0.477249	0.702507	0.265766	1.05218	1	23.7125
Q9DBR7	Ppp1r12a	40	25.9482	25.9292	26.2726	26.4389	25.976	25.8871	25.7691	25.895	25.9231	25.6519	26.0276	25.8492	26.0761	25.9937	25.7841	26.413	1.03896	0.423176	0.265427	2.00791	1	25.9677
Q91WT9-2	Cbs	5	27.0822	26.7511	26.6391	26.6327	26.4231	26.4746	26.6294	26.5169	26.4784	26.4904	26.3687	26.5031	26.3305	26.0935	26.2965	26.0893	1.22652	0.361767	0.265295	2.32112	1	26.4963
Q64471	Gstt1	2	20.9895	20.1997	20.4029	19.9223	19.8466	20.172	20.2113	20.2237	20.4386	20.2146	20.7426	20.6026	20.3648	19.4614	20.0095	19.7903	0.498234	0.691404	0.265209	1.09006	1	20.2667
Q9R049-2	Amfr	1	19.6406	19.6065	19.4244	19.5789	19.3566	19.3901	19.0537	19.3927	19.7759	19.1953	19.899	19.3417	19.3314	19.6862	19.5791	19.7636	1.49898	0.297346	0.264342	2.78714	1	19.4471
Q64435	Ugt1a6	6	22.8956	22.3805	22.9147	23.3437	21.8862	22.8039	22.6787	23.1091	22.9605	23.014	23.0049	22.8141	22.835	22.6527	22.6713	22.1865	0.347133	0.78761	0.264162	0.808539	1	22.8025
Q9ES64-3	Ush1c	9	23.1264	22.9915	23.119	23.3054	22.8542	22.9647	22.8398	22.8281	22.7792	22.9574	22.7596	22.85	22.9277	23.0009	22.9848	22.7455	1.98331	0.214836	0.263848	3.67504	1	22.9403
Q62018	Ctr9	1	18.656	18.4554	18.631	18.5239	18.3315	18.3044	18.2917	18.2836	18.3642	18.2024	18.0507	18.1409	18.166	18.3081	17.8961	18.7001	2.81826	0.146	0.263782	5.49662	1	18.3061
Q148V8	Fam83h	5	22.9764	22.8509	23.272	23.2909	22.6003	22.9715	22.8607	22.9067	22.939	22.6569	23.0165	22.6108	22.9024	23.1941	23.0834	23.1773	0.9909	0.441758	0.262756	1.92807	1	22.9224
E9Q7M2-2	Tsc22d2	1	18.5724	19.206	18.8331	18.8315	18.8366	18.5808	18.4602	18.5145	18.8545	18.8964	18.9875	18.8219	18.5392	18.5268	19.0902	18.9448	0.852838	0.507321	0.262738	1.69848	1	18.7458
Q8VD75	Hip1	1	19.2411	18.1918	19.3301	18.5078	18.8899	18.0231	18.5983	18.7102	19.0156	19.1991	19.0433	19.1463	18.7217	18.4551	18.3755	18.1942	0.333496	0.795915	0.262332	0.781931	1	18.7868
P54751	St3gal1	1	19.0932	19.0365	19.2518	19.2866	18.6659	18.9066	18.9618	19.0855	19.2495	18.8418	18.9865	18.9049	19.2851	19.445	18.8138	19.6487	1.30491	0.340897	0.262065	2.45349	1	19.0596
P63328-2	Ppp3ca	4	24.121	23.7709	23.7289	23.5145	23.665	23.7113	23.5741	23.1377	23.1926	23.4635	23.3575	23.2797	23.5549	23.6946	23.2427	23.6677	0.699717	0.579436	0.261803	1.44103	1	23.5441
Q8BRV5	Kiaa1671	2	21.46	21.2814	21.4827	21.7018	21.3178	21.3451	21.0257	21.1933	21.1392	21.4884	20.9866	21.4337	21.4322	21.3638	21.4843	21.4099	1.22206	0.366151	0.260999	2.31361	1	21.3384
P59481	Lman2l	1	20.2328	20.2283	19.9144	19.6791	19.6553	19.8343	19.7949	19.7274	19.7657	19.8393	19.6151	19.6881	19.6419	19.5763	19.8928	19.9627	0.95281	0.454604	0.260649	1.86481	0.9996	19.7844
P61089	Ube2n	2	23.7828	23.5025	23.7977	23.4704	23.2538	23.5184	23.6218	23.1171	23.0728	23.2513	23.2199	23.3396	23.3681	23.0126	22.9289	23.0084	0.905101	0.481166	0.260576	1.78552	0.9997	23.3774
Q9DCW4	Etfb	6	25.7462	24.6532	25.0455	24.7078	24.4313	24.9237	25.085	24.6719	24.7116	24.7322	24.9913	24.9203	24.8391	24.3591	24.6595	24.182	0.394296	0.757931	0.260203	0.89883	1	24.8405
P24547	Impdh2	5	22.6911	23.0116	22.3532	22.4231	22.2037	22.391	22.4187	22.4255	22.7957	22.4809	22.8378	22.761	22.1064	22.5124	22.464	22.2105	0.818152	0.524279	0.260016	1.64055	1	22.4988
Q9D1R9	Rpl34	6	21.4901	21.0929	21.1169	20.8485	21.036	20.6163	20.5443	21.3119	21.4839	21.6339	21.2442	21.2154	20.9373	21.1948	21.0868	21.1211	0.537114	0.663273	0.259979	1.15945	1	21.1582
Q91WG0	Ces2c	8	23.8279	23.1989	23.9546	24.4737	22.9236	23.624	23.6691	24.1992	23.7954	24.0609	24.1477	24.0143	24.1624	23.4106	23.7033	23.1191	0.29309	0.812543	0.259788	0.701579	1	23.8306
P97494	Gclc	4	23.7443	23.3884	23.7743	23.7171	23.2904	23.4496	23.3031	23.5421	23.3999	23.4516	23.5669	23.4158	23.6078	23.4884	23.5866	23.4578	1.27046	0.349453	0.259735	2.39518	1	23.487
P01864		1	22.6223	22.628	22.3643	22.4989	22.1666	22.2486	22.1353	22.5244	23.2986	22.6492	23.6539	23.1192	22.3583	23.2267	22.7621	22.8803	1.27285	0.348326	0.259639	2.39922	0.9999	22.7018
P97379-2	G3bp2	10	25.3964	25.3692	25.6036	25.6304	25.256	25.3138	25.2159	25.1756	25.3878	25.3631	25.3062	25.4778	25.3287	25.4099	25.3813	25.5872	1.89125	0.229935	0.25952	3.49877	1	25.3608
P58466	Ctdsp1	1	17.9511	18.0507	16.6902	17.7386	17.1014	17.4534	17.3068	17.5314	18.0672	17.3423	17.7381	17.812	17.3317	17.7976	17.7152	17.4951	0.339777	0.794266	0.259423	0.794217	1	17.5517
P24472	Gsta4	4	24.5185	24.1425	24.0465	23.487	23.5653	23.964	23.9108	23.723	23.6871	23.7371	23.785	23.8754	24.0135	23.6648	23.8122	23.6263	0.510546	0.685369	0.257824	1.11214	1	23.8606
Q99N93	Mrpl16	3	23.0138	22.3165	22.5937	22.2779	22.1782	22.274	22.4853	22.238	22.4521	22.7637	22.6821	22.5611	22.3711	22.0005	22.2653	21.8471	0.679591	0.585797	0.256561	1.40676	1	22.4122
Q91V81	Rbm42	1	17.8464	18.4459	18.4675	17.723	18.55	17.3998	17.5498	17.9639	18.0411	18.8057	17.1084	18.1253	18.1762	18.1629	18.5842	18.4014	0.336728	0.795664	0.254835	0.78826	1	18.1106
P29699	Ahsg	8	25.9072	26.1842	26.3805	26.6451	25.7277	26.0833	25.905	26.385	28.0736	26.6218	27.1973	26.8029	26.7742	27.1354	26.835	27.721	0.566656	0.645645	0.253987	1.21154	1	26.7031
Q9QWG7	Sult1b1	8	25.2758	24.6077	25.2067	25.2866	24.8304	24.853	24.9605	24.719	24.5924	24.9504	24.9477	24.8262	25.0562	24.7874	24.7069	24.5802	0.72673	0.57087	0.253487	1.48683	1	24.9144
Q9DBM2	Ehhadh	8	25.0238	24.6804	24.9956	24.9766	24.5003	24.5977	24.6721	24.8948	24.7272	24.9748	24.8246	24.8127	24.9239	24.4717	24.5275	24.4461	1.14159	0.393056	0.252865	2.17881	1	24.7551
P09242	Alpl	2	20.1298	19.8247	20.2704	20.0477	19.7688	19.7741	19.7914	19.9269	20.5901	20.4204	20.4267	20.5021	20.3512	20.9261	20.6375	20.7404	1.34108	0.327107	0.252849	2.51498	1	20.2628
Q9Z1D1	Eif3g	1	22.5317	22.3629	22.3164	22.1635	21.8486	22.0553	22.1156	22.3436	22.6513	22.1447	22.7419	22.4106	21.9748	22.1691	22.297	21.9533	1.02909	0.426971	0.252833	1.9915	1	22.2321
P52840	Sult1a1	5	26.0928	24.5881	25.6608	25.5515	24.9358	25.368	25.446	25.135	24.6887	25.28	25.2761	25.2379	25.3562	24.5924	24.7999	24.4131	0.315396	0.806668	0.252114	0.746227	1	25.2742
Q8K3Z9	Pom121	1	19.7971	20.1309	19.4987	19.8007	19.7396	19.4975	19.2767	19.7074	19.0777	19.6068	19.2902	19.2291	19.275	19.6785	19.5346	19.4849	0.733752	0.565422	0.25157	1.4987	0.9999	19.5031
Q08288	Lyar	1	21.1996	21.6059	21.347	21.3259	21.4251	21.3615	21.222	20.4661	20.4645	21.031	20.7029	20.5397	20.8192	21.4795	21.0248	20.9945	0.479766	0.701138	0.250914	1.05674	0.9984	21.0663
Q91YE8	Synpo2	51	27.1085	26.8418	27.1739	27.4877	26.9193	26.9668	26.8483	26.8748	26.9827	26.6076	27.2075	26.8695	26.953	26.8987	26.7596	27.2924	0.946198	0.457906	0.250687	1.85382	1	26.9834
Q9Z0P4-2	Palm	2	20.4765	20.4939	20.493	20.4191	20.2005	20.3574	20.1625	20.1594	20.1323	20.5653	20.2974	20.5336	20.6584	20.12	19.9372	20.9285	2.61701	0.180923	0.250674	5.01527	0.9894	20.3735
O88952	Lin7c	2	21.4552	20.9678	21.2635	21.1788	21.0918	20.9235	20.9543	20.8958	21.0963	21.0102	21.5233	21.1577	21.0066	20.8162	20.7991	21.0328	1.1979	0.376439	0.249963	2.27305	1	21.0687
Q8BGA9	Oxa1l	1	18.9625	19.3606	18.8868	18.8468	18.6889	18.9969	18.6107	18.7619	18.7778	18.9456	18.8292	18.5442	18.8953	18.7512	19.0572	18.8991	0.870791	0.498113	0.249612	1.72841	1	18.8153
P67778	Phb1	4	24.3273	23.4099	23.3285	23.0029	22.8215	23.2917	23.6905	23.2679	22.9325	23.3216	23.3428	23.207	23.2883	22.6412	22.8177	22.3285	0.314343	0.807101	0.249249	0.744136	1	23.2626
P08556	Nras	1	19.3014	18.8346	18.9414	18.3355	18.5906	18.8119	19.0079	18.0064	18.7935	18.644	18.9446	18.6351	19.2854	18.9514	19.4261	21.0456	0.366284	0.777988	0.248995	0.845514	1	19.0726
Q8R2Q4-3	Gfm2	1	20.9241	20.9653	21.2278	20.8507	21.2233	20.5226	20.7102	20.516	20.2848	20.9261	20.6822	20.53	21.0055	20.4428	20.427	20.3577	0.641876	0.605649	0.248925	1.34216	1	20.7415
Q8JZV7	Amdhd2	1	20.673	20.3124	20.5591	20.1871	19.9088	20.2347	20.2579	20.336	20.5235	20.4952	20.6461	20.5372	20.7734	20.2244	20.2546	20.3881	0.855933	0.506967	0.24856	1.70364	1	20.3883
Q5NCF2	Trappc1	1	18.3947	18.6772	18.1243	18.3563	18.0726	18.1152	18.1623	18.2087	18.376	18.4768	18.4773	18.2146	18.374	18.267	18.4497	18.3478	1.10696	0.404081	0.248389	2.12105	1	18.2779
Q3V1L4	Nt5c2	11	24.12	23.9713	24.1965	24.2415	23.7584	24.0544	23.8216	23.9018	24.0503	23.6147	24.0502	23.8433	23.8172	24.4124	23.9498	24.1331	1.53422	0.296459	0.248273	2.84883	1	23.9784
Q9QX11-2	Cyth1	1	8.16534	7.71587	7.99826	8.57518	8.12908	7.91837	7.90112	7.51556	7.80429	7.8066	8.1574	7.71947	8.07319	7.75916	7.52437	8.97587	0.516769	0.681162	0.247631	1.12326	1	7.99207
Q6PGF7	Exoc8	1	18.7135	18.378	18.8687	18.3671	18.4087	17.9294	18.4382	18.5634	18.309	18.6024	18.5517	18.4683	18.4032	18.2127	18.5338	18.3873	0.628845	0.616673	0.246928	1.31972	1	18.436
Q9JL35	Hmgn5	3	24.8694	24.6881	25.2706	24.9362	24.7284	24.693	24.734	24.6217	24.5278	24.9439	24.5291	24.5619	24.6839	24.8341	24.6901	24.5976	1.02441	0.431555	0.246826	1.98373	1	24.7632
P26262	Klkb1	1	16.413	16.5626	16.5089	16.8468	16.4469	16.5587	16.5028	15.8356	17.1441	16.8639	17.0801	16.8882	16.8585	16.6297	16.7374	17.6562	0.607272	0.622416	0.246819	1.2824	0.9997	16.7313
Q9R1T4-2	Septin6	4	23.2925	23.3826	23.4662	23.3365	23.1865	23.2057	23.0519	23.0496	23.1213	23.1322	23.1923	23.2455	23.5946	23.1194	23.2159	23.687	2.33096	0.182957	0.246048	4.38024	1	23.2616
Q62273	Slc26a2	6	22.1297	22.0093	22.3558	22.7082	22.0017	22.0565	21.9332	22.2314	22.0852	21.995	22.2421	21.9272	22.1206	21.8821	21.9975	21.8299	0.718587	0.576777	0.245033	1.47304	1	22.0976
Q3UGR5-2	Hdhd2	2	22.7747	22.1818	22.2056	21.9549	21.8791	22.0385	22.2586	21.961	21.8554	21.9772	22.3599	22.2097	21.8792	21.7313	22.1097	21.8231	0.600925	0.623938	0.244954	1.27138	1	22.0876
Q9QUN3	Blnk	2	17.741	18.0403	18.0171	18.2574	17.9171	17.6576	17.9447	17.5575	17.9657	18.2133	17.9677	17.7747	17.7644	17.9572	18.1048	17.8478	0.862716	0.503527	0.244755	1.71495	1	17.9102
P10287	Cdh3	1	16.8474	16.725	16.7746	16.8006	16.8098	16.4202	16.2239	16.7149	17.8564	16.589	16.9044	17.2412	16.551	16.573	16.1363	17.4177	0.904874	0.480708	0.244699	1.78514	1	16.8036
Q8C2E7	Washc5	1	19.6895	19.8188	19.2472	19.2057	19.1829	19.1146	19.4291	19.2575	19.5544	19.5236	19.846	19.5676	19.258	18.5306	18.9417	19.6072	0.702425	0.58088	0.244256	1.44563	1	19.3679
Q91VC4	Plvap	1	21.8007	21.0322	21.7097	21.3233	20.9091	21.2274	21.4486	21.3041	21.292	21.3855	21.369	21.0846	21.2985	20.5419	21.3176	21.2714	0.534871	0.663856	0.2442	1.15547	1	21.2738
Q99MS7-2	Ehbp1l1	2	20.7262	20.5278	20.7607	21.0856	20.6034	20.8238	20.4531	20.2433	20.9508	20.5794	20.6905	20.494	20.7255	20.346	20.1787	21.0392	0.705338	0.58133	0.244141	1.45057	0.9818	20.6379
Q9JKY5	Hip1r	3	21.3136	21.5168	20.9267	20.9668	21.0791	20.8814	20.9553	20.8338	20.9785	21.3659	20.8187	21.1568	20.9865	21.3344	21.0743	20.8781	0.799026	0.531644	0.243585	1.60852	1	21.0605
Q7TN98-2	Cpeb4	1	16.9517	17.0139	17.3142	16.9104	16.8586	16.5036	16.9791	16.8751	16.5627	16.8917	16.9063	17.0076	16.8386	16.8769	16.9946	16.9191	0.890921	0.482484	0.243488	1.76193	1	16.8918
Q9QXS6-3	Dbn1	7	23.0024	22.9852	22.9987	22.9659	22.8085	22.7804	22.6662	22.7236	22.9991	22.5907	22.7751	22.9599	22.7417	23.1487	22.9893	23.1618	3.52346	0.0710769	0.243362	7.45831	1	22.8726
O08532-2	Cacna2d1	22	24.6079	24.8304	24.9229	24.8551	24.5687	24.596	24.5116	24.5678	24.9833	24.6569	24.8412	24.7702	25.154	24.8904	24.7534	25.3212	1.86386	0.236	0.24305	3.44709	1	24.773
O70503	Hsd17b12	2	24.58	24.5602	24.0391	23.9549	23.6385	24.2954	24.2756	23.9539	24.5192	24.114	24.2536	24.0882	24.1383	24.0489	23.5613	23.4632	0.485241	0.696399	0.242743	1.06665	1	24.099
Q64378	Fkbp5	2	21.6465	22.1442	22.0233	22.0955	21.5325	21.9995	21.6323	21.7758	22.0622	22.3198	21.9773	22.0695	21.8876	22.1694	21.7883	22.1899	0.791741	0.535559	0.242346	1.59631	0.9999	21.9741
Q3THS6	Mat2a	19	26.0389	25.8401	26.0118	26.0155	25.615	25.7212	25.8355	25.7688	25.7336	25.7214	25.9096	25.8752	25.8035	25.4815	25.5773	25.4652	1.99648	0.209504	0.241479	3.70058	1	25.7878
Q8VHF2-2	Cdhr5	3	23.5636	23.2	23.9634	24.0044	23.2778	23.5653	23.2981	23.627	23.3991	23.5001	23.1091	23.2545	23.6191	23.6317	23.4565	23.5889	0.531557	0.665772	0.240818	1.14959	0.9993	23.485
Q9R0A1	Clcn2	3	21.4297	21.4723	21.7569	22.1469	21.7793	21.4322	21.4267	21.2047	21.2521	21.1538	21.5861	21.0547	21.0531	21.5265	21.3434	21.2872	0.550376	0.656925	0.240707	1.18289	1	21.4272
Q9ERK4	Cse1l	2	21.2952	21.1227	20.7157	20.4503	20.6917	20.5188	20.9851	20.4258	20.6158	21.1433	20.9864	20.8163	20.5874	20.4854	20.6834	20.2685	0.479264	0.700997	0.240621	1.05583	1	20.7606
Q3TKY6	Cwc27	1	19.4773	20.188	19.738	19.478	19.8839	19.5611	19.3706	19.1041	19.1514	19.9518	19.0122	19.4082	19.4394	19.8247	19.6543	19.8368	0.462369	0.71181	0.240384	1.02511	1	19.5575
P37913	Lig1	10	24.3763	24.5283	24.4011	24.3392	24.21	24.5429	24.1161	23.8148	23.7127	23.822	23.7695	23.5602	23.3755	24.6541	24.0013	23.9249	0.761611	0.552081	0.240258	1.54569	1	24.0789
Q9CWW6	Pin4	2	18.8177	18.8601	19.0602	18.7992	18.9902	18.179	18.3624	19.0451	19.2769	19.602	18.9065	19.3339	18.8225	19.1342	19.5029	18.8895	0.479756	0.70071	0.240111	1.05672	1	19.005
P61022	Chp1	3	21.27	20.7841	20.9115	20.9687	20.4177	20.8211	20.8804	20.8554	20.8191	21.0126	21.0497	20.9793	20.8042	20.5208	20.7873	20.3883	0.792313	0.535655	0.23988	1.59727	1	20.8661
Q63844	Mapk3	10	24.9231	24.3276	24.5361	24.3499	24.1001	24.4674	24.4075	24.2076	24.3942	24.3882	24.6443	24.4831	24.34	24.0193	24.2398	24.0753	0.716892	0.577086	0.23853	1.47017	1	24.3929
P57016	Lad1	27	25.1107	25.2074	25.0908	24.9895	24.992	24.8441	24.8254	24.7852	24.7192	25.1605	24.5635	24.7284	24.9089	25.0633	25.0771	24.875	2.02032	0.207552	0.237926	3.74704	1	24.9118
Q921L5	Cog2	3	19.4337	19.2477	19.7022	18.738	18.904	18.9123	19.4757	18.8797	19.0973	19.3367	19.1295	19.5933	19.127	18.9426	19.1356	19.0168	0.422602	0.739232	0.237473	0.951867	1	19.1946
Q9CWX2	Ndufaf1	2	19.5708	19.5321	19.2427	19.2314	19.0209	19.2529	19.325	19.0295	19.0235	19.5022	19.2538	19.1839	19.1231	19.2276	19.1794	19.2298	1.0233	0.429674	0.237175	1.98187	1	19.2364
Q9JHR7	Ide	10	22.9562	23.2582	22.9744	23.2681	22.8431	22.9174	22.8881	22.8649	22.8217	22.9325	23.0379	22.9385	22.9581	22.8245	22.904	22.8578	1.44548	0.311632	0.235851	2.69418	1	22.9672
Q8BJY1	Psmd5	2	21.2557	21.1766	21.0232	21.1191	20.4398	21.067	21.1119	21.0129	21.1882	20.7199	21.4875	21.0925	20.5959	20.66	20.7817	20.0613	0.693629	0.582062	0.235744	1.43067	1	20.9517
A2AX52	Col6a4	17	24.4743	24.493	24.488	24.6038	24.0491	24.3099	24.2905	24.469	24.2642	24.3524	24.5971	24.252	24.3852	23.9335	24.3565	24.4312	1.37101	0.324804	0.235174	2.56607	1	24.339
Q3UVL4-2	Vps51	1	19.7372	19.3938	19.4698	19.4298	19.2102	19.4069	19.3395	19.1375	20.0976	19.4784	19.7779	19.8196	19.3377	19.4787	19.3682	19.4904	1.25118	0.348528	0.234136	2.36265	0.9928	19.4926
Q6A026	Pds5a	5	22.2245	22.2575	22.1388	22.0681	22.1018	21.9416	21.8215	21.8877	21.9972	22.4953	21.9704	22.1141	22.1186	22.0569	21.8476	22.0021	1.72092	0.261353	0.234086	3.18256	1	22.0562
P97427	Crmp1	6	22.597	22.5551	22.6226	22.5031	22.3338	22.3887	22.3943	22.2265	22.336	22.423	22.1417	22.1913	22.8463	22.2923	22.5561	22.7678	2.60391	0.172186	0.233631	4.98496	1	22.4427
Q8BH75	Rnf41	1	14.8825	16.8225	15.513	14.8963	14.934	15.1183	15.5348	15.5937	15.1146	15.0088	15.9175	15.4351	15.3512	15.0756	14.9079	15.0401	0.189648	0.871339	0.23334	0.483053	1	15.295
Q64314	Cd34	2	21.508	21.7102	21.6351	21.7287	21.4683	21.4726	21.3315	21.3773	22.2556	20.9992	22.2363	21.601	21.5935	21.4432	21.3386	22.0357	2.05796	0.203453	0.233107	3.82099	1	21.5993
Q60787	Lcp2	1	21.1244	21.0172	21.227	21.0883	20.793	21.0525	20.9212	20.7585	21.5854	20.9678	21.1338	21.0363	21.1383	21.6307	21.3511	21.5441	1.57126	0.284242	0.232959	2.91407	0.9997	21.1125
Q9D816	Cyp2c55	15	25.0159	24.5919	24.9072	24.9864	24.1187	24.733	24.8649	24.8539	24.7619	25.0419	25.0937	24.7879	24.9312	24.0053	24.3578	24.322	0.532651	0.664894	0.232713	1.15153	1	24.7668
Q9JIZ9	Plscr3	2	22.6033	22.2119	22.5424	22.6341	21.9147	22.3617	22.2101	22.5755	22.6362	22.2877	22.4945	22.3426	22.6271	22.492	22.7856	22.7388	0.658725	0.598946	0.232456	1.37108	1	22.4346
Q64324	Stxbp2	2	21.4681	21.3821	21.1871	21.3867	21.1196	21.1565	21.3108	20.9075	21.2098	21.7969	21.4074	21.5493	21.3225	20.9822	21.3508	21.0773	1.19731	0.375188	0.232412	2.27207	1	21.3043
Q9R0N8-2	Syt6	1	18.6238	18.8593	18.0365	18.5388	18.3603	18.3679	18.3576	18.0434	18.2754	18.4989	18.3251	18.4713	18.9842	18.1163	18.1973	18.896	0.570688	0.641796	0.232313	1.21861	1	18.4374
P20918	Plg	21	23.5766	23.555	23.5915	23.7772	23.2955	23.4621	23.2665	23.5476	24.7191	23.7236	24.2805	23.9977	23.9338	24.0695	23.8174	24.6516	1.47563	0.303886	0.232149	2.74647	1	23.8583
P48410	Abcd1	1	19.8725	20.0103	19.8393	19.8782	19.6073	19.6097	19.6229	19.835	20.1901	19.9556	19.9052	20.0017	19.7696	19.7262	19.6656	19.797	1.86355	0.235031	0.231345	3.4465	1	19.8042
Q9D6Y7-2	Msra	7	23.9955	23.7644	23.8398	23.7882	23.4438	23.6398	23.7479	23.6313	23.5691	23.5467	23.7345	23.4704	23.6002	23.5105	23.4703	23.4462	1.52229	0.295034	0.231245	2.8279	1	23.6576
Q3ULF4	Spg7	2	20.5018	20.6668	20.6517	20.5989	20.4117	20.3313	20.3074	20.4465	20.3224	20.7672	20.3007	20.3184	20.4332	20.3152	20.2619	20.1854	2.45175	0.176945	0.230577	4.6418	1	20.4099
Q91VE0	Slc27a4	6	23.1392	23.116	23.1799	23.3095	22.7116	22.9906	23.0353	23.0878	22.9797	23.252	23.2071	23.0548	23.0918	22.8615	22.9573	22.9507	1.29364	0.343497	0.229825	2.43439	1	23.0423
Q9DCN7	Rnft1	2	22.1172	22.441	22.2016	22.0776	21.9236	22.1245	21.9287	21.9423	21.941	22.1175	21.8499	21.6837	21.8348	22.0239	22.1476	22.1034	1.28703	0.34276	0.229545	2.42319	1	21.9859
P70677	Casp3	2	24.2451	24.0402	24.3678	24.3733	23.8512	24.2383	24.0274	23.9919	23.6467	24.0069	24.0338	23.9157	24.0413	23.938	23.6854	23.811	1.06632	0.409672	0.229379	2.05339	1	24.0121
Q61247	Serpinf2	8	24.527	24.3275	24.7938	24.8016	24.4544	24.3055	24.3637	24.4127	26.001	24.9464	25.2695	25.1835	25.2671	25.4094	25.2121	25.9759	0.9871	0.441375	0.228429	1.92176	1	25.0057
Q9D1F4	Akt1s1	1	21.9427	22.1386	22.4779	22.3429	21.9733	22.4976	21.8962	21.6218	21.5048	21.6274	21.3718	21.7431	21.8851	22.4798	21.8494	22.1956	0.476141	0.703672	0.228304	1.05017	1	21.9765
Q8VCM7	Fgg	8	23.0913	23.3543	23.1823	23.3024	22.664	23.1625	23.1151	23.0764	26.0527	24.2082	25.0497	24.5169	24.2172	25.0964	24.4616	26.2382	0.892225	0.483206	0.228035	1.7641	1	24.3726
Q8VC28	Akr1c13	5	24.5252	23.7836	23.9239	23.9336	23.5385	23.8397	24.1437	23.7332	23.6494	24.0802	24.3899	23.9482	23.8265	23.4851	23.8627	23.4613	0.501963	0.692099	0.227817	1.09676	1	23.9287
Q8VEH8	Erlec1	1	18.9001	18.6256	19.0401	18.9935	18.7717	18.6453	18.5829	18.6499	18.6624	18.6633	18.7841	18.6874	18.8588	18.6749	18.5568	18.9866	1.18742	0.378777	0.227385	2.25548	0.9997	18.7328
Q80W85	Npm2	1	19.0981	20.0609	19.6782	19.8354	19.4355	19.5115	19.3594	19.457	19.1625	19.5823	19.5648	19.0177	19.8933	19.5861	19.7205	19.6917	0.499691	0.691521	0.227291	1.09268	0.9638	19.505
Q8CFI2	Cdc34	4	23.0851	23.2548	23.243	23.0704	22.8896	23.09	23.0122	22.7527	22.901	22.9188	22.7626	22.8496	22.9479	23.4466	23.0633	23.3605	1.36549	0.325295	0.227197	2.55664	1	23.0127
Q8VDS8-2	Stx18	1	17.0478	16.608	16.7533	16.8248	16.6342	16.56	16.3492	16.7818	16.7843	17.2167	16.062	17.0528	16.7982	16.6785	15.7495	16.0729	0.894453	0.482632	0.227168	1.7678	0.9561	16.676
Q8VCW8	Acsf2	37	26.2009	25.8838	26.1635	26.268	25.526	25.9738	25.9705	26.1372	25.9336	26.1592	26.0977	26.108	26.2984	25.6461	25.9072	25.4689	0.708212	0.579523	0.227166	1.45545	1	26.0149
Q8BNI4	Derl2	1	22.4317	22.1131	21.9185	21.843	21.7153	21.9659	21.8856	21.8359	22.0818	21.902	21.9913	22.0229	21.7512	21.8692	21.876	21.9394	0.792214	0.535323	0.225897	1.5971	0.9992	21.9231
Q9Z315	Sart1	9	23.2595	23.4764	23.3526	23.4466	23.3684	23.3148	23.1516	22.7978	22.9342	23.002	22.9099	22.7216	23.044	23.3765	22.9611	23.1302	0.81671	0.522166	0.225594	1.63813	1	23.1084
Q9CR51	Atp6v1g1	1	18.8561	19.3553	19.3717	18.9006	19.1158	18.3515	19.0026	19.1155	18.8584	19.928	19.1569	19.3444	18.7722	18.4452	18.9452	18.7703	0.433357	0.730317	0.224574	0.971814	1	19.0621
O54988-2	Slk	14	24.0791	24.1506	24.2058	24.0973	23.9882	24.1018	23.9246	23.6202	23.8707	23.9121	23.8453	23.757	23.9354	24.0569	23.8485	24.204	1.09558	0.403593	0.224518	2.10208	1	23.9659
Q9WV92-4	Epb41l3	15	23.7098	23.4569	23.7998	24.0231	23.4031	23.6757	23.4781	23.5365	23.2324	23.5467	23.5469	23.3116	23.7166	23.7148	23.4045	23.59	0.863724	0.503654	0.224085	1.71663	1	23.5851
Q6ZPQ6-2	Pitpnm2	1	17.8831	17.5782	17.7518	17.7249	17.3556	17.4141	17.753	17.5195	17.8645	17.4594	17.8931	17.6772	18.0128	17.601	17.412	18.0559	1.08257	0.405134	0.223973	2.08043	0.9987	17.6728
P28740-1	Kif2a	3	21.3215	21.6529	21.6205	21.1931	21.3552	21.2502	21.2005	21.0865	21.1923	21.02	20.8699	20.9796	21.3464	21.2536	21.357	21.3964	0.901278	0.481103	0.223912	1.77916	1	21.2168
P62270	Rps18	13	24.5462	25.2337	25.3441	25.0597	25.2502	24.5086	24.4207	25.1097	25.2045	26.0846	24.665	25.4475	25.1117	25.1193	25.5646	25.1851	0.351436	0.784336	0.223645	0.816887	1	25.154
Q61165	Slc9a1	4	22.9173	22.9231	23.2186	23.3416	22.7942	22.9756	22.8318	22.9058	22.8234	22.9761	22.9377	22.9568	23.105	22.9995	22.8127	22.7486	1.00707	0.435219	0.223296	1.95493	1	22.962
Q9EPQ7	Stard5	1	20.0895	19.6306	19.5015	19.5958	19.4872	19.642	19.2457	19.5497	19.549	19.3015	19.7562	19.3407	19.487	19.5224	19.2182	19.2391	0.692623	0.580806	0.22319	1.42896	0.9999	19.4815
Q9CQ06	Mrpl24	3	22.8538	22.3624	22.3063	22.2641	22.1085	22.2579	22.3502	22.1795	22.5086	22.4354	22.4476	22.4705	22.2603	22.0217	22.3706	22.1492	0.74485	0.563807	0.222621	1.51744	1	22.3032
Q07079	Igfbp5	1	20.1197	20.1767	20.3346	20.058	20.0082	19.785	19.7851	20.2217	20.8218	20.0906	20.5374	20.5238	20.6638	20.4617	20.3904	21.3681	0.941949	0.460615	0.22228	1.84677	0.9918	20.3295
Q8BH86	Dglucy	1	18.208	18.0755	18.354	18.3323	18.2525	18.1444	17.7531	17.9369	18.0353	17.6588	18.0419	18.4152	18.0929	17.6827	17.6934	17.9815	0.866757	0.50064	0.220741	1.72169	1	18.0539
Q3UI43	Babam1	2	21.6339	21.49	21.3557	21.6115	21.3646	21.3109	21.3909	21.1433	21.3321	21.4779	21.6474	21.4831	21.3331	21.3651	21.5321	21.3065	1.39004	0.314176	0.220354	2.59868	1	21.4111
P08101-2	Fcgr2	6	21.8628	21.7955	22.1159	21.9846	21.6683	21.8072	21.7313	21.671	22.4185	21.8785	22.3065	22.0195	22.2668	22.3709	22.18	22.7269	1.52429	0.29445	0.220232	2.8314	1	22.0401
Q9QZH6	Ecsit	1	20.3348	20.0148	20.0037	19.9139	19.8431	19.7217	19.8316	19.9902	19.8809	20.4723	20.0599	20.1289	19.7258	19.7424	20.0776	19.557	1.06458	0.409245	0.220161	2.0505	1	19.9557
P62849-2	Rps24	1	7.31324	8.68429	7.95091	8.30838	7.86596	7.79768	7.59344	8.12191	8.19687	8.06808	7.92137	8.04439	7.77182	7.91699	8.59243	8.30508	0.294677	0.812229	0.21946	0.70478	0.999	7.99207
Q6IFX2	Krt42	9	25.7363	25.9469	25.5062	25.8067	25.8418	25.5374	25.325	25.4155	25.6106	25.8281	25.4615	25.1214	25.3686	25.8046	26.0661	25.7724	0.738091	0.565201	0.219095	1.50603	1	25.6673
Q921H8	Acaa1a	12	25.291	24.6714	24.9812	24.9225	24.4712	24.8154	24.901	24.8035	24.7743	24.7622	24.9904	24.7485	24.8684	24.6716	24.7512	24.5967	0.662903	0.598104	0.218716	1.37824	1	24.8169
P19426-2	Nelfe	1	21.141	21.1065	21.0394	21.0424	20.9871	21.065	20.8042	20.601	20.5821	20.9785	20.6796	20.7579	20.6394	21.0808	20.7963	20.7348	1.06407	0.408972	0.218024	2.04966	1	20.8598
Q9D937		1	18.9188	20.1107	19.6463	19.7244	19.6521	19.4033	19.2826	19.1918	19.3887	19.5556	19.2237	19.1169	19.1916	20.2169	19.4957	19.5033	0.348883	0.786425	0.217597	0.811937	0.9983	19.4469
Q60716-2	P4ha2	2	19.3326	19.1103	19.5159	19.1039	18.9447	18.9938	19.0334	19.2222	19.1816	18.9447	19.4657	19.6826	19.3717	19.1422	19.0541	18.7849	0.95661	0.453593	0.217145	1.87112	1	19.2209
Q9DBZ5	Eif3k	1	22.6771	22.1306	22.1537	21.8622	21.6057	21.9924	22.1759	22.1813	22.3305	21.9164	22.4012	22.2358	21.8818	21.8416	21.8895	21.7171	0.447766	0.717666	0.217082	0.998376	1	22.0633
Q6PA06	Atl2	6	22.8678	22.8046	22.9655	22.9642	22.6151	22.6928	22.8305	22.5955	22.5872	22.6262	22.7698	22.7295	22.7525	22.6329	22.5905	22.5365	1.77259	0.254032	0.217075	3.2772	1	22.7324
B2RRE7	Otud4	2	22.0893	22.2436	22.0758	22.318	21.9552	22.0469	21.9439	21.9141	21.9746	21.9328	22.16	22.2107	21.9511	22.2034	21.997	22.2271	1.78001	0.251628	0.216664	3.29088	1	22.0553
Q3THG9	Aarsd1	2	23.1298	22.7158	23.0312	22.9272	22.5547	22.7709	22.832	22.7836	22.7041	22.7057	22.7784	22.7506	22.695	22.9032	22.6066	22.8085	1.03298	0.426682	0.215681	1.99797	1	22.7845
Q5JCS9	B3gnt3	1	14.6831	16.5344	17.3322	15.9414	15.611	15.9035	15.4405	16.676	16.3725	16.4013	15.6082	15.7826	15.4156	15.5808	15.5303	15.6087	0.130122	0.912722	0.215064	0.346071	1	15.8654
P52293	Kpna2	3	22.92	22.7066	22.2533	21.6448	22.3264	22.2592	21.9449	22.134	22.459	22.3565	22.3846	22.6423	22.2822	21.7724	22.2975	22.0217	0.307658	0.810373	0.215064	0.730822	1	22.3669
Q8K212	Pacs1	1	17.6564	17.8722	18.0624	18.0549	17.6211	17.8069	17.4396	17.9225	17.6931	17.3739	17.7657	17.4878	17.9938	18.0391	18.1915	18.375	0.733005	0.565732	0.21393	1.49744	0.9907	17.7904
Q8R4N0	Clybl	4	23.5268	22.7932	23.2178	22.75	22.6641	22.9484	23.0496	22.7704	22.8269	22.9631	22.8709	22.8701	23.0876	22.6649	22.76	22.7669	0.474903	0.703451	0.21384	1.04792	1	22.912
Q99KJ8	Dctn2	3	24.6163	24.2767	23.9133	23.5331	23.663	23.9619	24.2326	23.6285	23.787	23.9769	23.9763	23.9645	23.721	23.5945	23.6107	23.512	0.333258	0.795242	0.21332	0.781464	1	23.8869
P18419	Svs4	4	22.5608	22.5881	22.2469	21.938	20.5797	22.5177	22.3941	22.9894	21.5466	21.0519	21.8876	23.7472	20.9661	21.2722	22.3078	21.6216	0.147469	0.899601	0.213227	0.387038	1	22.3236
Q6PIE5	Atp1a2	5	22.9429	22.824	23.022	22.8248	22.6326	22.8684	22.6034	22.657	22.8979	22.7116	22.8767	22.7745	22.9662	22.6716	22.7163	23.1762	1.48036	0.302806	0.213074	2.75469	1	22.7933
P47964	Rpl36	16	23.5871	24.7167	24.4247	24.2196	24.3257	24.0056	23.8183	23.9468	23.7332	24.3913	23.4964	23.6444	24.0532	24.564	24.2037	24.6212	0.348206	0.786532	0.212893	0.810623	1	24.1292
Q9R1P4	Psma1	3	24.4061	24.0688	23.7621	23.7865	23.6694	23.8159	24.0094	23.6827	23.4766	23.7921	23.932	23.8894	23.6538	23.5407	23.5796	23.1815	0.585632	0.630453	0.211524	1.24475	1	23.8167
A6PWY4-2	Wdr76	1	19.1849	18.9825	19.0509	18.929	18.9157	18.8392	18.9891	18.5574	18.7404	18.8629	18.6211	18.49	18.7992	19.088	18.7285	18.8433	0.99358	0.442271	0.211468	1.93252	0.9998	18.8301
P27546-2	Map4	9	22.5441	22.5587	22.3086	22.5333	22.381	22.2292	22.0925	22.3968	22.2983	22.3707	22.2879	22.3743	22.1785	22.9286	22.613	22.6871	1.19731	0.373728	0.211338	2.27206	1	22.3755
Q8CIG8	Prmt5	1	21.047	21.3792	21.0443	21.4038	20.7475	21.3112	21.052	20.9191	20.6608	21.273	20.8891	20.8665	20.9059	20.3403	20.8881	20.7846	0.651684	0.599014	0.211119	1.35901	1	20.9719
P52431	Pold1	2	20.7484	20.9372	20.5781	20.9552	20.8548	20.577	20.5756	20.3688	20.6676	20.7182	20.5009	20.4673	20.553	20.7419	20.5504	20.5664	0.780485	0.538926	0.210697	1.57742	1	20.6254
P63321	Rala	7	23.2869	23.1016	23.083	23.0896	22.7799	23.0507	23.055	22.8346	23.0985	23.2985	23.1609	23.1774	23.1289	22.8629	22.8428	22.9948	1.28454	0.343732	0.210251	2.41899	1	23.0789
Q8R5F7	Ifih1	3	22.7091	22.7048	22.965	22.8429	22.3435	22.9952	22.4197	22.6232	22.5343	22.5475	22.6327	22.3904	22.8283	23.281	22.8853	23.4155	0.632334	0.61437	0.21004	1.32573	1	22.7123
Q9Z0R6-2	Itsn2	1	20.1412	20.3631	20.3833	20.2155	20.1975	20.1519	20.0839	19.8305	19.8906	19.9628	19.9922	19.9499	20.2081	20.2304	19.9974	20.369	1.08632	0.404212	0.209845	2.08667	1	20.0978
P05555-2	Itgam	3	19.5018	19.8199	19.4685	19.5715	19.0892	19.4425	19.5185	19.479	20.4276	19.7756	19.89	20.0745	19.7196	19.7994	20.0933	20.8601	0.818055	0.52378	0.208115	1.64038	0.9998	19.7763
Q60997-4	Dmbt1	4	22.5884	22.7574	22.7737	22.8413	22.4234	22.6534	22.5579	22.4938	22.7108	23.1133	22.9418	22.8659	23.0657	23.3877	22.86	22.5967	1.54259	0.294865	0.208063	2.86353	1	22.7986
P21180-2	C2	2	22.4633	22.3672	22.6525	23.0622	21.9459	22.3927	22.577	22.7994	23.9769	22.9285	23.5712	23.0838	23.1374	23.0097	22.8318	23.666	0.380799	0.768277	0.207533	0.87325	1	22.9572
E9Q236-2	Abcc4	1	17.8496	17.5514	18.0301	17.7279	17.6895	17.6751	17.4793	17.4858	17.6643	17.5494	17.7406	17.6056	17.6904	17.5879	18.1605	18.0188	0.90412	0.480178	0.207278	1.78389	0.9971	17.69
Q8BHC4	Dcakd	2	21.0597	20.8598	20.599	20.3451	20.373	20.4877	20.6136	20.5627	20.6897	20.6495	20.7502	20.6284	20.4989	20.2503	20.4182	20.1203	0.594335	0.627985	0.206658	1.25992	1	20.5517
P63158	Hmgb1	39	27.6489	27.2119	27.1326	27.3111	27.155	27.2336	27.1349	26.9544	26.8776	27.0108	27.0068	26.6179	26.9094	27.3083	27.1889	27.0946	0.802182	0.529835	0.206625	1.61381	1	27.0873
Q9CZX8	Rps19	14	24.6957	24.7023	24.785	24.5643	24.6616	24.3416	24.4406	24.4786	24.5249	25.824	24.3316	25.0047	24.5944	24.5192	24.8451	24.6152	1.35972	0.328247	0.206204	2.54679	1	24.7343
P62196	Psmc5	2	22.5178	21.986	21.6857	21.707	21.6709	21.8871	22.0063	21.508	21.7847	21.9261	21.9056	21.9945	21.8355	21.3256	21.7865	21.3936	0.407056	0.74844	0.206058	0.922837	1	21.8342
O88983	Stx8	1	20.5127	20.368	20.4893	20.4624	20.2061	20.2619	20.311	20.23	21.166	20.7168	20.7333	20.4619	20.9816	20.6987	20.4926	21.5223	2.72818	0.1625	0.205856	5.27738	0.9999	20.5877
Q99LR1	Abhd12	3	21.4883	21.5617	21.4882	21.4902	21.1392	21.3363	21.2848	21.4451	21.7979	21.6361	21.8355	21.6129	21.5561	21.2997	21.5521	21.2333	1.68254	0.269204	0.20575	3.11294	1	21.4946
Q3UY34	Custos	2	21.273	21.7965	21.5108	21.3423	21.0114	21.5024	21.2017	21.3861	21.243	21.2861	21.3228	21.0729	20.9836	21.3818	21.3183	21.05	0.613969	0.621826	0.205235	1.294	1	21.2617
Q922K7	Nop2	5	22.4601	22.6064	22.6357	22.6822	22.483	22.4118	22.4112	22.2583	22.4891	22.4104	22.3704	22.1238	22.3504	22.6418	22.6693	22.4985	1.64341	0.276207	0.205007	3.04251	1	22.4402
Q61749-2	Eif2b4	3	22.3462	23.0452	22.9832	22.6856	22.6974	22.6282	22.4281	22.4878	22.4634	22.7582	22.2837	22.2642	22.4886	22.9844	22.5789	22.6427	0.555434	0.653285	0.204676	1.19181	1	22.5899
Q9ERI6	Rdh14	1	18.4201	18.3755	18.3163	18.3828	18.331	18.0951	18.3158	17.9342	18.1671	17.9247	18.4679	18.3099	18.4767	18.1379	18.3616	18.0839	1.09435	0.402778	0.204634	2.10004	1	18.2487
Q811U4	Mfn1	1	20.2956	20.3058	20.4868	20.0357	20.1939	20.0506	20.1199	19.9413	19.9647	20.3016	20.3882	20.0869	20.2574	19.7844	20.2635	20.0713	0.978551	0.445545	0.204529	1.90756	1	20.1451
O35114	Scarb2	1	24.4304	24.86	24.8263	25.0975	24.6484	24.6224	24.3605	24.7666	24.8136	24.7736	24.8551	24.7264	24.8104	24.9484	24.6904	24.9944	0.591542	0.631744	0.204097	1.25505	1	24.7258
Q91Z53	Grhpr	6	23.61	23.068	23.1461	23.0105	22.8754	23.0384	23.1377	22.9691	22.8433	23.0711	23.1954	23.04	23.0401	22.783	22.8085	22.7388	0.664176	0.597382	0.203515	1.38042	1	23.0221
Q9Z0V8	Timm17a	1	18.3689	18.0241	18.1852	18.3011	17.8284	17.9144	18.2044	18.1196	18.2463	18.0398	18.1656	18.1467	17.8399	18.305	18.0415	17.8987	0.888986	0.483921	0.20313	1.75871	0.9993	18.0842
Q9DCU6	Mrpl4	1	20.162	20.1843	19.8431	20.0541	20.0753	19.6795	19.8114	19.8652	20.2887	20.0835	19.6773	19.7912	19.9302	20.3214	20.2038	20.0269	0.908281	0.480669	0.203062	1.79081	1	19.9602
Q99LI2	Clcc1	2	20.4673	20.7366	20.3798	20.5208	20.3784	20.3454	20.193	20.3755	20.1266	20.1653	20.3306	20.1644	20.0427	20.5502	20.4785	20.4815	1.22198	0.365488	0.203055	2.31349	0.9995	20.3185
Q9CZ69	Cmtm6	1	23.2402	23.1468	23.0137	23.2199	22.9891	23.0351	22.7843	23.0003	23.1929	22.9273	23.2437	22.9016	23.1074	23.3443	23.1346	23.0411	1.4217	0.315014	0.202968	2.65312	1	23.0374
Q9DBT5-1	Ampd2	1	18.7985	18.927	18.3293	18.8608	18.6338	18.6037	18.4467	18.4199	18.6905	18.6004	18.9684	18.7351	18.5854	18.6957	18.7331	18.7492	0.66866	0.593657	0.202898	1.38809	1	18.6425
P11725	Otc	2	20.8039	20.3648	20.5018	20.2832	20.0859	20.3542	20.5932	20.1099	19.9945	20.4356	20.3989	20.1186	20.2507	19.829	20.0157	19.7441	0.575614	0.638991	0.202642	1.22724	1	20.2771
P12382	Pfkl	22	25.9975	25.8243	26.1259	26.4688	25.9516	25.8491	25.9182	25.8876	25.7837	25.757	26.215	25.7796	25.9381	25.7259	25.7058	25.669	0.714631	0.578191	0.202487	1.46634	1	25.9305
P08074	Cbr2	4	23.0582	22.5613	22.7641	22.6887	22.5274	22.6608	22.5865	22.489	23.1189	22.6655	23.3303	22.8541	22.7834	22.5995	22.4117	22.8699	0.918558	0.475346	0.202171	1.80789	1	22.7236
Q9Z204-5	Hnrnpc	1	21.3902	21.0083	21.0687	21.2445	20.922	21.3019	20.8544	20.8253	20.8198	20.7392	20.9505	20.747	21.2201	21.6874	21.4528	21.481	0.698038	0.580014	0.202052	1.43817	1	21.0783
Q61771	Kif3b	3	20.9281	20.8454	20.8152	20.949	20.67	20.554	20.6557	20.8508	21.4092	20.7345	21.3414	20.9926	20.8904	20.6224	20.8459	21.0636	1.56274	0.286861	0.201794	2.89904	1	20.8539
Q9CQI6	Cotl1	5	25.1887	24.8089	24.8946	24.9922	24.6368	24.96	24.8972	24.5839	24.845	24.7452	25.0552	24.7872	24.8716	24.7931	24.613	24.7635	0.809153	0.526801	0.201606	1.62549	1	24.8243
Q9CRB9	Chchd3	10	24.5999	24.5016	24.5492	24.4418	24.3129	24.2726	24.4186	24.2846	24.5158	24.6387	24.3595	24.3098	24.4574	24.1414	24.3157	24.2663	2.26662	0.17812	0.200962	4.2446	1	24.398
Q9JJI8	Rpl38	6	22.8941	23.0393	22.9916	22.8964	22.8274	22.4309	22.6967	23.0638	23.3417	23.7203	22.9322	23.4117	22.7586	22.8436	23.1186	22.8923	0.714862	0.578402	0.200659	1.46673	1	23.0092
Q8VEJ9	Vps4a	1	21.4676	21.455	21.3324	21.3175	21.2792	21.2378	21.2556	20.9977	21.0478	21.4592	20.8948	21.403	21.1676	21.1936	20.9876	21.2383	1.40239	0.312174	0.200521	2.61988	1	21.2345
Q9Z1P6	Ndufa7	1	21.3363	20.8963	21.0002	20.6765	20.671	20.9376	20.8882	20.6109	20.8659	20.9242	21.0015	21.2199	20.6433	20.4737	20.7534	20.5372	0.594494	0.628971	0.200387	1.26019	0.9994	20.8588
Q00899	Yy1	1	15.9893	15.9375	15.8289	15.873	15.8048	15.8293	15.8252	15.3686	15.2806	15.9611	15.2638	15.2846	15.5871	15.8954	15.6321	15.8197	0.849192	0.506874	0.200209	1.6924	0.9683	15.6881
Q9DBC0	Selenoo	2	21.9185	22.0734	21.9994	21.8745	21.9167	21.8415	21.7079	21.5992	21.4707	21.8175	21.7249	21.5955	21.9134	21.9276	21.652	21.7006	1.27848	0.345756	0.200152	2.40873	1	21.7814
P61027	Rab10	3	23.0393	22.6041	22.6532	22.355	22.3593	22.5898	22.6741	22.2278	22.2549	22.3775	22.3592	22.2633	22.5075	22.2617	22.25	22.3573	0.528784	0.667123	0.200115	1.14466	1	22.4579
P63276	Rps17	14	25.5102	25.7948	25.6623	25.5794	25.6245	25.2504	25.2655	25.606	25.7048	26.288	25.555	25.9122	25.5347	25.5749	25.8192	25.769	0.833808	0.516113	0.200058	1.66672	1	25.6554
Q9WTQ5-2	Akap12	11	22.9743	23.1066	23.24	23.5534	23.0473	22.9704	22.8843	23.1728	23.3754	23.0088	23.3498	23.3182	23.3976	23.316	23.2356	23.7172	0.701571	0.578961	0.199848	1.44418	1	23.2253
Q9EP53-2	Tsc1	1	16.9026	15.8808	17.0298	17.3957	16.7326	16.3481	16.5332	16.7976	16.4804	17.1148	16.4007	16.8147	16.6022	16.6037	17.226	17.1942	0.237314	0.8499	0.199395	0.586358	1	16.7766
Q9WU03-2	Spint2	1	19.4783	19.7834	19.5314	19.4787	19.2258	19.3942	19.4276	19.4288	19.345	19.6301	19.4369	19.4556	19.5728	19.705	19.5769	19.3125	1.19769	0.375703	0.198898	2.2727	0.9724	19.4588
Q8BGU5	Ccny	3	19.3792	19.6533	19.1097	19.6193	18.8693	19.4488	19.2213	19.4274	19.676	19.6212	19.3918	19.1947	19.2068	19.341	19.7169	19.1229	0.492111	0.690804	0.198691	1.07904	1	19.3282
Q9QYR6-2	Map1a	7	21.7913	21.6835	22.0359	21.775	21.6406	21.6281	21.7645	21.4584	21.9348	21.6821	21.8178	21.8813	22.0343	21.8704	21.3914	22.1888	1.04816	0.417009	0.198505	2.02319	1	21.788
Q8BYU6	Tor1aip2	3	22.1156	22.0589	22.467	22.2617	22.1477	22.0165	21.9682	21.977	21.6214	21.5895	21.8749	22.2479	21.9445	22.0418	21.8813	22.0251	1.02434	0.431018	0.198439	1.98361	1	22.0291
Q5SUR0	Pfas	6	22	21.9335	22.155	21.9561	21.7779	21.8492	21.842	21.7823	21.882	21.98	22.0072	21.7978	21.8462	22.0936	22.0993	21.8904	2.00314	0.208214	0.198292	3.71354	1	21.9116
P51660	Hsd17b4	15	24.2518	24.1829	24.3123	24.3702	23.9024	24.0815	24.1605	24.1809	24.1495	24.1934	24.2477	24.1691	24.243	24.0201	24.0081	24.0041	1.41315	0.312246	0.197989	2.6384	1	24.1345
Q9CPT5	Nop16	1	20.0223	20.5404	20.2397	20.3262	20.3203	20.1714	19.9408	19.9071	20.2393	20.2088	19.8871	19.9398	19.9572	20.3558	20.2948	20.3605	0.651224	0.598647	0.197296	1.35822	1	20.1278
P43277	H1-3	9	26.6282	27.3189	26.8883	26.9226	26.8708	26.8322	26.6296	26.6374	26.7336	26.9758	26.7132	26.4086	26.7572	27.1417	27.245	26.6416	0.595943	0.62754	0.197007	1.26271	1	26.791
O35143	Atp5if1	33	24.0929	25.0874	25.463	25.4456	25.0735	24.69	24.4831	25.0544	24.9593	25.5912	24.6712	24.9399	25.2017	25.1292	25.4371	24.9762	0.224334	0.85668	0.196941	0.558713	1	25.0445
P55302	Lrpap1	1	20.1244	20.5298	20.802	20.8366	20.4307	20.0919	20.2574	20.7254	20.7121	20.7068	20.3629	20.7288	20.8026	20.9383	20.9559	21.0823	0.407572	0.748457	0.196859	0.923804	1	20.6129
Q6NZQ4	Paxip1	1	8.17064	7.90863	8.36839	8.3419	7.95134	8.25015	7.91653	7.88652	8.22391	7.5051	8.20863	7.63964	7.82482	7.90647	7.90982	8.38736	0.706606	0.581301	0.196255	1.45273	0.9836	7.99207
O88384	Vti1b	1	17.584	17.783	17.5479	16.6142	17.2031	16.9459	17.2695	17.3272	17.0389	17.5565	17.3832	17.4444	17.3644	17.2568	17.1115	16.912	0.299195	0.80976	0.195879	0.713874	1	17.2773
Q8BIL5	Hook1	3	20.5947	20.7522	20.6324	20.3675	20.5447	20.1468	20.465	20.407	20.5801	20.6165	20.4271	20.3697	20.4484	20.4413	20.2662	20.4454	0.831118	0.516258	0.195848	1.66222	1	20.4885
Q62203	Sf3a2	1	20.0873	19.9393	19.7181	19.6141	19.7472	19.6787	19.6804	19.4716	19.8571	20.5771	19.922	20.1043	19.743	19.6517	19.7943	20.1361	0.790975	0.534942	0.195215	1.59503	1	19.8671
Q8BKZ9	Pdhx	1	21.9059	21.5297	21.5217	21.6684	21.3489	21.3157	21.5709	21.6096	21.6993	21.3224	21.8051	21.4388	21.4718	21.5505	21.6675	21.4844	0.834063	0.516087	0.195136	1.66714	1	21.525
Q99KN2	Ciao1	2	23.0761	23.2552	23.1142	23.0263	22.922	23.1003	22.8671	22.8038	22.9195	22.8438	22.7384	22.5645	22.9132	22.9539	23.1563	23.1087	1.2838	0.343196	0.194642	2.41772	1	22.9191
P97440	Slbp	1	19.1812	19.5919	19.3122	19.1152	19.2227	19.2201	18.9172	19.0624	18.6821	18.997	18.9721	18.8286	18.4602	19.0059	18.8628	18.7108	0.743611	0.562068	0.194553	1.51535	0.9999	18.9881
Q6P4S6	Sik3	1	18.5178	19.0923	19.1776	19.2881	18.8721	18.9618	18.6857	18.7805	18.9311	18.8824	19.2786	18.9406	18.8985	19.0678	18.7618	19.2204	0.485443	0.696798	0.193935	1.06701	0.9999	18.9308
P46664	Adss2	6	23.7508	23.6784	23.8678	23.7564	23.6394	23.4956	23.5313	23.6127	23.6545	23.4627	23.6844	23.6346	23.6273	23.5686	23.6219	23.7372	2.02156	0.207484	0.193599	3.74946	1	23.6323
E9PZM4	Chd2	1	19.1664	19.0793	19.2943	19.2427	19.2736	18.9532	18.9589	18.8233	18.9447	19.1977	18.9574	18.9108	19.0761	19.2914	18.9482	19.3227	0.923069	0.473342	0.193444	1.81539	1	19.0656
Q8BVU5	Nudt9	1	8.26115	8.12269	7.93708	8.03138	7.80971	7.86562	7.96784	7.93557	8.07344	8.46628	7.93909	8.0065	8.01423	7.74418	7.9317	7.9952	1.32771	0.332712	0.193391	2.49222	0.9999	7.99207
Q61033	Tmpo	2	21.5982	21.649	21.6018	21.4713	21.548	21.4657	21.4783	21.0554	21.0819	21.6062	21.1432	21.2958	21.2377	21.6026	21.2936	21.3266	0.81422	0.523732	0.19322	1.63397	1	21.4051
O88329	Myo1a	20	25.0769	24.9924	25.1757	25.5025	25.116	24.9376	24.9214	25.0013	24.9694	25.1654	25.3482	24.863	25.0247	24.8857	24.9963	24.7964	0.79729	0.531898	0.192818	1.60562	1	25.0298
Q9CQT1	Mri1	1	21.0522	20.7322	20.9254	20.6417	20.6489	20.8331	20.6414	20.4572	20.691	20.6522	20.5888	20.6213	20.7569	20.582	20.2945	20.6452	0.794553	0.535156	0.192743	1.60103	0.9998	20.6614
Q3U9G9	Lbr	7	23.7801	23.88	23.9503	23.9633	23.7448	23.8235	23.6805	23.5539	23.9284	23.9234	23.9059	23.6891	23.6047	24.0635	23.851	23.9223	1.46187	0.309691	0.192712	2.72256	1	23.7918
Q9D880	Timm50	2	21.6037	21.3493	21.2995	20.9292	21.0458	21.2799	21.1262	20.9593	21.134	21.169	21.0225	21.1486	21.0568	20.9012	21.0082	20.6962	0.585056	0.631002	0.19262	1.24374	1	21.1089
Q8BIK4-2	Dock9	1	19.8569	19.9917	19.9652	19.868	19.7461	19.8054	19.7627	19.5982	19.7987	19.5304	20.0472	19.7178	19.7333	19.507	19.6839	19.9634	1.84227	0.242933	0.192321	3.40658	1	19.7584
Q9D823	Rpl37	8	24.585	25.4706	25.0699	25.0957	25.0498	25.0708	24.7033	24.631	24.3096	24.6641	24.2278	24.005	24.6966	25.307	24.7778	24.9677	0.391016	0.760161	0.19161	0.892631	1	24.7821
Q99L45	Eif2s2	16	24.4484	24.6825	24.5783	24.7025	24.6144	24.3534	24.3685	24.309	24.6005	24.4015	24.3409	24.2968	24.5141	24.7433	24.5157	24.4057	1.10903	0.402441	0.191607	2.1245	1	24.4565
Q3UHJ0-2	Aak1	1	20.5301	20.3876	20.3691	20.2714	20.279	20.156	20.2842	20.074	20.204	20.2207	20.1833	20.44	20.3135	20.1933	20.053	20.1807	1.38745	0.315191	0.191271	2.59423	0.9992	20.2537
Q3UPF5-2	Zc3hav1	2	19.1845	19.1392	19.2518	19.192	18.7783	19.1143	18.9729	19.1394	19.3153	19.2688	19.0716	19.2794	18.9305	19.1645	19.0563	19.3846	1.16427	0.383407	0.190667	2.21673	0.9984	19.129
P08071	Ltf	1	17.9947	18.4351	18.0411	18.4313	17.7246	18.2278	18.0384	18.1488	21.4302	19.1951	19.9943	19.6078	19.7582	21.0242	20.3768	22.3842	0.54161	0.660393	0.19065	1.16741	1	19.8452
O08914	Faah	1	19.7235	19.905	19.8551	19.8376	19.5042	19.6557	19.6099	19.7894	19.5018	19.4423	19.8508	19.515	19.5319	19.6932	19.6322	19.2785	1.45058	0.312882	0.190489	2.70301	1	19.6152
Q60864	Stip1	24	26.3449	26.6625	26.6022	26.5329	26.4535	26.134	26.229	26.565	26.537	26.6385	26.2946	26.4217	26.2771	26.3902	26.5407	26.5073	0.77894	0.539269	0.190223	1.57483	1	26.4217
P20065-2	Tmsb4x	5	24.2779	24.3667	23.8944	23.9764	23.9323	23.9443	24.1041	23.7738	23.9644	23.958	23.9717	24.2909	23.5456	24.1784	24.0325	23.4912	0.69452	0.581242	0.190204	1.43219	1	23.9889
Q3UM45	Ppp1r7	1	22.3725	21.893	21.7017	21.7266	21.6395	21.8134	21.9585	21.5221	21.6323	21.7816	22.0999	21.8473	21.6857	21.5685	21.6935	21.7788	0.470336	0.707675	0.190072	1.03963	1	21.7936
Q9JMG7	Hdgfl3	4	23.4949	23.4985	23.6971	23.7361	23.6145	23.4483	23.4327	23.1727	23.1231	23.1924	23.3492	23.2979	23.6307	23.6277	23.3233	23.853	0.854507	0.507008	0.189587	1.70126	1	23.4661
Q8BXV2	Bri3bp	1	17.6095	18.1158	17.7588	17.6672	17.7404	17.459	17.7747	17.4207	17.757	17.1469	17.3773	17.5367	17.5908	17.7331	17.9789	17.662	0.613062	0.621681	0.189127	1.29243	1	17.6207
Q9ESN6	Trim2	2	23.1742	22.9293	23.0862	22.8035	22.7846	22.944	22.9011	22.6082	22.3442	22.7037	22.5001	22.4355	22.8141	22.8287	22.7063	22.3926	0.8502	0.50862	0.188798	1.69408	1	22.7454
Q5XG71	Utp20	1	18.1372	17.8711	18.0943	17.832	18.0657	17.5806	18.0326	17.5008	18.2149	18.109	18.4165	17.6514	17.9229	18.3031	17.6663	17.8597	0.521456	0.675218	0.188705	1.13162	0.9812	17.9383
Q9QYR9	Acot2	1	8.24783	8.0105	8.33181	7.93977	8.21523	8.01306	8.00126	7.54557	7.7466	7.95725	7.91219	8.01297	8.29042	8.01962	7.35855	8.00685	0.510584	0.685719	0.188699	1.11221	1	7.99207
Q8C854-2	Myef2	2	22.3807	22.4141	22.3788	22.3738	22.1016	22.2574	22.1459	22.2879	22.1929	22.1564	22.1125	22.1532	22.2109	22.1026	22.0428	22.253	2.22763	0.1772	0.188651	4.1636	1	22.1957
P62274	Rps29	10	24.2001	24.7697	24.7785	24.4247	24.7389	23.8992	24.0098	24.7712	24.8355	25.9353	24.3442	25.2049	24.4969	24.8338	25.1442	24.9336	0.289131	0.812794	0.188454	0.693575	1	24.7812
Q6URW6-2	Myh14	97	27.2828	27.1381	27.3653	27.5236	27.2527	27.0554	27.07	27.1779	27.0537	27.1757	27.1259	27.0622	27.1305	27.0595	27.1611	27.1431	1.04902	0.416744	0.188441	2.02463	1	27.1571
P48758	Cbr1	11	25.4745	24.7857	25.0707	24.9519	24.5655	24.9333	24.9883	25.0424	24.9938	25.101	25.1235	25.0535	25.1213	24.2375	24.9031	24.1778	0.46721	0.70742	0.188351	1.03394	1	24.9366
Q5U3K5	Rabl6	2	21.0655	20.9725	21.2751	21.5094	21.2251	21.115	21.0582	20.6713	20.7377	20.5748	20.5674	20.798	20.8667	21.0886	21.2561	20.76	0.509307	0.686964	0.188233	1.10993	1	20.9844
Q921I1	Tf	51	27.1279	27.1264	27.0853	27.382	26.8312	26.9326	26.9599	27.2455	28.3317	27.2291	27.9207	27.4828	27.3731	27.4256	27.368	27.8285	0.843273	0.511987	0.188131	1.68252	1	27.3699
Q9DBY1	Syvn1	2	20.2138	20.0065	20.033	19.9773	19.849	19.9455	19.8052	19.8788	20.0919	19.7845	20.2815	19.8973	19.7049	19.9988	19.8425	19.8313	1.66901	0.267556	0.188053	3.08851	1	19.9214
P50446	Krt6a	2	22.3016	22.3891	21.8541	22.7818	22.553	22.0212	21.9544	22.0464	22.875	22.7164	22.154	21.5035	21.742	22.3516	22.4503	23.0078	0.342529	0.792408	0.1879	0.799583	1	22.2875
P21614	Gc	11	23.7148	23.5967	23.4703	23.4592	23.2232	23.4038	23.3592	23.5035	24.3467	23.7458	24.1811	24.0449	23.859	23.7021	23.7466	24.0871	1.18025	0.380357	0.187829	2.24347	1	23.7067
Q62261-2	Sptbn1	2	20.3633	20.2127	20.0817	20.448	20.4463	19.9055	19.9822	20.0208	20.1148	20.5215	20.1506	20.1153	20.0546	19.9592	20.2153	19.6809	0.608398	0.623317	0.187722	1.28435	0.9999	20.1389
P03995	Gfap	10	23.5489	22.8261	23.2089	22.9893	22.8278	22.9895	23.0989	22.9065	23.3273	23.0622	23.2965	23.3294	24.0362	23.0705	22.9959	23.6279	0.517986	0.679606	0.187645	1.12544	1	23.2303
P49698-2	Hnf4a	3	20.2541	20.8279	20.3833	20.5011	20.2549	20.2241	20.1266	20.6104	20.1995	20.5873	20.2674	20.2718	20.1564	20.6149	20.5776	19.8667	0.535853	0.663872	0.187625	1.15721	1	20.3409
Q922Y1	Ubxn1	2	20.6257	20.9585	20.9471	20.7173	20.8353	20.4294	20.5649	20.6703	20.9358	20.7539	20.6555	20.6376	20.817	20.6163	20.9218	20.6806	0.773438	0.543556	0.187171	1.56558	1	20.7122
Q99LD8	Ddah2	4	22.9121	21.8634	21.9209	21.7174	21.6289	22.1614	22.1497	21.7274	22.1177	21.727	22.3235	22.0851	22.1253	21.6975	21.7504	21.8182	0.248019	0.84404	0.186582	0.608908	1	22.0122
P16546	Sptan1	123	25.787	25.5267	25.5129	25.4828	25.5293	25.2511	25.4285	25.3543	25.5343	25.5983	25.5866	25.5271	25.4586	25.1358	25.3729	25.2643	1.05415	0.415142	0.186578	2.03314	1	25.4563
P23242	Gja1	1	18.8245	18.2343	19.0824	18.7825	18.3123	18.9447	18.2945	18.6264	18.837	18.3712	19.8592	18.9027	19.2065	20.0306	18.9399	20.3127	0.33858	0.795487	0.186392	0.791879	1	19.0223
Q6PFD9	Nup98	5	23.6269	23.8481	23.6244	23.7084	23.5598	23.6218	23.5215	23.3604	23.3588	23.4732	23.4415	23.4084	23.3024	23.5704	23.7481	23.4667	1.2906	0.341688	0.186068	2.42924	1	23.5005
Q9JII5-2	Dazap1	4	20.6622	20.1972	20.1671	19.7754	20.0051	20.1457	20.177	19.7302	19.5712	20.3238	19.6536	19.5417	19.9284	19.5989	19.9722	19.9513	0.391571	0.759949	0.185941	0.893681	1	19.9951
Q8BIJ7	Rufy1	4	20.6995	20.8253	20.624	20.6541	20.5845	20.3713	20.5004	20.6029	20.745	20.6035	20.6368	20.5983	20.6496	20.6005	20.6565	20.6521	1.44767	0.311725	0.185938	2.69797	1	20.6064
P47930-2	Fosl2	1	18.7197	18.0682	18.5693	18.7329	18.1553	18.3637	18.3374	18.4906	18.3494	18.3518	18.47	18.3841	18.5899	18.7606	18.6708	18.7514	0.497809	0.69115	0.18577	1.0893	1	18.462
Q91VJ4	Stk38	1	19.8425	19.8324	19.4992	19.5792	19.5599	19.5796	19.307	19.5637	19.901	19.8586	19.944	19.7995	19.6096	19.096	19.6107	19.3774	0.853348	0.507221	0.185769	1.69933	1	19.6093
Q8VBZ3	Clptm1	3	23.3749	23.4075	23.1566	23.5675	23.0353	23.154	22.9844	23.5903	23.6794	23.2221	23.4951	23.4839	23.3461	23.2036	23.6415	23.2811	0.531018	0.665412	0.185659	1.14863	1	23.2942
Q8K370	Acad10	1	20.1995	19.9924	20.191	19.9251	19.7346	20.2323	19.9109	19.6896	19.4843	19.8595	19.7656	19.6799	19.8634	20.3312	19.5929	19.4697	0.622519	0.615645	0.185153	1.30879	1	19.8684
Q91Z40	Gbp7	2	21.8403	21.7893	21.5515	21.6462	21.5039	21.5171	21.5583	21.5081	22.2103	21.7391	22.1158	21.8229	21.6951	21.7876	21.9187	21.8149	1.47792	0.303532	0.184987	2.75045	1	21.7222
Q60737	Csnk2a1	6	23.2224	23.0741	23.0971	23.2247	23.0001	22.9548	22.92	23.0035	23.0465	23.255	23.0448	23.1673	23.0213	23.0837	23.0692	23.0614	2.21246	0.181478	0.184975	4.13231	1	23.0665
O55026	Entpd2	1	20.2846	20.3884	20.3886	20.5043	20.0696	20.3593	20.283	20.1146	20.8822	20.252	20.5472	20.4006	20.8178	20.4085	20.0614	20.8241	1.18766	0.379299	0.184852	2.25588	1	20.3956
Q8BLF1	Nceh1	5	23.6573	23.0423	23.443	23.3056	22.932	23.325	23.2468	23.2061	23.1175	23.3336	23.201	23.2255	23.2665	22.9793	22.8929	22.8839	0.556767	0.652237	0.184616	1.19416	1	23.1947
P52825	Cpt2	16	24.0366	23.761	23.9186	23.8401	23.5823	23.6154	23.7441	23.877	24.0191	24.005	24.039	23.9734	23.9091	23.6212	23.9421	23.5958	1.0736	0.4067	0.184384	2.0655	1	23.8401
Q91YI0	Asl	9	23.6972	23.5448	23.424	23.3948	23.2041	23.2921	23.4003	23.4267	23.6352	23.5393	23.6131	23.5234	23.5259	23.2742	23.448	23.3063	1.12318	0.396429	0.184368	2.1481	1	23.4617
Q62009-2	Postn	30	27.2878	27.253	27.3415	27.5567	27.3987	27.1057	27.0899	27.1086	27.1056	27.0145	27.5437	27.2009	27.1586	27.0167	27.1115	27.5476	0.92822	0.468978	0.184021	1.82395	1	27.2362
Q99JY4	Trabd	1	18.9715	18.6319	18.3923	17.6954	17.8786	18.162	18.3994	18.5178	18.1315	18.1487	18.6269	18.564	17.9735	17.9161	17.6396	16.8529	0.244513	0.84513	0.183297	0.601546	1	18.2275
P51855	Gss	6	24.2261	23.6451	23.8022	23.5331	23.3913	23.6397	23.7979	23.6447	23.4505	23.7533	23.6774	23.6013	23.8525	23.2938	23.4158	23.271	0.47896	0.700555	0.183207	1.05528	1	23.6466
Q6P2K6	Ppp4r3a	2	18.1166	17.9849	18.5448	18.8488	18.127	18.3833	18.1869	18.066	17.8327	17.7533	18.1298	17.8981	17.9265	18.2713	18.3885	18.0208	0.379951	0.769152	0.182997	0.871636	1	18.1569
Q8BTI8-3	Srrm2	7	23.5918	23.7934	23.6324	23.6179	23.4489	23.566	23.4777	23.411	23.5436	23.3281	23.4224	23.3467	23.3629	23.7334	23.7782	23.6165	1.75801	0.250474	0.182978	3.2504	1	23.5054
O35129	Phb2	11	26.2148	25.5924	25.6098	25.3863	25.2816	25.6475	25.7218	25.4225	25.267	25.4193	25.7087	25.3246	25.4667	24.868	25.2706	24.7223	0.38873	0.76294	0.182492	0.888305	1	25.4569
P29788	Vtn	3	23.002	23.05	23.2045	23.4608	22.9034	23.2296	22.8906	22.9646	23.5832	22.6506	23.0799	22.9426	22.4333	22.7038	22.3461	23.7206	0.675734	0.588187	0.182248	1.40017	1	23.0154
Q9CQ49	Ncbp2	1	18.9482	18.8686	18.9121	18.5997	18.705	18.5928	18.7317	18.5704	18.9943	18.5115	18.7543	18.4468	18.4336	18.3681	18.7004	18.9625	1.06558	0.409321	0.182157	2.05215	0.9875	18.6589
Q9D753	Exosc8	1	21.9462	21.7329	21.6074	21.599	21.3786	21.6025	21.5763	21.6001	21.4617	21.5306	21.6997	21.5537	21.4971	21.5697	21.6414	21.2782	0.95673	0.454765	0.182028	1.87132	1	21.5572
P40630-2	Tfam	2	20.9888	21.0583	20.9842	21.1256	21.0825	20.5319	20.7289	21.0866	21.0015	21.7139	20.8592	21.0571	20.8678	20.6988	21.2689	20.7888	0.610366	0.621715	0.181746	1.28776	0.9999	21.005
Q3TPE9-2	Ankmy2	1	19.2365	19.3213	19.0569	19.2373	19.1333	18.9033	18.9618	19.127	19.2574	18.7911	19.0306	18.9926	18.9285	19.1869	18.631	19.1398	1.1858	0.378524	0.18163	2.25277	0.9996	19.0261
Q80Y14	Glrx5	1	20.2168	19.3826	19.4276	18.9014	18.8548	19.6639	19.5881	19.0974	18.9717	19.6728	18.9103	19.5036	18.9401	18.3743	19.2171	18.7035	0.216048	0.860503	0.18104	0.540882	1	19.2997
Q9D1E6	Tbcb	7	23.3098	23.1124	23.1139	23.2349	23.0383	23.0664	23.0578	22.885	23.1346	22.9594	23.207	23.0696	22.9799	23.1229	22.9397	23.0299	1.50725	0.296173	0.180874	2.80157	1	23.0544
Q9JMH9-1	Myo18a	36	25.5972	25.2272	25.7778	25.6668	25.3094	25.5757	25.3474	25.3133	25.2345	25.2487	25.3935	25.2207	25.5232	25.6795	25.6042	25.6329	0.638907	0.608591	0.180788	1.33705	1	25.4407
P63085	Mapk1	1	23.2489	22.5236	22.5417	22.339	22.4028	22.491	22.747	22.2903	22.3335	22.3662	22.751	22.5425	22.477	21.9306	22.1492	22.2024	0.348048	0.786561	0.180547	0.810316	1	22.4863
P15535-2	B4galt1	4	21.4448	21.4746	21.6856	21.4732	21.2896	21.3502	21.2983	21.4195	21.1758	21.2688	21.3686	21.2782	21.6037	21.3296	21.6255	21.4224	1.53355	0.295829	0.180122	2.84765	1	21.3965
Q80TV8-2	Clasp1	2	18.8344	18.9407	18.8949	18.8448	18.9859	18.6016	18.4352	18.7716	18.6847	18.086	18.5663	18.7497	18.9196	18.8745	18.828	19.3068	0.732144	0.566555	0.180069	1.49598	1	18.7652
Q3UBX0	Tmem109	7	22.685	22.8741	22.639	22.8505	22.4612	22.8379	22.465	22.5647	22.6398	22.3937	22.8989	22.1312	22.5053	22.8784	23.2527	23.1081	0.84947	0.507613	0.17994	1.69286	1	22.6588
Q61655	Ddx19a	7	23.7857	23.6523	23.4866	23.5808	23.5432	23.4133	23.4613	23.3688	23.2061	23.3854	23.2455	23.5463	23.3664	23.3341	23.5093	23.591	1.30497	0.341696	0.179695	2.4536	1	23.4412
Q9CY18	Snx7	1	21.1106	20.856	21.3478	20.7275	20.8991	21.5512	20.8111	20.0627	19.6695	19.9685	19.863	19.9658	20.5316	21.4777	20.158	21.1099	0.214155	0.86108	0.179493	0.536788	0.9997	20.7134
Q6PDH0-2	Phldb1	3	22.1858	21.965	22.1797	21.9678	21.8878	21.9028	21.908	21.8819	21.5655	21.7144	21.6974	21.8321	21.55	21.8859	21.7429	21.8397	1.54013	0.294657	0.17945	2.85921	1	21.8438
P70441	Nherf1	13	25.1154	24.6183	25.2521	25.2939	24.7178	24.9517	24.9374	24.9564	24.7355	25.0447	25.0445	24.845	24.9407	24.7356	24.7048	24.886	0.492982	0.691468	0.179065	1.08061	1	24.919
Q9JI11	Stk4	4	23.1192	22.7439	23.4377	22.859	22.8987	22.8879	22.8132	22.8439	22.8699	22.8903	22.8439	22.9928	23.0321	23.2585	23.3421	23.2533	0.533111	0.665971	0.179018	1.15235	1	22.9721
Q91XE8	Tmem205	1	21.1841	20.9793	21.1543	20.7931	20.8503	21.006	20.8608	20.6777	21.1201	20.5702	20.6083	20.4799	20.7804	20.967	20.7942	20.7175	0.78815	0.53547	0.178994	1.59029	0.9999	20.8162
Q9DBU3	Riok3	1	20.5109	20.3298	20.8027	20.7537	20.7976	20.5249	20.2922	20.0666	20.2464	20.2071	20.0953	20.7003	20.6049	20.4166	20.211	20.6263	0.412931	0.744439	0.178919	0.933835	0.9997	20.4689
P46935	Nedd4	19	25.6832	25.6854	25.6954	25.8663	25.5968	25.6362	25.5423	25.4396	25.6403	25.4115	25.6039	25.5691	25.5425	25.7765	25.5458	25.9444	1.56145	0.28697	0.178823	2.89675	1	25.6252
Q8BXQ2	Pigt	1	20.9342	20.7928	20.897	20.6986	20.6474	20.7639	20.8031	20.394	19.9969	20.6004	20.2182	20.5817	20.7768	20.5101	20.8519	20.6288	0.840134	0.514024	0.178535	1.67728	0.9999	20.6408
P56391	Cox6b1	6	25.9107	25.4477	25.3736	24.9176	24.8633	25.3678	25.5246	25.1802	25.0425	25.5927	25.5319	25.3339	24.9395	24.8296	25.0075	24.5864	0.301865	0.808945	0.178426	0.719232	1	25.261
P16546-2	Sptan1	2	22.2281	22.0007	21.9183	21.7718	21.8037	21.6935	21.9263	21.7818	21.893	21.8794	22.0865	22.0012	21.7079	21.6322	21.7211	21.8505	0.836243	0.517311	0.178387	1.67078	1	21.8615
Q9DCX2	Atp5pd	6	26.5148	25.8483	25.7082	24.9065	25.131	25.8794	26.0274	25.2269	25.1635	25.4944	25.5287	25.5026	25.138	24.9397	24.9886	24.6091	0.172865	0.88513	0.178301	0.445418	1	25.5062
Q9CQ60	Pgls	3	23.009	22.8792	22.8112	22.7026	22.6444	22.5731	22.8309	22.6408	22.8056	22.6862	22.8678	22.7576	22.618	22.6599	22.8274	22.8596	1.09632	0.403756	0.1782	2.10332	1	22.7307
P13707	Gpd1	2	21.6213	21.1018	21.1161	21.011	20.781	20.9913	21.0641	21.3019	21.3171	21.123	21.4126	21.2477	21.0983	20.8536	20.9865	20.8804	0.45776	0.713003	0.177981	1.01669	0.9997	21.1264
P35505	Fah	2	18.652	18.4576	18.3895	18.0659	18.0987	18.1965	18.2128	18.3454	18.6286	17.7014	18.5101	18.2248	18.1947	18.1023	17.9328	17.9483	0.644892	0.60282	0.177858	1.34735	0.9999	18.2723
P11531	Dmd	21	23.4166	23.2468	23.4732	23.3951	23.2998	23.1224	23.1311	23.2676	23.3249	23.1876	23.4924	23.3885	23.4589	23.099	23.2466	23.4323	1.43145	0.312315	0.177692	2.66994	1	23.3057
Q3V384	Afg1l	1	20.1296	19.7467	19.4212	19.4915	19.4573	19.6102	19.5838	19.4279	19.3737	19.5764	19.2442	19.4964	19.4007	18.9751	18.9633	18.6201	0.48489	0.696386	0.177448	1.06601	0.9994	19.4406
Q924M7	Mpi	3	22.4455	22.2437	22.264	21.9045	21.8981	22.1014	22.1358	22.0133	22.0337	22.0031	22.0599	22.2246	22.1817	21.9253	22.0109	21.7328	0.688347	0.582102	0.177242	1.42168	1	22.0719
Q80TQ2-2	Cyld	1	18.4808	18.6101	18.7681	18.7601	18.3683	18.6123	18.2866	18.6434	18.7726	18.0376	18.4308	18.537	18.4781	18.6094	18.8376	18.2218	0.783447	0.536704	0.177095	1.58239	1	18.4994
Q9DBX3-2	Susd2	5	22.8574	22.5338	22.9321	22.8671	22.5453	22.5983	22.626	22.7153	23.0075	22.5204	23.0948	22.7663	22.7674	22.5428	22.7199	22.9696	0.933159	0.46786	0.176397	1.83216	1	22.7515
Q9CQC7	Ndufb4	1	19.5308	19.2949	19.0581	18.6401	18.7077	19.178	19.0361	18.8965	19.0327	19.1493	19.1879	19.0913	18.7264	18.7329	18.6003	18.6548	0.353529	0.786427	0.176381	0.820938	1	18.9732
Q9Z0H8-2	Clip2	9	22.3834	22.5888	22.4725	22.636	22.3936	22.3511	22.364	22.2669	22.3918	22.4614	22.4089	22.5018	22.4542	22.249	22.4164	22.3575	1.49999	0.297928	0.176277	2.7889	1	22.3768
Q3UIR3	Dtx3l	3	21.0462	21.3826	21.5019	21.6081	21.2816	21.236	21.2417	21.0752	20.8415	21.7293	21.605	21.4774	21.5588	21.5512	21.6589	21.579	0.648059	0.599806	0.176062	1.35279	1	21.4084
Q9R0L6-2	Pcm1	5	23.2532	23.2531	23.4554	23.3695	23.2255	23.304	23.1528	22.9448	22.853	22.8138	22.7308	22.8535	23.0699	23.4212	23.0906	23.3225	0.988551	0.44249	0.176003	1.92417	1	23.1106
Q91Z96	Bmp2k	1	18.2378	18.538	18.3399	18.5785	18.2733	18.3789	18.0326	18.3056	18.477	18.2834	18.3852	18.3184	18.5155	17.8028	18.2694	18.7234	0.790737	0.533982	0.175926	1.59463	1	18.3142
Q811L6	Mast4	1	18.982	18.8997	18.8424	18.9766	18.864	18.7037	18.7653	18.6646	18.6274	19.1267	18.9955	18.9679	19.1459	19.025	19.0328	18.9979	1.73475	0.259244	0.175796	3.20778	1	18.9
Q9DCF9-2	Ssr3	4	25.3705	25.4451	25.0747	24.5813	25.1541	24.9491	24.9373	24.7284	25.0425	25.3452	24.6898	24.8635	25.0116	24.8194	24.8344	24.6615	0.352893	0.786007	0.175696	0.819708	1	24.9488
Q6P1B1	Xpnpep1	6	24.0803	23.797	23.8926	23.775	23.6873	23.6708	23.8446	23.6404	23.6275	23.8025	23.6931	23.7136	23.9629	23.5104	23.7151	23.5633	1.0997	0.406444	0.175484	2.10896	1	23.7515
Q8QZY1	Eif3l	3	21.939	21.811	21.3924	21.4445	21.643	21.5266	21.5873	21.128	21.5162	21.6369	21.5831	21.4165	21.2415	21.2044	21.3797	21.5265	0.439774	0.723875	0.175473	0.983666	1	21.5027
P31324	Prkar2b	1	16.2813	16.2422	16.1622	15.9234	15.6174	16.0998	16.0237	16.1706	15.86	16.0117	15.6286	15.7716	16.2059	16.051	16.8065	16.4293	0.54985	0.656505	0.174411	1.18197	0.9178	16.0549
Q52KI8	Srrm1	5	22.5802	22.6656	22.8664	22.8399	22.3405	22.7546	22.6512	22.5088	22.155	22.2176	22.5295	21.9812	22.4403	22.5861	22.687	22.7503	0.757601	0.554992	0.174295	1.53894	1	22.5172
Q3URD3-2	Slmap	10	23.9198	24.0206	23.9862	24.0416	24.0932	23.7233	23.7549	23.7018	23.8417	23.8898	23.989	23.6733	23.8675	23.4938	23.4951	23.8669	0.919159	0.475203	0.173737	1.80889	1	23.8246
Q5SZT7	Nkapl	1	19.7437	20.1782	20.1259	19.9161	19.5497	20.0705	19.8888	19.7614	20.0315	19.5213	19.6284	19.4244	19.1484	20.3671	19.5369	19.4871	0.542667	0.659817	0.17341	1.16928	1	19.7504
Q9R1R2	Trim3	3	20.9213	21.0127	20.9486	21.0139	20.899	21.0384	20.8449	20.4218	20.6329	20.6603	20.6739	20.6415	20.8528	20.8879	20.6755	20.8992	0.608064	0.622866	0.173091	1.28377	1	20.7979
O88322	Nid2	16	24.9534	24.6672	24.7824	24.8752	24.5764	24.6947	24.6409	24.6743	24.9962	24.4948	25.2917	24.8978	24.8509	24.7525	24.6585	25.2093	1.38328	0.317079	0.172957	2.58709	1	24.7977
Q62261	Sptbn1	100	26.141	26.0265	26.0183	26.0292	25.9395	25.7963	25.8386	25.9506	25.9595	26.0041	25.9779	25.9701	26.0345	25.7806	25.8749	25.9189	1.9484	0.224686	0.172503	3.60773	1	25.9408
Q922H2	Pdk3	3	22.2763	21.4311	21.5051	21.2738	21.2414	21.4099	21.7179	21.4275	21.6923	21.686	21.8099	21.6915	21.3607	20.7694	21.3431	20.9684	0.294861	0.812197	0.172343	0.705152	1	21.5104
Q78PG9	Ccdc25	2	21.3454	21.2374	21.2226	21.0481	20.888	21.2193	21.0654	20.9916	20.6449	20.9332	20.8233	20.8595	20.6778	21.2553	21.1075	20.6943	0.946156	0.457403	0.172299	1.85376	1	21.0222
Q8BZR9	Ncbp3	5	22.7848	22.9077	22.9583	23.0161	22.8082	22.7771	22.6307	22.7625	22.7386	22.6602	22.8216	22.5043	22.651	22.9992	22.8751	22.7699	1.47008	0.307599	0.172128	2.73682	1	22.7785
P80317	Cct6a	10	25.9188	25.5916	25.6537	25.6829	25.5964	25.4318	25.6811	25.4493	25.723	25.7567	25.8128	25.9114	25.6242	25.5963	25.6668	25.4571	0.940085	0.461665	0.17211	1.84367	1	25.6662
Q60778	Nfkbib	2	20.1091	19.9027	20.4062	20.4589	20.0911	20.1066	20.1399	19.8519	20.7678	20.2922	20.6979	20.4165	20.2856	20.3092	20.1279	20.7951	0.545642	0.658633	0.171851	1.17453	0.9971	20.3222
Q8BVQ5	Ppme1	2	21.849	21.5008	21.6079	21.3187	21.3808	21.251	21.5081	21.4498	21.8072	21.3568	21.6418	21.7541	21.4675	21.4243	21.5953	21.397	0.667842	0.594437	0.171674	1.38669	1	21.5154
Q9D735	Trir	1	19.427	20.0016	20.0986	20.2551	20.0737	20.0124	19.9398	19.0721	18.9784	19.7856	19.0385	19.7159	19.5461	20.5374	19.8595	20.0209	0.232428	0.852264	0.17104	0.575992	0.9992	19.8169
Q922D8	Mthfd1	16	25.4554	25.4255	25.2621	25.1909	25.2326	25.1897	25.1946	25.0334	24.9106	25.0472	25.0603	25.0033	24.8288	24.9822	24.9872	24.7887	1.15736	0.388317	0.170896	2.20516	1	25.0879
Q9NYQ2	Hao2	5	23.1567	22.8612	23.1061	23.2334	22.8158	22.9549	23.0062	22.8973	22.6516	22.6645	23.1492	22.4964	22.5956	22.5106	22.5534	22.5001	0.970176	0.449775	0.170801	1.89365	1	22.8459
E9Q5C9	Nolc1	4	22.8495	23.1036	23.0463	23.1765	22.9834	22.9204	22.9439	22.6473	22.4694	22.6429	22.5523	22.281	22.6577	23.1025	22.9938	22.7686	0.817622	0.522962	0.170234	1.63966	0.9998	22.7926
P49117	Nr2c2	1	19.2069	19.6688	19.1648	19.4337	19.2179	19.0728	19.171	19.3317	19.5843	19.2744	19.247	19.1472	18.8622	19.0795	19.2054	19.0675	0.634599	0.612261	0.170234	1.32963	1	19.1965
Q8C0P5	Coro2a	13	24.181	24.0637	24.1334	24.3635	23.8602	24.0155	23.9884	24.1973	24.0749	24.223	24.185	24.137	24.2634	24.3156	24.2264	24.1902	0.913458	0.477486	0.170052	1.79942	1	24.12
P27641	Xrcc5	2	24.8018	24.7136	24.8034	24.7049	24.7006	24.6615	24.637	24.3445	24.6091	24.2785	24.5071	24.5559	24.5103	24.5456	24.4727	24.5087	1.0219	0.42789	0.170022	1.97956	1	24.5769
Q91YY2	B4galt3	1	19.7048	19.8018	19.566	19.3388	19.6057	19.3878	19.365	19.3767	19.351	19.6172	19.485	19.4792	19.7181	19.5831	19.7936	19.3186	0.711478	0.580258	0.169072	1.46099	0.9988	19.5076
Q80X85	Mrps7	1	19.1467	18.9156	19.2372	19.138	19.0235	18.854	18.9473	18.9387	19.1911	19.9194	19.1712	19.2751	19.198	18.9701	19.1977	19.2933	1.15301	0.388847	0.16852	2.19789	0.9995	19.1577
P70670	Naca	11	26.3337	26.4639	26.865	26.7801	26.1942	26.7676	26.2883	26.5189	26.1172	25.8134	25.9231	25.9461	26.1094	27.0561	26.7021	26.7528	0.414008	0.744294	0.168412	0.935847	1	26.4093
Q9CZ44-3	Nsfl1c	5	21.5725	21.719	21.4925	21.5908	21.41	21.2819	21.5255	21.484	21.5731	21.6529	21.3288	21.5603	21.4768	21.3906	21.6972	21.3953	1.2545	0.349839	0.1684	2.36824	1	21.4813
Q9D620	Rab11fip1	1	19.3381	19.0744	19.3256	19.5651	19.3806	19.1174	19.0774	19.0545	18.6619	19.2786	18.9509	18.5331	19.0167	19.3106	19.2919	19.3049	0.641407	0.606165	0.168351	1.34135	0.9998	19.1199
P97370	Atp1b3	2	21.9879	22.0277	22.1565	22.0585	21.9736	21.7874	21.813	21.9846	22.4484	21.9256	22.1544	22.0618	22.337	22.0919	21.9859	22.4817	1.42429	0.314983	0.167971	2.65759	0.9997	22.0501
P18760	Cfl1	12	26.6777	26.062	26.0477	25.8237	25.653	26.0506	26.2039	26.032	26.1593	26.2239	26.609	26.1521	26.0539	25.5821	26.0841	25.7107	0.328395	0.796211	0.167904	0.771915	1	26.0802
P43241	Cdx2	4	21.1979	21.3784	21.6034	21.5922	21.4047	20.9469	21.1736	21.5759	21.3274	22.0145	21.1836	21.2993	21.0271	21.2036	21.4874	20.9651	0.44876	0.717451	0.16774	1.0002	1	21.3421
Q9CR02-2	Tma16	1	19.4363	19.5281	19.5819	19.6882	19.4555	19.7497	19.3033	19.0569	19.2109	19.0821	19.2386	18.9274	19.2203	19.687	19.2369	19.5052	0.49508	0.690774	0.16722	1.08439	0.9995	19.3421
P55095	Gcg	5	23.8135	23.9313	23.795	23.8255	23.7017	23.4396	23.7604	23.795	23.915	24.033	23.796	23.8386	23.8406	23.96	23.9769	23.9137	0.998276	0.439247	0.167163	1.94032	1	23.8669
Q3U962	Col5a2	5	23.3175	23.5997	23.4602	24.0786	23.7721	23.32	23.2358	23.4608	23.717	23.2127	23.9776	23.4253	23.8072	23.6124	23.3674	23.9879	0.354117	0.786037	0.166836	0.822075	1	23.5343
Q7M759	Abhd17b	1	20.9013	20.7269	20.729	21.0567	20.4515	20.7081	20.7606	20.8267	20.6357	20.999	20.906	20.4929	20.4576	21.0197	21.0134	20.4777	0.712586	0.578732	0.166741	1.46287	0.9947	20.7312
Q8K394	Plcl2	2	17.2189	17.1204	16.9754	16.845	17.0355	16.9699	16.9382	16.5505	16.6142	16.7295	16.5634	16.6945	16.8262	16.8605	16.6486	16.6748	0.569194	0.643966	0.166412	1.21599	1	16.8243
D3YX43	Vsig10	2	21.1092	21.3991	21.2311	21.5767	21.0865	21.1546	21.0237	21.3862	21.0425	21.495	20.9786	21.2927	21.2663	21.4794	21.523	21.0227	0.611864	0.622231	0.166274	1.29036	0.9997	21.2368
P21447	Abcb1a	39	25.5933	25.3889	25.7533	26.1349	25.2308	25.5761	25.4611	25.9387	25.7163	25.9799	25.9106	25.7754	25.8478	25.617	25.4855	25.5713	0.326262	0.796798	0.165905	0.767716	1	25.6818
O88543	Cops3	2	20.8792	21.1329	20.7568	20.4446	20.5761	20.6945	20.7404	20.54	20.5184	20.8357	20.7478	20.4969	20.6597	20.7105	20.6222	20.5325	0.503515	0.691476	0.165631	1.09955	1	20.6564
Q80XU3	Nucks1	4	23.6934	23.4945	23.615	23.531	23.6461	23.6359	23.4969	22.8927	23.1202	23.2464	22.9208	22.458	23.2129	23.677	23.3274	23.4217	0.395284	0.756809	0.165561	0.900695	1	23.3521
Q9CQQ7	Atp5pb	11	26.3053	25.5214	25.646	25.4273	25.4487	25.4989	25.7115	25.5795	25.5543	25.8756	25.6194	25.6258	25.4235	25.0584	25.2938	24.9437	0.342836	0.792579	0.165371	0.800182	1	25.5538
Q9Z2Z6	Slc25a20	3	24.3246	23.9224	24.1419	24.2433	23.669	24.0991	24.0533	24.1495	24.2828	24.337	24.3758	24.2424	24.4019	24.085	24.1127	23.8344	0.54917	0.656573	0.165305	1.18077	1	24.1369
P70424	Erbb2	1	18.5263	18.275	18.5498	18.411	18.1908	18.2569	18.3419	18.3114	18.7095	18.558	18.5501	18.529	18.5128	18.4285	18.7067	18.4762	1.22681	0.362377	0.165258	2.32161	1	18.4363
Q60902-2	Eps15l1	1	20.1944	20.3381	20.6253	20.3675	20.322	20.1453	20.1785	20.2188	19.8725	20.4568	19.8663	20.0832	20.2083	20.2592	20.3445	20.6105	0.84962	0.507942	0.165164	1.69311	1	20.2374
O35239	Ptpn9	2	19.4528	19.5226	19.4334	19.3429	19.4572	19.6264	19.109	18.8997	18.9167	19.0165	19.2244	18.7034	19.3769	19.6632	18.8615	19.2785	0.436277	0.726609	0.164854	0.977212	1	19.2834
Q8BVA4	Lmod1	29	24.3448	24.5957	24.8278	24.8679	24.7097	24.5024	24.3536	24.4117	24.4096	24.2522	24.509	24.3259	24.6293	24.6089	24.2532	24.9257	0.52937	0.666457	0.164681	1.1457	1	24.5048
Q80U93	Nup214	1	20.4081	19.7801	19.8708	19.6408	19.919	19.7881	19.6709	19.6633	19.441	20.1305	19.1243	19.9038	19.634	19.671	19.864	19.3926	0.407357	0.748351	0.164638	0.923402	1	19.7679
P28654	Dcn	30	28.7568	28.233	28.6268	28.7895	28.333	28.4049	28.3051	28.7128	28.8947	28.1288	29.2874	28.6925	28.8852	28.5061	28.5764	29.0825	0.462852	0.711639	0.162551	1.02599	1	28.6403
Q505F5	Lrrc47	2	23.3935	23.4367	23.512	23.3383	23.3113	23.2331	23.2763	23.21	23.2321	23.3396	23.1735	23.2527	23.4021	23.3949	23.463	23.4325	2.03548	0.204852	0.162457	3.77674	0.9995	23.317
Q9QXD8	Limd1	1	19.0774	19.2897	18.9839	19.3927	19.267	19.0279	18.7122	19.0886	19.2024	18.9809	19.0099	18.932	19.0853	19.2407	18.7276	19.322	0.496453	0.691313	0.162017	1.08686	1	19.046
Q91YE5-2	Baz2a	1	19.3662	19.3181	18.8358	19.0612	18.7489	19.2757	18.7105	19.1995	18.8116	18.8799	19.0067	18.6159	18.4871	19.3323	19.3052	18.3426	0.364227	0.780026	0.161721	0.841564	0.9995	18.9238
Q920B9	Supt16h	18	25.0654	25.093	25.0839	25.0805	25.0789	25.0704	24.9372	24.5897	24.6775	24.8324	24.7868	24.4648	24.7266	25.2174	24.8774	24.8688	0.681637	0.584579	0.161644	1.41025	1	24.8833
Q91VW5	Golga4	3	20.3829	20.0857	20.3338	20.1885	20.4221	19.7254	20.153	20.0464	20.1005	20.5237	19.858	20.3384	20.4257	19.7744	20.1625	19.8694	0.454568	0.714737	0.161019	1.01085	1	20.168
Q80UG5-3	Septin9	16	23.9844	23.8583	23.8487	23.7623	23.6967	23.6849	23.7544	23.6737	23.8533	23.8508	24.0098	23.9604	23.8766	23.64	23.7241	23.8561	1.77211	0.252667	0.161006	3.27632	1	23.7969
Q8BHJ9	Slu7	1	20.2825	20.27	20.2353	20.4012	20.4237	20.1173	19.9657	20.0386	19.9609	19.7843	19.906	20.0655	20.1081	20.1193	20.0839	19.9987	0.737637	0.565016	0.160943	1.50527	1	20.0929
Q60790	Rasa3	1	18.55	18.9094	18.5461	18.7249	18.3832	18.5082	18.5825	18.6137	19.0427	19.0995	18.835	18.8838	18.7596	19.0511	18.5363	18.6373	0.794136	0.534929	0.160688	1.60033	1	18.7125
O54879	Hmgb3	3	23.2263	22.5576	22.861	22.8988	22.7921	23.3879	22.7962	21.9249	21.9916	22.2714	22.2213	21.5701	21.8635	23.0117	22.3576	22.5704	0.190757	0.870395	0.160635	0.485515	1	22.5676
Q8CC88	Vwa8	13	23.7181	23.586	23.6689	23.642	23.4744	23.4832	23.4903	23.5252	23.4363	23.752	23.533	23.56	23.788	23.3475	23.52	23.5934	2.78067	0.147613	0.160457	5.40438	1	23.5666
Q99MI1	Erc1	2	19.935	19.952	20.1343	19.8786	20.0932	19.614	19.8327	19.7188	19.7863	20.0035	19.7115	19.9874	20.0026	19.8052	20.1412	20.1683	0.658377	0.596933	0.160308	1.37049	1	19.9131
Q9QXS1-11	Plec	224	27.0453	26.8812	26.967	27.0014	27.0309	26.6778	26.7305	26.8143	27.0459	26.8715	27.0223	26.9313	27.0128	26.7499	26.9046	26.9977	0.963071	0.453895	0.160308	1.88185	1	26.9047
Q923B0-2	Ggact	1	21.7846	21.2431	21.2632	20.8715	20.7737	21.2784	21.2907	21.1836	20.5157	21.4376	21.0924	21.4018	21.1748	20.964	21.4202	20.301	0.297777	0.810052	0.159032	0.711024	1	21.1721
Q99JN2-2	Klhl22	1	18.9904	18.385	19.0877	18.9971	18.6619	18.6878	18.6201	18.8544	18.8949	18.7397	19.224	19.2583	19.1191	19.2701	18.7528	19.2529	0.415244	0.743938	0.159029	0.938156	1	18.9291
Q8K4B0	Mta1	3	20.4466	20.4193	20.4603	20.3159	20.1996	20.2404	20.2276	20.3386	20.2229	20.2615	20.2838	20.275	20.2257	20.2817	20.4624	20.3207	1.9296	0.227503	0.15899	3.57172	1	20.2714
P10649	Gstm1	15	24.6922	24.0616	24.1332	23.7655	23.8144	24.0556	24.2132	23.9343	23.8037	23.9224	24.2241	23.9997	23.8774	23.3874	23.7042	23.6647	0.317666	0.806201	0.158745	0.750731	1	24.0027
Q8JZX4	Rbm17	4	20.8556	21.1614	20.8101	20.6926	20.8689	20.7631	20.6268	20.6269	20.9447	20.9058	20.7675	20.6924	20.5536	20.7707	20.8544	20.7963	0.656901	0.595994	0.158523	1.36796	1	20.7666
P38647	Hspa9	73	27.6486	27.4857	27.4865	27.5107	27.3151	27.3528	27.4177	27.4121	27.2311	27.3887	27.4291	27.3924	27.3116	27.2094	27.3719	27.119	1.85661	0.238296	0.15844	3.43347	1	27.3744
O70228	Atp9a	1	19.3767	18.9989	19.3307	19.1849	18.8322	19.1477	19.2243	19.0538	18.8609	19.1759	18.9297	18.9208	19.4952	19.2945	19.4327	19.2268	0.626949	0.615638	0.158278	1.31644	0.9987	19.1431
Q8K2C9	Hacd3	3	23.5995	23.6074	23.8323	23.5173	23.4563	23.5548	23.4483	23.4657	23.225	23.5977	23.2241	23.3709	23.4695	23.6653	23.5191	23.4874	1.15078	0.389658	0.157847	2.19417	1	23.4776
Q9R062	Gyg1	4	23.222	23.3602	23.5413	23.55	23.3315	23.1909	23.1754	23.3443	23.5152	23.2293	23.37	23.3197	23.5097	23.3416	23.3583	23.4199	0.878854	0.491211	0.157845	1.74184	1	23.3298
Q7TMY7-2	Ipo8	1	17.1642	17.2999	17.2113	16.6631	17.2367	17.0165	16.2125	17.2423	16.8641	17.0265	17.7679	17.1429	17.0249	16.6831	16.8287	16.7781	0.223605	0.856953	0.157613	0.55715	1	17.0031
Q80TY0-2	Fnbp1	7	23.0604	22.9457	23.168	22.941	22.9884	22.9465	22.9254	22.6245	22.8284	23.0178	22.7335	23.0222	23.0014	23.0064	22.7255	23.1531	0.786909	0.533918	0.157601	1.5882	1	22.9554
Q3U487	Hectd3	2	22.4533	22.0693	22.416	22.388	22.0865	22.1454	22.2868	22.1777	22.0852	22.1647	22.2438	22.2119	22.279	22.2997	22.0337	22.1533	0.798652	0.531325	0.157523	1.6079	1	22.2093
E9Q735	Ube4a	3	22.7271	22.4905	23.0718	23.0967	22.6908	22.7783	22.5972	22.6899	22.5575	22.7003	22.5335	22.5674	22.7127	22.8088	22.7341	22.9873	0.4752	0.70331	0.157478	1.04846	1	22.7244
Q9WTL7	Lypla2	1	19.9565	19.2171	19.2549	18.2692	18.3288	19.2361	19.388	19.1156	19.3212	18.9976	19.1606	19.353	18.7938	18.7039	18.5504	18.3986	0.142439	0.904216	0.157297	0.375254	1	19.0706
P22599	Serpina1b	4	24.7101	24.7307	25.1436	25.166	24.5145	24.6649	24.7714	25.1707	26.2184	25.0125	25.6892	25.794	25.4323	25.4597	25.4696	26.0082	0.360774	0.783811	0.157246	0.834922	1	25.2932
P97822	Anp32e	7	27.2584	27.1369	27.2345	27.2226	26.7986	27.1453	26.9377	27.342	27.3733	26.766	27.3639	26.819	26.8452	27.4029	27.7351	27.3054	0.611319	0.622381	0.157232	1.28941	1	27.1357
Q9DB34	Chmp2a	2	20.7557	20.9546	20.5825	20.5813	20.7286	20.4254	20.5037	20.5882	20.615	21.1521	20.6648	20.8514	20.5089	20.4765	20.7417	20.4846	0.692613	0.580308	0.157047	1.42894	0.9974	20.662
Q62159	Rhoc	5	23.1783	22.953	23.1464	23.1029	23.0065	22.8654	22.9046	22.9766	22.9557	22.9722	22.9415	22.9164	23.1801	22.9595	22.8554	23.1577	1.41395	0.313	0.156865	2.63977	1	22.9746
Q8VCW4	Unc93b1	2	21.5462	21.5724	21.8985	21.9778	21.3497	21.971	21.4203	21.6268	21.901	21.6485	21.7221	21.6499	21.8612	22.2336	22.0908	22.1596	0.38478	0.763843	0.156756	0.880815	1	21.7639
Q6P8X1	Snx6	2	22.4414	22.5026	22.4273	22.3851	22.1567	22.3132	22.3373	22.3224	22.3277	22.5691	22.5241	22.4739	22.2549	22.2295	22.2875	22.7295	1.74083	0.2569	0.156739	3.21891	1	22.38
Q99KW3-1	Triobp	2	19.3614	19.438	19.4958	19.1585	19.2412	19.0416	19.1893	19.3548	19.3207	19.4794	19.0834	19.2128	19.3782	19.3285	19.11	19.407	0.791024	0.535442	0.156672	1.59511	1	19.2834
Q6P3Z3	Thap4	1	22.6455	22.2031	22.681	22.7582	22.3454	22.4647	22.4542	22.3971	21.821	22.4481	22.178	22.2517	22.0836	21.8198	22.2906	21.4604	0.572517	0.639797	0.156626	1.22182	1	22.304
Q7TN37	Trpm4	10	23.8505	23.7285	23.9662	23.9861	23.7014	23.857	23.6547	23.6917	23.6393	23.6523	23.7733	23.6303	23.6938	23.753	23.7373	23.7476	1.09657	0.404906	0.156614	2.10374	1	23.7309
Q8CAA7	Pgm2l1	1	18.1746	18.3288	18.2845	17.9815	17.9331	18.1374	18.1371	17.9356	17.8581	17.9618	17.7867	17.8054	18.1112	17.5287	18.003	17.4578	0.8017	0.52947	0.156574	1.61301	1	17.9633
Q62376	Snrnp70	15	24.1575	24.275	24.2367	24.2479	24.1369	24.1622	24.048	23.9438	23.9647	23.9257	23.865	23.6649	23.9211	24.3014	24.171	23.9769	1.51687	0.295592	0.156519	2.81841	1	24.0397
Q8K201	Kct2	1	19.7204	19.8791	19.9036	20.0232	19.6385	19.7878	19.7044	19.7699	20.1516	19.6327	20.1245	19.7514	19.8198	20.045	20.0206	20.1566	1.1571	0.387706	0.156422	2.20473	1	19.8394
Q8R143	Pttg1ip	1	22.5981	22.2961	22.4643	22.2665	22.1849	22.709	22.2831	21.8242	21.9491	21.9822	22.2645	21.9151	22.1994	22.3456	22.0883	22.3046	0.336967	0.795911	0.155962	0.788726	1	22.2188
Q569Z6	Thrap3	23	24.8788	24.9127	24.8833	24.9686	24.8357	24.8264	24.7135	24.6443	24.5981	24.8292	24.6602	24.5111	24.6963	24.9448	24.8341	24.7499	1.6645	0.268476	0.155853	3.0804	1	24.7332
Q99KB8-2	Hagh	2	22.5586	22.3698	22.4344	22.3412	22.1334	22.46	22.366	22.1212	22.1298	22.1497	21.9661	22.0317	22.1244	22.0237	21.9641	21.8213	0.792681	0.535399	0.155846	1.59789	1	22.1902
Q9CR27	Washc3	5	24.4612	24.632	24.9727	24.7778	24.6203	24.5901	24.4798	24.5314	24.5623	24.4146	24.5771	24.4908	24.6772	25.1022	24.6717	24.7034	0.661648	0.598978	0.15553	1.37609	1	24.6558
Q9D279	Misp	50	26.2182	26.1208	26.312	26.5238	26.0579	26.3037	26.0974	26.0937	26.145	26.1183	26.1104	26.1134	26.246	26.5594	26.4384	26.4775	0.743834	0.562898	0.15551	1.51573	1	26.2182
Q11011	Npepps	9	24.875	24.7094	24.7992	24.7694	24.6604	24.6371	24.6512	24.5824	24.5478	24.6588	24.6955	24.7114	24.8219	24.5967	24.7064	24.5995	2.16084	0.177825	0.1555	4.02686	1	24.6697
Q8R3N1	Nop14	2	21.2921	21.3455	21.3658	21.3932	21.3663	21.2472	21.3066	20.8553	20.8368	21.3163	20.6551	21.0109	21.007	21.5025	21.2148	21.2764	0.630637	0.615416	0.155292	1.32281	1	21.185
P14873	Map1b	12	23.0458	23.0487	23.1049	23.3145	23.0091	23.0204	22.8872	22.9762	23.3251	22.925	23.331	23.2717	23.4236	23.3505	23.1391	23.5943	1.15963	0.386384	0.155241	2.20896	1	23.1512
P62983	Rps27a	22	29.252	29.4506	29.3222	29.3464	29.2116	29.0544	29.1889	29.2965	29.3464	29.5186	29.2812	29.3713	29.2563	29.3733	29.4458	29.2595	1.26659	0.348052	0.154911	2.38864	1	29.2744
P41216	Acsl1	3	23.1044	21.3227	22.1185	21.8827	21.7274	21.9309	22.086	22.0648	22.6473	21.915	22.6436	22.5743	21.7583	22.1606	21.8344	21.9562	0.155816	0.893815	0.154845	0.406427	1	22.1637
Q99KG3-2	Rbm10	11	23.937	23.7654	23.8788	23.9342	23.7853	23.6932	23.719	23.6985	23.5015	23.672	23.7178	23.5611	23.4954	23.7602	23.6418	23.5998	1.84577	0.245669	0.154831	3.41313	1	23.6897
Q64737	Gart	8	22.8481	23.0543	22.7521	22.8589	22.7609	22.7875	22.706	22.6413	22.6515	22.5624	22.7112	22.7236	22.6547	22.6071	22.7382	22.609	1.13646	0.393979	0.15443	2.17025	1	22.7017
Q62468	Vil1	58	27.1318	27.0313	27.1474	27.4167	26.9373	27.0325	27.013	27.1271	26.9398	27.0653	27.0779	26.951	27.1336	27.0097	27.041	26.8144	0.849302	0.50725	0.154342	1.69258	1	27.0426
Q8C079	Strip1	3	21.4736	21.6216	21.2502	21.386	21.2367	21.3465	21.3859	21.1452	21.2086	21.4225	21.3638	21.2982	21.398	21.2687	21.3218	21.2276	0.807356	0.525787	0.154312	1.62248	1	21.3381
Q9DCT8	Crip2	5	22.8601	23.0402	22.7183	22.4898	22.7073	22.5606	22.6488	22.5771	22.4073	22.8515	22.5141	22.6233	22.707	22.3716	22.5499	22.5826	0.59951	0.62415	0.153633	1.26892	1	22.6467
Q8BSS9	Ppfia2	4	21.4701	21.8019	21.6179	21.6104	21.5276	21.4134	21.4164	21.5291	21.2523	21.5723	21.1398	21.6353	21.4362	21.6596	21.7515	21.7051	1.05385	0.41465	0.153467	2.03266	1	21.508
A6H5Y3	Mtr	1	16.6552	15.9049	16.0163	15.9569	16.3688	15.6763	16.2855	15.5892	15.9031	15.873	15.1481	16.6216	16.0643	16.1628	16.0091	16.359	0.231148	0.852455	0.153355	0.573269	0.9983	16.1111
Q9CQR6	Ppp6c	2	24.1085	23.5825	23.5915	23.2696	23.309	23.58	23.7774	23.2726	23.1922	23.4587	23.458	23.4944	23.5858	23.0791	23.2591	22.9518	0.305927	0.81009	0.153281	0.727365	1	23.4672
Q9DCB1-2	Hmgn3	5	24.034	24.1705	24.2116	24.2466	24.0655	24.0299	23.9062	24.048	23.9596	23.7223	24.0374	23.8906	24.0031	24.2338	23.9413	24.3665	1.3905	0.314674	0.153274	2.59948	1	24.0048
Q91WP6	Serpina3n	13	23.1141	23.4037	23.1759	23.1668	22.9902	23.0028	23.0285	23.2263	25.0544	24.2108	24.2353	24.3117	25.3687	25.3202	24.7661	25.6475	0.916849	0.476167	0.153177	1.80505	1	24.2805
Q8R1G2	Cmbl	3	22.4681	21.8683	22.3261	22.342	21.7804	22.2575	22.176	22.1782	22.3072	22.1265	22.4334	22.2221	22.3869	21.8771	22.0982	22.0717	0.39564	0.757066	0.153128	0.901367	1	22.1953
Q9D4H8	Cul2	1	18.9324	18.9563	18.8501	18.6349	18.4677	18.7834	18.7331	18.7808	19.0312	18.8062	18.8146	18.7513	18.7934	18.3316	18.8	18.4677	0.704234	0.581947	0.152184	1.4487	1	18.7268
Q8BWR8	Rhpn2	4	20.936	21.1541	21.1156	21.145	21.0391	20.9758	20.7953	20.9317	20.785	21.1582	20.8069	21.0078	20.975	21.0696	20.9111	20.8229	1.08947	0.404945	0.152184	2.09192	1	20.9473
Q9D773	Mrpl2	5	22.3945	22.6875	22.6704	22.705	22.53	22.4367	22.3288	22.5535	22.2445	22.6807	22.0353	22.0263	22.4684	22.5501	22.3755	22.3249	0.852004	0.507563	0.152107	1.69709	1	22.4413
P22005	Penk	5	22.2373	21.5868	22.6874	22.1045	22.0887	22.237	21.8245	21.8592	22.2967	21.7256	21.8671	22.4616	23.2045	22.3676	22.247	22.9224	0.25082	0.843875	0.151662	0.614771	1	22.3267
Q8BL66	Eea1	11	24.9332	24.7911	25.0142	25.1737	24.9746	24.7398	24.7563	24.8352	24.978	24.8812	24.8934	24.6885	24.768	24.7343	24.8573	24.95	0.779896	0.53905	0.151588	1.57643	1	24.8497
P62855	Rps26	5	25.36	25.6388	25.5011	25.5998	25.6085	25.1597	25.0757	25.6503	25.6984	26.0334	25.7678	25.9278	25.6047	25.7799	25.8277	25.6188	0.415129	0.743319	0.151376	0.93794	1	25.6308
Q7TQH0-2	Atxn2l	7	22.9803	23.1822	22.964	23.1026	22.9819	23.008	22.82	22.8143	22.6497	22.8496	22.7893	23.0066	22.6361	22.9488	23.0892	23.0388	1.07455	0.407579	0.151257	2.06708	1	22.905
P62281	Rps11	12	26.6643	26.759	26.4987	26.3125	26.407	26.4409	26.4353	26.3467	26.4388	26.6748	26.4069	26.432	26.3522	26.5183	26.5098	26.5431	0.737239	0.565078	0.151151	1.50459	1	26.4621
P84089	Erh	1	21.2708	21.0543	20.6622	20.0678	20.4353	20.7266	20.7991	20.4895	20.57	21.1026	20.9316	20.9495	20.1453	20.4458	20.6508	20.2846	0.216943	0.859376	0.151147	0.542816	1	20.6879
P54761	Ephb4	1	18.2824	17.9369	18.4045	18.5323	18.2324	18.0341	18.3675	17.9179	18.2645	18.4813	17.9694	17.875	17.8358	17.8166	18.4563	18.0576	0.410267	0.748517	0.151052	0.928853	0.9989	18.1523
Q9D868-2	Ppih	2	21.6679	21.2676	21.2785	20.9289	20.8666	21.3058	21.3993	20.9673	21.1119	21.0861	21.2843	21.1169	20.9036	20.7566	21.0687	20.8113	0.32252	0.800502	0.150952	0.760334	1	21.1229
Q8K4L3-3	Svil	2	23.2846	23.1623	23.2886	23.4148	23.1473	22.9744	23.1574	23.2679	23.342	23.0988	23.488	23.4421	23.2496	23.2286	23.2076	23.296	0.971383	0.449785	0.150872	1.89566	1	23.2379
Q9D338	Mrpl19	2	22.363	22.0498	22.1513	22.0269	21.9671	22.1351	22.0694	21.8163	21.7202	22.223	21.89	22.0034	22.081	21.9691	22.1293	21.9683	0.709522	0.581181	0.150786	1.45768	1	22.0298
P01899	H2-D1	4	22.6349	22.8772	22.664	22.7622	22.4953	22.6297	22.5727	22.6377	23.1526	23.1521	23.003	23.0878	22.966	23.1347	23.0493	22.8825	1.24913	0.349029	0.15073	2.35918	1	22.8412
Q6ZWV3	Rpl10	29	26.6322	26.7555	26.4144	26.3448	26.5232	26.2248	26.1375	26.6589	26.6961	26.8972	26.554	26.5589	26.4148	26.5627	26.7848	26.6477	0.431981	0.731523	0.15064	0.969268	1	26.5239
Q9JK23	Psmg1	1	20.4543	20.3062	19.792	19.7554	19.7472	20.045	19.9515	19.9619	19.6864	19.68	19.9644	19.7507	19.8195	19.7715	19.8289	19.5237	0.34161	0.792657	0.150599	0.797792	1	19.8616
Q8VCF0	Mavs	1	20.3116	19.8528	19.9306	19.5025	20.0216	19.9643	19.7279	19.2819	19.3827	19.4816	19.4403	19.6051	19.5638	19.6167	19.6428	19.7046	0.261445	0.834795	0.150471	0.636884	0.9491	19.6966
P83887	Tubg1	2	21.2132	21.2961	21.0552	21.2732	20.9951	21.0422	21.1247	21.0738	20.9624	21.1245	21.3552	21.1252	21.1218	20.9233	21.0178	20.9582	1.31904	0.336087	0.150463	2.47748	1	21.0886
Q9D945-2	Llph	2	19.557	20.0826	20.1059	19.7301	19.9003	20.0363	19.6887	19.2507	19.1469	19.43	18.7354	19.3944	19.5784	20.0482	19.3037	19.9047	0.285671	0.813567	0.149924	0.686561	1	19.6434
Q9R0Q7	Ptges3	14	26.7732	26.6254	26.9522	26.7132	26.4596	26.9541	26.5024	26.5492	26.3503	26.1087	26.2067	26.0286	26.3635	27.281	26.8483	26.9573	0.516061	0.681849	0.149642	1.122	1	26.5949
Q9DB05	Napa	2	21.4144	21.3634	21.5307	21.3083	21.2627	21.5129	21.2691	20.9739	20.932	21.4324	20.8946	21.0462	21.3595	21.4902	21.312	21.4544	0.586545	0.630584	0.149529	1.24634	1	21.2733
Q6ZQM8	Ugt1a7	20	26.3418	25.8346	26.306	26.5637	25.5848	26.1383	26.1867	26.5387	26.505	26.3555	26.541	26.5382	26.3352	25.9744	26.563	25.9952	0.242934	0.84469	0.149386	0.598224	1	26.3273
A2AKK5-2	Acnat1	1	18.9459	17.7848	18.5118	18.4705	18.0764	18.218	18.2576	18.5637	18.7386	18.491	18.2168	18.7067	18.3539	18.2673	18.6372	17.7658	0.230658	0.852622	0.149312	0.572225	1	18.4005
Q9CPU4	Mgst3	5	24.1223	23.8398	24.0363	23.8994	23.7606	23.8943	23.8014	23.8451	23.7264	23.8526	23.7606	23.4899	23.827	23.5978	23.5293	23.4485	1.10652	0.403218	0.149121	2.12032	1	23.762
P26638	Sars1	13	24.6707	24.5229	24.4166	24.3748	24.2967	24.3365	24.3681	24.3878	24.4811	24.4312	24.5801	24.4931	24.3174	24.2151	24.5249	24.1989	1.13162	0.393011	0.148976	2.16218	1	24.3885
Q62245	Sos1	1	18.6709	18.8922	18.7184	18.6892	18.7032	18.6603	18.5088	18.5035	18.4159	18.6579	18.3095	18.4019	18.8072	18.3889	18.7365	18.769	1.0685	0.410016	0.148708	2.05701	1	18.5894
Q8VCN5	Cth	5	24.5263	24.0058	24.4736	24.5844	24.2198	24.2768	24.3226	24.1768	23.9995	24.1802	24.2728	23.9868	24.0945	23.9881	24.0626	23.8944	0.498199	0.691031	0.148586	1.09	1	24.1846
O35226-2	Psmd4	10	22.8093	22.7415	22.5833	22.5359	22.5755	22.5632	22.578	22.3602	22.3466	22.8186	22.4599	22.7241	22.3732	22.6641	22.4765	22.3731	0.898312	0.482045	0.148293	1.77423	1	22.5802
Q9EPB5	Serhl	2	22.5843	22.085	22.2524	22.4316	22.101	22.0979	22.2312	22.3315	22.1907	22.7607	22.2052	22.5233	22.2684	21.956	22.0669	21.8751	0.566594	0.645297	0.147908	1.21143	1	22.2838
Q9EPC1	Parva	3	23.7275	23.0001	23.0978	22.8013	23.109	22.9759	22.9966	22.9536	23.617	23.0645	23.7744	23.344	22.892	22.399	22.6347	22.6317	0.306538	0.810046	0.147887	0.728587	1	23.0972
Q3UGF1-2	Wdr19	1	18.7991	18.2709	18.9574	19.0407	18.731	18.4589	18.6913	18.5975	18.6826	18.6216	18.8465	18.6579	18.4782	18.6498	18.5575	18.5326	0.345293	0.790104	0.147355	0.804964	0.9995	18.6547
O70570	Pigr	13	24.3896	24.6472	24.5831	24.4847	24.4889	24.3134	24.319	24.3947	24.1927	24.7187	24.2686	24.3986	24.7617	24.855	24.7633	24.1914	1.09928	0.40626	0.147184	2.10825	1	24.496
Q9CQ62	Decr1	6	24.3692	24.0121	24.025	23.7871	23.693	23.9495	24.1132	23.851	23.9238	23.8921	23.9898	23.924	23.9902	23.5351	23.8575	23.6058	0.440369	0.723784	0.146671	0.984763	1	23.9142
Q61072	Adam9	1	16.5614	16.5128	16.9239	17.1443	16.5089	16.5996	16.5154	16.9337	17.4942	16.7459	17.3271	16.7561	16.6786	16.9708	16.2412	17.3266	0.346748	0.787738	0.146203	0.807792	0.9996	16.8069
Q9CYH2	Prxl2a	1	20.0028	19.4328	19.6251	19.3618	19.3925	19.4278	19.7308	19.287	19.1845	19.4894	19.4405	19.8593	19.5084	19.2805	18.956	19.1259	0.367393	0.777179	0.146061	0.847642	1	19.4917
P63073	Eif4e	3	23.2128	22.8134	22.8657	22.4517	22.5602	22.6427	22.7886	22.77	22.5398	22.646	22.6877	22.9123	22.7515	22.6788	22.2753	22.0851	0.385702	0.763887	0.145523	0.882565	1	22.6883
Q61151	Ppp2r5e	1	8.01559	8.43245	7.6913	7.83379	8.1043	7.68071	7.87665	7.72939	8.13291	8.08347	8.292	8.34859	7.89747	7.91619	7.84532	8.06855	0.332086	0.7958	0.145519	0.779166	1	7.99207
P13864-2	Dnmt1	5	22.0584	22.4693	22.0842	22.3118	22.2973	22.0331	22.0756	21.9359	22.0523	22.1472	22.1503	22.0267	21.9656	22.3143	22.1344	22.3647	0.544224	0.659396	0.145427	1.17203	1	22.1089
P99026	Psmb4	4	24.8624	24.4566	24.4877	24.2143	24.2071	24.4936	24.5509	24.188	24.1717	24.1627	24.5054	24.4082	24.4127	24.1054	24.3795	24.0852	0.388125	0.762893	0.145358	0.887158	1	24.3705
Q8C0Z1	Fam234a	1	19.2434	19.7615	19.883	19.6026	19.824	19.7191	19.4277	18.9401	18.8789	19.6238	18.8708	18.7584	19.4628	19.715	19.6213	19.3169	0.243584	0.844545	0.144918	0.599592	1	19.4212
O88685	Psmc3	1	21.5422	21.0708	20.8573	20.737	20.7924	20.9792	21.0365	20.8209	20.7533	20.599	21.0941	20.7405	20.7678	20.3704	20.8983	20.3192	0.328756	0.795924	0.144604	0.772625	1	20.842
O35841	Api5	4	22.4944	22.41	22.3559	22.1982	22.1929	22.2238	22.2979	22.1682	22.2892	22.3679	22.2565	22.3959	22.1468	21.9761	22.3119	22.2215	1.09691	0.405358	0.143968	2.1043	1	22.2726
Q9Z1R4	D17h6s53e	4	22.7922	22.7047	22.9937	23.1686	22.6925	23.0495	22.734	22.6075	22.6825	22.7759	22.7437	22.6133	22.9472	22.979	22.6914	23.1768	0.456518	0.712611	0.143962	1.01442	1	22.8125
Q8BFS6	Cpped1	5	21.7932	21.4666	21.6195	21.3725	21.4842	21.4681	21.591	21.1337	21.1868	21.5743	21.3673	21.5451	21.5159	21.3475	21.2241	21.2214	0.483104	0.695875	0.143705	1.06278	1	21.4212
P26369	U2af2	7	22.8989	23.0296	22.9003	22.8704	22.8156	22.8839	22.7487	22.6763	22.5166	22.6947	22.5398	22.2994	22.718	23.0925	22.8483	22.9276	1.34385	0.32743	0.143681	2.51971	1	22.7616
P80315	Cct4	8	23.5633	23.3981	23.1956	23.2495	23.0596	23.2632	23.2715	23.2385	23.3614	23.2618	23.3694	23.3078	23.0986	23.0275	23.1042	22.9514	0.726458	0.570768	0.143448	1.48637	1	23.2205
Q8BYA0	Tbcd	4	20.7698	20.6888	20.2424	20.5273	20.3942	20.3297	20.458	20.4733	20.7158	20.506	20.951	20.5638	20.1752	19.9946	20.5983	19.7914	0.551556	0.655058	0.143277	1.18497	1	20.4676
Q8VHL1	Setd7	1	20.7514	20.0432	20.5498	20.4548	20.4082	20.4622	20.1884	20.1678	20.0858	20.2573	20.5847	20.342	20.466	19.9201	20.1148	20.0807	0.372824	0.77284	0.143169	0.85804	0.9982	20.3132
Q8K4F5	Abhd11	1	19.5557	19.2441	19.5022	19.3692	19.2976	19.0639	19.3926	19.3445	19.6019	19.2597	19.286	19.7128	19.4289	19.2067	20.2321	19.3496	0.685803	0.581319	0.143136	1.41735	0.9998	19.4342
Q8BMJ3	Eif1ax	12	27.098	26.9599	26.989	27.0632	26.7275	27.1361	26.8797	26.7946	27.0648	26.6111	26.9711	26.7386	26.5738	27.1058	26.9362	26.9154	0.737987	0.564822	0.143092	1.50586	1	26.882
O55111	Dsg2	14	24.7982	24.7272	24.7912	24.8972	24.638	24.7139	24.6684	24.6225	24.6406	24.6132	24.7949	24.5588	24.6952	24.731	24.8689	24.7113	1.90641	0.227205	0.142774	3.52753	1	24.6901
Q8BMG7	Rab3gap2	1	20.024	19.977	19.9544	20.2635	19.7701	19.8794	19.8665	20.132	20.3013	19.9501	20.594	20.0727	19.7645	19.8982	19.8962	20.2505	0.651848	0.59963	0.142742	1.35929	0.9999	20.008
Q3UHX2	Pdap1	11	25.5199	25.946	25.8972	25.9169	25.8353	25.8037	25.7607	25.31	25.2089	25.4597	25.259	25.3576	25.5146	25.921	25.5691	25.6392	0.392654	0.759049	0.142597	0.895728	1	25.6256
P45377	Akr1b8	3	23.4842	23.077	22.9706	22.8639	22.6557	23.051	23.0921	23.0266	23.2651	23.2554	23.4269	23.1905	23.2186	22.8265	22.8006	22.8721	0.36497	0.779474	0.142594	0.842992	1	23.0608
O54724	Cavin1	73	28.6963	28.3012	28.7254	28.7549	28.4917	28.7033	28.4038	28.3094	28.484	27.8159	28.6421	28.1968	28.4678	28.5167	28.2452	28.9418	0.474836	0.703209	0.142405	1.0478	1	28.493
Q3UMB5-2	Smcr8	1	18.4257	18.5896	18.2052	18.6866	18.2544	18.1023	18.4762	18.5059	18.6227	18.3632	18.3174	18.421	18.4111	18.1083	18.3458	18.2165	0.447874	0.717805	0.142074	0.998574	1	18.3624
Q9QX47-3	Son	3	22.6634	22.5595	22.7455	22.8192	22.6407	22.5818	22.4664	22.5305	22.5463	22.487	22.5791	22.3883	22.41	22.6828	22.7906	22.6457	1.10664	0.403736	0.142025	2.12052	1	22.5545
Q9CQ19	Myl9	23	30.6059	30.0161	30.161	30.2226	30.2082	30.1607	30.2883	29.7803	29.9736	30.0635	30.545	30.315	29.8862	29.6417	29.5508	29.8629	0.363552	0.780621	0.142012	0.840268	1	30.1372
Q91WK2	Eif3h	3	24.0057	23.7335	23.628	23.5512	23.5834	23.6215	23.6879	23.4577	23.6177	23.7298	23.8226	23.6851	23.6168	23.22	23.5331	23.4728	0.608625	0.623361	0.141974	1.28474	1	23.6071
Q05D44	Eif5b	11	23.9955	23.8676	24.129	24.1761	24.0648	23.9265	23.8444	23.7647	23.7861	23.7588	23.7528	23.6823	23.8352	23.9478	23.7432	23.783	0.734772	0.564846	0.141938	1.50042	1	23.8552
Q9Z2H5-2	Epb41l1	7	23.2886	23.1489	23.2853	23.4097	23.2529	23.1002	22.9812	23.2306	23.0756	23.0845	23.124	23.0383	23.3499	23.2423	23.337	23.2574	0.864603	0.503412	0.141887	1.7181	1	23.1834
Q8BIP0	Dars2	1	20.1081	19.8333	19.7049	19.977	19.5758	19.8638	19.8314	19.7852	19.818	19.8414	19.9541	19.8609	19.8535	19.486	19.5465	19.4983	0.619294	0.618151	0.141747	1.30322	1	19.7794
Q8R043	Smim29	1	17.8722	17.4355	18.056	18.3387	17.818	17.7577	17.5235	18.0364	17.8707	17.4699	17.5349	17.7843	18.0483	18.2672	17.9865	18.0581	0.26954	0.827829	0.141697	0.653593	1	17.849
P24638	Acp2	1	18.8982	19.2426	19.4405	19.4172	19.2518	18.9471	19.0994	19.1343	19.285	19.4278	19.2105	19.1764	19.186	19.467	19.3223	19.304	0.454197	0.714322	0.141486	1.01017	0.9998	19.2112
Q91V41	Rab14	2	20.0147	19.6796	19.5859	19.131	19.0157	19.4464	19.7593	19.6251	19.9672	19.5322	19.9485	19.5037	19.4004	18.7136	19.7163	19.2984	0.233949	0.850931	0.14118	0.579224	1	19.5472
O35685	Nudc	3	24.5757	24.6972	24.5906	24.4283	24.583	24.3544	24.4426	24.3483	24.2153	24.4896	24.5459	24.3672	24.183	24.2074	24.0614	24.2194	0.920204	0.474685	0.14086	1.81063	1	24.4097
Q6PD21-2	Shb	1	17.7904	18.187	17.7144	18.1208	17.7757	17.469	18.0046	18.0009	17.7885	17.9477	17.7475	17.9871	17.839	18.0337	16.7553	17.6728	0.349884	0.785448	0.140574	0.813879	1	17.8219
O09106	Hdac1	16	25.2923	25.3558	25.3745	25.6575	25.3234	25.3207	25.2229	25.2508	25.1965	25.3532	25.2058	25.1127	25.2218	25.3145	25.2561	25.2446	0.826825	0.518186	0.140574	1.65505	1	25.2775
Q811S7	Ubp1	4	22.2433	22.0382	22.4153	22.3449	22.2717	22.0023	22.1636	22.0422	21.809	22.0545	21.9195	21.8276	21.9913	22.3062	22.3312	22.294	0.660056	0.598744	0.140502	1.37336	1	22.0801
P62737	Acta2	10	24.4903	24.0831	24.2162	24.1159	23.992	24.1786	24.1817	23.9915	24.0956	23.7361	24.3512	24.0829	24.0142	23.5462	23.6162	23.9701	0.622913	0.616605	0.140416	1.30947	1	24.0459
O35857	Timm44	4	21.6156	21.6472	21.7132	21.7506	21.5131	21.3746	21.6197	21.6577	21.5053	21.9822	21.5605	21.6126	21.6514	21.4943	21.6721	21.2195	1.02967	0.427717	0.140403	1.99246	1	21.6028
P07758	Serpina1a	24	27.8136	27.569	28.0919	28.1383	27.631	27.6534	27.7332	28.0339	29.2378	28.0024	28.5075	28.6549	28.3791	27.8911	28.1537	28.8123	0.377617	0.770324	0.140348	0.86719	1	28.2336
P70236	Map2k6	1	17.9514	17.9509	17.535	17.3342	17.3999	17.3285	17.7027	17.78	17.6044	17.3049	17.7776	17.2606	17.5642	17.0843	16.7977	17.6597	0.310285	0.808803	0.140111	0.736063	0.9763	17.4917
Q61164	Ctcf	4	22.0496	22.4453	22.259	22.3414	22.29	22.2738	22.1438	21.8291	21.9271	22.1839	21.8983	21.6989	22.0744	22.3897	22.101	21.9657	0.464062	0.711229	0.139658	1.0282	1	22.0997
P08551	Nefl	3	21.0109	20.5408	20.7726	20.9061	20.6648	20.5501	20.6475	20.8094	21.4413	20.3065	21.0872	21.0836	21.1793	20.8606	20.3741	21.4643	0.570279	0.642228	0.139645	1.21789	1	20.8412
Q62093	Srsf2	7	27.074	27.0691	27.0722	26.931	26.9218	26.9535	26.8483	26.8651	26.7203	27.1189	26.7759	26.7146	26.7612	27.0934	27.1032	26.8874	1.75854	0.25144	0.139389	3.25136	1	26.8938
Q99104	Myo5a	2	18.7727	18.556	18.5858	18.2714	18.2607	18.5303	18.5922	18.247	19.084	18.7714	18.9752	18.9921	18.8676	18.9604	18.6165	18.9948	0.456686	0.712681	0.138955	1.01473	1	18.7057
Q9JMH6-2	Txnrd1	16	25.2734	25.1084	25.1255	25.129	24.92	25.0516	25.119	24.99	24.993	25.1616	25.0306	25.1292	25.2923	25.0599	25.1083	24.9812	1.28832	0.34227	0.138919	2.42537	1	25.0902
P26040	Ezr	42	26.3603	26.4216	26.3623	26.3885	26.5362	26.0597	26.1645	26.2179	26.1128	26.2603	26.0742	26.1982	26.1506	25.9113	26.1443	26.131	0.63924	0.608652	0.138595	1.33763	1	26.22
O35326	Srsf5	6	23.8352	23.8557	23.7208	23.744	23.6586	23.6554	23.6568	23.6311	23.7025	23.8178	23.75	23.6231	23.7176	24.0052	23.7657	23.7702	2.19089	0.173755	0.138452	4.08806	1	23.7059
P97927	Lama4	32	26.0585	26.0031	26.1443	26.2471	25.9874	26.0132	25.9136	25.9865	26.2567	25.7585	26.4062	26.061	26.2239	26.0341	25.9758	26.5074	1.27636	0.345528	0.138069	2.40516	1	26.0763
A2A8Z1-2	Osbpl9	4	20.9254	21.0567	21.1658	20.9977	20.9414	20.7928	20.9235	20.9368	20.814	21.224	20.8727	20.9786	21.073	21.164	20.9847	21.1337	1.16859	0.382324	0.137793	2.22395	1	20.9889
Q5SW46	Lpo	1	20.6501	20.353	20.8312	20.0542	20.1199	20.3974	20.3816	20.4385	20.4281	20.6014	19.8956	20.3813	20.1192	19.8793	20.0937	20.0543	0.313863	0.807257	0.13779	0.743182	1	20.3055
Q9CZW5	Tomm70	2	17.7152	17.6135	16.8846	17.4598	17.1241	17.0674	17.1462	17.7845	17.7183	17.6578	17.3136	17.6009	17.5666	17.2005	17.3236	16.7145	0.219853	0.858521	0.137705	0.549089	0.9999	17.4047
Q9CXF4	Tbc1d15	5	24.5111	24.4634	24.792	24.7956	24.4533	24.6436	24.3603	24.5554	24.373	24.2257	24.3472	24.3286	24.3223	24.6523	24.5246	24.831	0.599937	0.624465	0.137357	1.26966	1	24.4549
Q9WUB3	Pygm	6	22.4711	22.1998	22.3667	22.3616	22.3501	22.1213	22.1664	22.2129	22.5755	22.1366	22.7152	22.3919	22.4191	21.9493	22.0472	22.4539	0.934487	0.467613	0.137101	1.83437	1	22.2892
Q9D2R8	Mrps33	2	20.23	21.0712	21.0396	21.1542	20.7513	20.3876	20.4192	21.3892	21.019	21.6152	20.6842	21.3755	21.1176	20.8809	21.395	21.0976	0.166788	0.885365	0.13695	0.431611	1	21.0102
Q99ME9	Gtpbp4	4	22.783	23.0685	22.7934	22.8938	22.8068	22.7872	22.7934	22.6037	22.635	22.7922	22.7536	22.7145	22.806	22.9823	22.6797	22.8207	0.837193	0.51703	0.136897	1.67237	1	22.7609
O88746	Tom1	2	21.7896	20.8442	21.1801	20.9539	21.1688	21.1035	21.2186	20.7301	20.9172	20.8408	21.141	20.8518	21.0221	20.516	20.9569	20.5971	0.231088	0.85236	0.136694	0.573141	1	21.0365
Q8CGB6-2	Tns2	7	22.0067	22.0178	21.8414	21.8823	21.8694	21.7373	21.7837	21.8114	22.0303	21.6825	22.0553	21.866	21.9081	21.9071	21.793	22.0821	1.40151	0.311859	0.13658	2.61838	1	21.8297
Q3TIV5-2	Zc3h15	6	24.132	24.0483	24.2385	24.4637	24.2152	24.1339	24.0681	23.9197	23.9074	23.8641	23.9184	23.8164	23.9348	24.345	24.006	24.1367	0.586207	0.629734	0.136408	1.24575	1	24.0618
P97364	Sephs2	1	18.081	17.6085	17.736	17.8922	17.5642	17.929	17.5264	17.7529	17.5923	17.8651	17.2378	17.8836	17.798	18.1267	17.6198	17.2823	0.442118	0.722673	0.136291	0.987987	0.9993	17.7257
Q8C0E3-2	Trim47	1	19.0484	19.0303	18.8897	19.1187	19.0203	19.0053	18.7403	18.7763	19.3689	18.8019	19.7794	19.0146	18.7233	18.6841	18.6769	19.8168	0.761939	0.552101	0.136263	1.54624	1	19.0163
Q8BVL9	Jakmip1	1	18.1548	18.6362	18.3856	18.3964	18.4061	18.184	18.306	18.1321	18.1784	18.5489	17.9245	18.5652	18.5008	18.381	18.6662	18.1364	0.545389	0.658575	0.136206	1.17409	0.9996	18.3473
Q99LJ0	Cttnbp2nl	1	18.0943	18.8993	18.3117	17.9331	18.5288	18.0634	18.0915	18.0101	18.0718	18.1992	17.7991	18.0331	18.3259	18.3251	18.341	18.1509	0.225271	0.855411	0.136159	0.560721	0.96	18.1772
Q05144	Rac2	2	21.098	21.0568	21.0803	21.0046	20.8936	20.9504	20.9356	20.9168	21.7475	21.3006	21.3427	21.265	21.3438	21.4408	21.5668	21.8472	2.9115	0.123167	0.135838	5.73034	0.9996	21.2174
Q9DCM0	Ethe1	10	27.2285	26.6535	26.9794	27.0373	26.623	26.9358	26.8435	26.9534	26.8128	26.7825	27.0082	26.7825	26.9284	26.5697	26.7318	26.6151	0.426237	0.73826	0.135753	0.958619	1	26.8128
Q923D2	Blvrb	5	24.2505	23.4968	23.7523	23.6195	23.379	23.6986	23.9158	23.5829	23.606	23.9512	23.9186	23.9766	24.0216	23.4587	23.427	23.3489	0.282166	0.817465	0.135736	0.679433	1	23.756
Q99LE6	Abcf2	4	21.773	22.0655	21.6978	21.8491	21.7649	21.5915	21.6598	21.8274	21.9013	21.7988	21.932	21.8837	21.6611	21.807	21.7994	21.858	0.688605	0.582647	0.135436	1.42212	1	21.7818
P54116	Stom	7	22.9983	22.8316	22.6666	22.6768	22.5822	22.6135	22.6258	22.8108	23.305	22.6935	23.2279	23.0794	23.3364	23.1094	22.7109	23.3276	0.701576	0.579468	0.135245	1.44418	1	22.8869
Q571I9	Aldh16a1	6	23.3022	23.107	23.2288	23.2498	22.9479	23.1629	23.18	23.0566	23.0344	23.1548	23.0513	23.0204	23.0447	22.9477	23.0575	23.0239	1.02975	0.428154	0.135105	1.9926	1	23.083
Q9D939	Sult1c2	12	24.6362	24.2977	24.3696	24.0738	23.9632	24.256	24.369	24.2489	24.0106	24.1861	24.0701	24.2692	24.1451	23.7207	23.9721	23.7757	0.412824	0.744129	0.135033	0.933635	1	24.1671
P50285	Fmo1	1	20.3373	20.1701	20.2124	20.7391	19.89	20.1309	20.1023	20.7961	21.3154	20.5635	21.3549	20.7836	19.8998	20.5026	20.2887	21.3833	0.231157	0.852774	0.134869	0.573288	1	20.5411
P11627	L1cam	16	24.8253	24.8772	24.8366	24.86	24.7439	24.7351	24.6631	24.7188	24.8168	24.7557	24.852	24.8235	25.0674	24.7846	24.8951	25.0401	3.1064	0.112471	0.134546	6.24249	1	24.8146
Q501J7-2	Phactr4	1	20.3283	20.2215	20.325	20.3659	20.3337	20.5237	19.993	19.8531	19.9849	20.1215	20.2383	19.9599	20.0678	20.4137	20.0161	20.186	0.372018	0.772855	0.134312	0.8565	0.937	20.1607
Q3V3R1	Mthfd1l	3	21.8229	21.3814	21.3332	21.0966	21.2435	21.295	21.5203	21.0382	21.467	21.2815	21.3281	21.3672	21.3379	21.1986	21.2085	21.1516	0.313213	0.808028	0.134272	0.74189	1	21.3394
O70423	Aoc3	8	26.8276	26.5282	26.821	26.9028	26.4306	26.6169	26.652	26.8436	27.135	26.4589	27.3485	27.0406	27.1568	26.7736	26.716	27.1808	0.522851	0.674383	0.134146	1.13411	1	26.8529
Q07797	Lgals3bp	2	21.5471	21.4898	21.4223	21.6448	21.1761	21.4611	21.3303	21.6001	21.6704	21.3851	21.7947	21.4875	21.6771	21.7609	21.4741	21.6986	0.625076	0.616666	0.134085	1.31321	1	21.5073
Q9CQ26	Stambp	2	20.177	19.9032	20.2433	20.3636	20.0223	20.068	20.0638	19.9974	20.2025	20.1883	19.9064	20.3695	20.1601	20.3436	20.0812	20.1084	0.648325	0.600568	0.13392	1.35324	1	20.1715
P60867	Rps20	10	27.107	27.1432	27.0053	26.8336	26.9611	26.818	26.9013	26.8736	27.0476	27.4638	26.8194	27.1437	26.8919	26.8749	27.0365	26.9551	0.897833	0.481254	0.133803	1.77343	1	26.9841
Q9QYG0	Ndrg2	2	22.7815	22.3823	22.8547	23.1378	22.6646	22.8243	22.6532	22.483	22.5542	22.3942	22.5078	22.6823	22.7575	22.6111	22.731	22.6774	0.331508	0.795622	0.132822	0.778031	1	22.6811
Q9WV52	Plek2	1	19.1523	18.4386	18.5658	19.4748	18.7132	18.6676	18.7605	18.9591	19.2474	18.5432	19.5387	18.7943	18.7726	18.559	18.9706	18.838	0.208688	0.859992	0.132784	0.524919	1	18.8668
Q8K3H0	Appl1	4	22.1122	21.9626	21.9966	22.1186	21.7757	21.9526	21.8819	22.0493	22.2994	22.0649	22.402	22.0868	22.0804	21.9162	21.9378	22.0457	0.969378	0.450026	0.13268	1.89233	1	22.0278
Q9R190	Mta2	7	22.3508	22.4677	22.1153	22.0412	22.2462	22.1898	22.1349	21.8736	21.9232	22.1867	22.2709	21.9588	22.1308	22.2649	22.2367	22.075	0.462943	0.711998	0.132668	1.02616	1	22.1123
A1A546-2	Isx	1	19.4487	19.3879	19.7121	19.6811	19.3025	19.5689	19.5129	19.3151	19.0672	19.4782	19.5747	19.1138	19.6117	19.8478	19.5162	19.8832	0.587921	0.631018	0.132594	1.24874	0.991	19.4778
Q6PDK2	Kmt2d	1	19.3121	19.0889	19.2562	19.2964	19.327	18.9391	19.0449	19.1137	19.113	19.0133	19.0182	19.1436	19.1082	19.0674	18.7622	18.9794	0.657307	0.596683	0.132208	1.36865	1	19.0894
P62892	Rpl39	12	22.5395	24.699	24.6011	24.3472	24.197	24.0011	23.6439	23.8165	23.7031	24.3152	23.5049	23.7535	23.9592	24.8774	24.1553	24.4736	0.0922945	0.939282	0.132082	0.253225	1	24.0632
Q8BH69	Sephs1	1	16.8518	16.8148	16.4547	16.4605	16.4824	16.4787	16.6035	16.489	16.437	16.7159	16.4097	16.6425	16.4715	16.7015	16.6837	16.4625	0.543337	0.659193	0.132066	1.17046	1	16.5559
P51432	Plcb3	30	23.9	23.8981	23.9012	23.9348	23.7375	23.8597	23.7778	23.7316	23.6087	23.9421	23.6519	23.7472	23.8361	23.9379	23.8871	23.7473	2.28332	0.174734	0.131882	4.27955	1	23.8124
Q9DCT1	Akr1e2	2	20.4603	20.0356	19.9804	20.0278	19.8314	20.1298	20.08	19.9367	20.0837	20.0311	20.1072	20.0682	19.9302	19.8248	20.0013	19.7409	0.450429	0.71726	0.131561	1.00326	0.9987	20.0101
Q9QYC0	Add1	17	25.2114	25.2453	25.277	25.3386	25.1769	25.1239	25.0678	25.1793	25.0729	25.1083	25.1118	25.1454	25.1698	25.1774	25.2004	25.1804	1.87577	0.234344	0.131088	3.46952	1	25.1537
Q8K363	Ddx18	2	20.897	21.7279	21.2286	21.3914	21.3618	21.2314	21.054	21.0746	20.8223	21.0125	20.8279	21.0207	20.9575	21.7532	21.3895	21.2628	0.291359	0.81376	0.13078	0.698082	1	21.166
Q9ESJ0	Xpo4	1	18.5742	18.5878	18.7163	18.7005	18.5644	18.4938	18.5162	18.4815	18.6358	18.6101	18.5159	18.6333	18.6646	18.6271	18.3977	18.6696	1.71264	0.263311	0.130744	3.1675	1	18.5673
P53811	Pitpnb	2	22.9105	22.7706	22.7818	22.6019	22.7414	22.6245	22.716	22.4609	22.5624	22.6915	22.563	22.595	22.5534	22.4801	22.5196	22.3295	0.708528	0.580764	0.130485	1.45599	1	22.6122
Q61315-2	Apc	2	21.0136	20.8699	20.8013	20.7661	20.9225	20.8263	20.6469	20.5339	20.3969	20.9627	20.526	20.6303	20.7644	20.5646	20.7763	20.8734	0.596882	0.626677	0.130357	1.26435	1	20.7418
Q99MR6-2	Srrt	12	24.0286	24.2915	24.2871	24.1558	24.2324	24.1177	24.0361	23.8555	23.9707	24.0581	23.9395	23.7573	24.0026	24.2383	23.9507	24.1653	0.611855	0.621762	0.130308	1.29034	1	24.0355
Q80TN5-2	Zdhhc17	3	20.5543	21.05	20.8214	20.7641	20.6318	20.6939	20.5601	20.7828	20.9625	20.455	20.535	20.4762	20.6089	20.6397	21.1227	20.8651	0.537428	0.663518	0.130298	1.16	1	20.6522
Q61081	Cdc37	11	24.1726	24.4172	24.3715	24.3275	24.3509	24.1795	24.1262	24.1113	23.8989	24.2431	24.0394	23.9869	24.0041	24.2809	24.0288	24.2068	0.856266	0.507214	0.130244	1.7042	1	24.1498
Q9D8B3	Chmp4b	3	21.3091	21.6213	21.2856	21.2451	21.4864	21.2771	21.29	20.8874	20.9355	21.7666	21.2645	21.1954	21.127	21.341	21.2675	21.4464	0.370824	0.773689	0.130092	0.854216	0.9983	21.2849
P19467	Muc13	3	22.8991	22.6236	22.8159	23.4532	22.5612	22.8189	22.676	23.2161	22.9003	22.9697	23.2472	22.9392	23.4342	23.1684	23.3879	23.479	0.229325	0.853226	0.129937	0.569383	1	23.0599
Q14C51	Ptcd3	7	24.2648	24.3429	24.7455	24.7368	24.3455	24.5893	24.2065	24.429	24.0216	23.9826	24.0358	23.7966	24.2246	24.7884	24.4995	24.4609	0.376025	0.769552	0.129915	0.864154	1	24.3282
O70318	Epb41l2	21	24.779	24.9353	24.8134	24.9925	24.7411	24.7957	24.6765	24.7881	24.9644	24.6217	24.9148	24.7298	24.8969	24.8958	24.835	24.9715	1.19254	0.376124	0.129683	2.26407	1	24.8158
Q60715-2	P4ha1	1	19.515	19.557	19.3845	19.3869	19.4927	19.3468	19.4655	19.0221	19.3891	19.3889	19.2674	19.4264	19.5225	19.7763	19.035	19.4739	0.507305	0.689846	0.129078	1.10634	0.9979	19.3959
Q3TC93	Hs1bp3	2	20.8648	20.5905	20.9098	21.2853	20.7557	20.7625	20.7605	20.856	20.6539	20.7474	21.0257	20.7401	20.7683	20.6119	20.6891	20.896	0.389491	0.762241	0.128908	0.889746	1	20.795
Q8R1K4-2	Phykpl	1	18.9224	18.2925	18.9537	18.8625	18.935	18.2553	18.6073	18.7178	18.7723	19.0756	18.8716	19.1113	19.1905	19.007	19.0801	18.427	0.248888	0.843477	0.128902	0.610729	1	18.8429
Q8K3W3	Casc3	1	20.5629	20.2608	20.3515	20.3321	20.5004	20.1992	20.3398	19.9523	20.4421	20.4512	20.0486	20.2758	20.4805	20.4659	20.254	20.1482	0.431303	0.731604	0.128862	0.968013	1	20.3117
P28867-2	Prkcd	1	19.3173	19.1458	19.3352	19.1945	19.0788	19.2214	19.0145	19.1653	19.0272	18.9926	19.2135	18.9915	19.1728	19.3083	19.143	19.3483	1.01539	0.432396	0.128211	1.96875	0.9629	19.1314
Q8CGP6	H2ac12	9	28.4659	28.8757	29.2606	28.8954	29.1091	28.2366	28.4769	29.1628	29.201	30.4003	28.8158	29.8765	28.9658	29.1234	29.4823	29.3323	0.176729	0.883245	0.128046	0.454147	1	29.2147
O35459	Ech1	5	23.7875	23.7442	23.9469	23.8191	23.4481	23.7987	23.7842	23.7564	24.0177	23.833	24.017	23.9942	24.0749	23.7064	23.7045	23.6453	0.649646	0.600192	0.127555	1.35551	1	23.8503
O35945	Aldh1a7	1	23.4269	22.7692	23.3791	23.0251	23.1774	23.2428	23.1883	22.4815	22.4892	22.9925	22.6639	22.4753	23.4085	22.9818	22.4747	22.8174	0.213258	0.860935	0.127555	0.534845	0.9945	22.9747
Q9D6J3	Yju2	1	21.057	20.6008	21.0485	20.5777	20.6417	21.0813	20.7049	20.3463	20.1407	20.4449	20.2797	20.3973	20.3092	21.2218	20.5877	20.7102	0.25877	0.837433	0.127425	0.631336	0.9999	20.6399
Q61703	Itih2	8	24.1485	24.2091	24.3708	24.5033	24.1307	24.1989	24.2197	24.1735	25.5127	24.4124	24.8609	24.6984	24.5206	24.9374	24.5749	25.6254	0.759307	0.55384	0.127216	1.54181	1	24.5984
P10637-2	Mapt	3	22.119	22.5228	22.4779	22.402	22.4709	22.6063	22.3554	21.5806	21.8277	22.1975	21.7046	21.9143	22.1744	22.448	21.5618	23.6705	0.203748	0.863828	0.127112	0.514139	1	22.3064
P10711	Tcea1	3	22.8225	22.5478	22.4981	22.3312	22.4964	22.564	22.5498	22.081	22.0371	22.4266	22.2505	22.2419	22.3087	22.3261	22.2018	22.248	0.356654	0.784249	0.127046	0.826977	1	22.3938
O08715-4	Akap1	2	18.6841	18.4441	18.7326	18.8989	18.5688	18.8616	18.4615	18.3602	18.2972	18.6534	18.4469	18.5591	18.258	18.8534	18.6579	18.8056	0.387042	0.764044	0.126886	0.885107	1	18.5925
P62880	Gnb2	2	23.89	24.1061	23.7822	23.9283	23.5527	24.1702	23.7391	23.7374	23.7863	23.6709	23.9029	23.6642	24.136	23.8304	24.0834	24.1383	0.374465	0.770868	0.126821	0.861177	1	23.8525
Q8BYC6	Taok3	4	21.152	21.2952	21.1915	21.324	21.1866	21.087	21.1046	21.0774	21.2062	21.3257	21.0981	21.2157	21.2419	21.3713	21.3571	21.2522	1.41494	0.314215	0.126758	2.64147	1	21.2035
Q9CXW2	Mrps22	3	20.4872	20.3774	20.5271	20.2491	20.4596	20.4065	20.3376	19.9304	20.0111	20.361	20.1855	20.1063	20.2919	20.2502	19.8486	20.0537	0.413604	0.744475	0.126716	0.935092	1	20.2815
P42567	Eps15	3	22.2457	21.8309	22.1535	22.1907	21.8838	22.1002	21.8403	22.0905	22.6077	21.972	22.4642	22.4008	22.385	22.3742	22.3211	22.558	0.501131	0.691037	0.126495	1.09527	1	22.1836
P52479-2	Usp10	1	18.9716	18.6036	18.6084	18.9862	18.819	18.5921	18.7786	18.4741	18.7209	18.6859	18.6704	18.5874	18.6725	18.4151	18.7978	18.3175	0.415763	0.743839	0.126455	0.939124	0.9999	18.6644
Q9CZD3	Gars1	13	25.5822	25.4549	25.4738	25.3648	25.2831	25.3291	25.3551	25.4026	25.4711	25.4025	25.4288	25.3689	25.5219	25.2137	25.3581	25.1489	1.31673	0.336373	0.126451	2.47356	1	25.3616
P60229	Eif3e	1	19.9244	19.9994	19.5593	19.2876	19.6666	19.3513	19.9054	19.342	19.6032	19.4864	19.8226	19.679	19.1345	18.6847	19.586	19.3699	0.238827	0.849698	0.126355	0.58956	1	19.5482
D3YZP9	Ccdc6	7	24.4166	24.2758	24.5728	24.6918	24.4651	24.4895	24.2683	24.2292	24.2493	24.3209	24.373	24.0956	24.3555	24.5813	24.3704	24.6268	0.515588	0.682277	0.126235	1.12116	1	24.3597
Q3ULJ0-2	Gpd1l	2	22.6039	22.2071	22.2112	22.1933	21.9996	22.135	22.2405	22.3366	22.4048	22.3175	22.615	22.4039	22.1239	22.0478	22.0878	22.0445	0.459702	0.712979	0.125962	1.02024	1	22.2444
O70172	Pip4k2a	1	19.9334	19.3947	20.1069	20.2854	19.8611	20.2279	19.9876	19.1416	19.1036	18.8287	19.0386	18.9083	19.6399	19.9044	19.1706	19.5409	0.159459	0.89027	0.12557	0.414825	0.9279	19.6319
Q9D0I8	Mrto4	2	23.2575	23.0269	23.0485	22.9736	22.8628	23.3749	23.0063	22.5604	22.532	22.4236	22.3836	22.3904	22.5664	23.5598	22.7999	23.227	0.290582	0.813061	0.125518	0.696513	1	22.8753
P63260	Actg1	21	26.8773	26.3687	26.3224	26.1615	26.1174	26.4145	26.5523	26.1454	26.3218	26.0687	26.5678	26.2311	26.375	25.949	26.2722	26.1037	0.276459	0.821787	0.125118	0.667788	1	26.3141
Q5F2E7-2	Nufip2	6	23.2747	23.3663	23.2484	23.4756	23.366	23.2838	23.1354	23.0811	23.0987	23.1169	23.022	23.1482	23.0393	23.3775	23.3676	23.4552	0.730952	0.567613	0.124643	1.49397	1	23.2085
P41241	Csk	2	21.8613	21.7439	21.8348	21.632	21.524	21.6242	21.7209	21.7044	21.7977	21.6276	21.6752	21.6511	21.6688	21.4565	21.7321	21.5127	0.922705	0.473251	0.124642	1.81479	0.9997	21.6548
Q9JKA5	Gpa33	16	27.9025	27.8541	28.009	28.3541	28.1494	27.9837	27.867	27.6212	27.6381	27.8255	27.8773	27.4455	27.9375	28.1243	27.8824	27.8744	0.336225	0.795264	0.124602	0.787276	1	27.8874
O55135	Eif6	1	19.2762	19.5609	19.4424	19.4028	19.392	19.2872	19.166	19.3396	19.4381	19.3196	19.5229	19.2462	19.34	19.3897	19.449	19.5715	0.815028	0.523912	0.124394	1.63532	0.9892	19.3406
Q8BKG3	Ptk7	3	23.3167	23.2874	23.3964	23.1432	23.1652	23.1819	23.1448	23.1544	23.2786	23.2238	23.2518	23.1474	23.4537	23.4903	23.2483	23.6156	1.23002	0.359934	0.124366	2.327	1	23.254
Q8C7H1	Mmaa	8	22.0437	21.9192	21.9884	22.0254	21.8428	21.9155	21.8851	21.8363	21.6804	21.8665	21.7602	21.7544	21.8165	21.6784	21.7959	21.6616	2.0153	0.207906	0.124257	3.73723	1	21.8377
Q8VD65	Pik3r4	1	20.5441	20.3708	20.6616	20.9188	20.5344	20.2771	20.525	20.6627	20.6025	20.0905	20.8948	20.4504	20.5419	20.2492	20.3965	20.2914	0.385942	0.764233	0.124037	0.88302	1	20.4897
Q62147	Sspn	1	20.5986	20.501	20.5608	20.6344	20.5785	20.5131	20.3442	20.3646	20.3021	20.4183	20.5168	20.2707	20.4429	20.5092	20.2894	20.6248	0.997923	0.438875	0.123597	1.93973	1	20.4372
Q9ERR7	Selenof	2	22.1494	21.9025	21.7228	21.15	21.3806	21.732	21.8946	21.4236	21.4087	21.6193	21.5037	21.588	21.4491	21.346	21.4972	21.5514	0.19829	0.865992	0.123455	0.502161	0.9997	21.5923
Q6Q473-2	Clca4a	9	22.9683	22.666	23.2236	23.659	23.0984	23.128	23.0723	22.7246	23.1598	22.7215	23.7611	22.7235	22.8274	22.9794	22.559	24.0527	0.213558	0.861203	0.123392	0.535496	1	23.1256
Q91VU7-2	Pus7	2	20.8586	21.2313	21.1484	20.8327	21.0361	20.8817	20.7939	20.8672	20.745	20.8978	20.6685	20.8143	20.7171	21.0057	21.1956	20.7322	0.497209	0.691614	0.123018	1.08822	1	20.8809
P43276	H1-5	24	29.0924	29.4838	29.5488	29.4089	29.3452	29.2757	29.3482	29.074	28.9516	29.3583	29.0357	29.0103	29.316	29.4806	29.2737	29.0998	0.461168	0.711608	0.122692	1.02292	1	29.2643
Q5UAK0	Mier1	3	21.9343	22.1009	22.11	22.0959	21.9713	22.0812	21.712	21.9867	21.8329	21.8353	21.7389	21.8919	21.8952	21.9785	22.0367	21.9337	0.656449	0.596207	0.122509	1.36718	1	21.9488
C0HKD8	Mfap1a	6	23.3503	23.3019	23.4552	23.4052	23.2824	23.5613	23.2677	22.9121	22.763	23.078	22.9066	22.8502	23.323	23.4016	23.0702	23.1767	0.39049	0.760997	0.122252	0.891638	1	23.1861
Q8C3B8-2	Rft1	1	17.9013	17.5988	17.8277	17.9368	17.527	17.8719	17.5589	17.818	18.1989	17.0897	17.8662	17.5434	17.753	18.0001	17.8087	18.2194	0.476541	0.703349	0.122222	1.0509	0.9883	17.744
Q9Z1M8	Ik	6	22.5818	22.8705	22.8978	22.8926	22.7924	22.7161	22.6061	22.6404	22.4996	22.6767	22.4853	22.4905	22.6898	22.8567	22.7808	22.6947	0.676151	0.58803	0.121938	1.40089	1	22.6471
Q9EPU0-2	Upf1	8	23.1613	23.1861	22.9771	23.0778	23.0067	22.9047	22.9803	23.0245	23.072	22.9312	22.9227	22.9711	22.845	22.9442	22.901	22.8747	1.18215	0.379833	0.121553	2.24665	1	22.98
Q99M51	Nck1	1	20.259	20.1581	20.303	20.2652	19.9762	20.2104	20.181	20.1317	20.5404	20.3849	20.3463	20.3256	20.4638	20.3063	20.37	20.3254	1.03635	0.424583	0.12152	2.00356	1	20.2625
Q8K2C7-2	Os9	2	22.9034	22.8187	22.777	22.7359	22.6031	22.6917	22.6299	22.8261	22.7919	22.6654	22.817	22.8676	22.6377	22.7355	22.7777	22.9639	1.01969	0.428932	0.121058	1.97589	1	22.7397
Q7TSJ2	Map6	3	21.8002	22.0006	21.9311	21.7893	21.9387	21.5953	21.6287	21.8744	21.8247	22.1204	21.7738	22.1143	22.1301	22.1075	22.02	22.3052	0.562727	0.647766	0.121031	1.20464	1	21.9222
Q6A068	Cdc5l	3	22.1245	22.6264	22.3339	22.3667	22.4499	22.3261	22.2817	21.9097	21.7832	22.2866	21.8851	22.0464	22.3895	22.487	22.1698	22.2031	0.332103	0.796182	0.121019	0.779199	1	22.2223
Q8BU33	Ilvbl	3	22.8071	23.0362	22.906	23.0104	22.7957	22.9618	22.7779	22.7409	22.7397	22.9644	22.9667	22.7308	22.8964	22.9713	22.9779	22.768	0.84445	0.511558	0.120859	1.68449	1	22.8584
Q9D1T5	Prr15	1	19.1474	18.3849	19.4372	20.6383	19.8282	19.3461	19.0989	18.8514	18.662	18.8704	19.5099	18.9216	19.1798	19.7496	19.0179	19.4223	0.0854117	0.941812	0.120797	0.235755	1	19.3263
Q8VDR9-2	Dock6	2	19.8696	20.3476	19.7838	20.3658	20.0923	19.9353	19.8462	20.0105	20.5492	20.013	20.5514	20.4731	20.0425	19.9372	20.5198	20.4925	0.312724	0.808257	0.120596	0.740919	1	20.2036
Q60749	Khdrbs1	1	22.95	22.9885	22.7386	22.5437	22.9246	22.5909	22.7179	22.5067	22.4459	22.827	22.4426	22.5102	22.344	22.4594	22.6867	22.3884	0.381712	0.767311	0.120213	0.874987	1	22.6199
Q8R4E6-2	Purg	1	8.09321	8.09667	8.4675	8.11457	8.1243	8.51652	7.95938	7.6916	7.52941	7.71467	7.4797	7.5079	7.97293	8.56104	7.7568	8.2664	0.250516	0.84409	0.120039	0.614137	0.9998	7.99207
P26150	Hsd3b3	5	23.2307	22.8268	23.1822	23.0491	22.5855	22.882	23.1067	23.2349	22.9877	23.166	23.1242	23.077	23.3386	22.7217	22.9546	22.615	0.297935	0.810462	0.119945	0.71134	1	23.0403
Q8BK64	Ahsa1	3	22.1975	22.113	22.0079	21.8992	21.9991	21.8565	21.9136	21.9689	21.8905	21.9521	21.9885	21.8543	21.7726	22.008	22.0086	21.7246	0.834151	0.516555	0.11986	1.66729	1	21.9172
Q78JW9	Ubfd1	2	20.5749	20.0709	20.2653	20.5553	20.17	20.2244	20.3446	20.2479	20.1092	20.2985	20.4509	20.2954	20.2212	20.2874	20.368	20.0714	0.419369	0.74103	0.119841	0.945848	1	20.2794
Q9CYK1	Wars2	1	17.5909	17.5314	17.3198	17.5312	17.1923	17.1547	17.6446	17.5034	17.4578	17.712	17.3555	17.4663	17.1674	17.0009	17.195	16.8409	0.392906	0.75887	0.119563	0.896205	0.9995	17.3671
Q6ZQI3	Mlec	3	24.1817	23.8578	23.7566	23.5491	23.6104	23.6987	23.8763	23.6831	23.6891	23.7586	23.5752	23.731	23.6519	23.5516	23.7437	23.3289	0.358762	0.784558	0.11919	0.831045	1	23.7012
Q3UMT1	Ppp1r12c	16	24.7173	24.8935	25.0038	25.0978	24.9163	24.7183	24.6673	24.9344	24.9009	24.918	24.9868	24.954	24.8902	24.7602	24.6412	25.3472	0.514644	0.682621	0.119045	1.11947	1	24.8831
Q9R059	Fhl3	1	20.6958	20.5826	20.2524	20.6398	20.2876	20.5454	20.2265	20.6357	20.9186	20.0457	20.9627	20.6774	20.5897	20.7275	20.4535	21.3136	0.367463	0.777474	0.11886	0.847776	1	20.57
P70271	Pdlim4	4	21.2093	20.9811	21.3269	21.4439	21.1408	21.2486	21.117	20.9797	20.7089	20.919	21.1741	21.0125	21.1036	20.8656	20.8394	21.329	0.475632	0.703098	0.118748	1.04925	1	21.0882
Q91WM3	Rrp9	2	21.3481	21.4612	21.4141	21.533	21.4258	21.2816	21.3268	21.249	21.3623	21.4261	21.3979	21.3314	21.3559	21.3664	21.4206	21.4492	1.13074	0.39228	0.118289	2.16071	1	21.3618
P62334	Psmc6	8	24.589	24.5492	24.3951	24.3162	24.3325	24.3611	24.4642	24.2198	24.4701	24.5264	24.3474	24.3801	24.3333	24.3617	24.3576	24.2638	0.703415	0.581377	0.11801	1.44731	1	24.3627
Q8K2V1	Ppp4r1	4	22.6999	22.7141	22.9365	22.7213	22.7525	22.6761	22.6184	22.553	22.8265	22.7491	22.7169	22.6301	22.7097	22.9754	22.811	22.9311	0.836858	0.516937	0.11792	1.67181	1	22.7099
Q6DFW5	Atp11b	1	18.7402	18.3942	18.858	18.7994	18.7478	18.3806	18.355	18.8377	19.1989	19.7339	18.8565	19.1378	18.5207	18.9072	18.8762	18.7281	0.305557	0.810385	0.117705	0.726625	1	18.8403
P62874	Gnb1	12	24.7705	24.6089	24.7619	24.7859	24.5151	24.6952	24.6076	24.6388	24.7455	24.6303	24.7935	24.6283	24.8632	24.8	24.6135	24.9857	1.09739	0.405804	0.117633	2.10511	1	24.7116
P62242	Rps8	24	25.1724	25.7869	25.5869	25.5975	25.5688	25.4491	25.3919	25.2634	25.1791	25.4394	25.1591	25.0783	25.2803	25.7151	25.5639	25.5433	0.350505	0.784807	0.117601	0.815082	1	25.4044
Q80XL6	Acad11	2	23.0526	22.9197	22.8916	23.0973	22.7925	22.9088	22.8302	22.9599	22.9339	23.0919	23.0234	22.9782	22.9912	22.7773	22.6912	22.6098	0.957184	0.454805	0.117434	1.87207	1	22.9004
Q99JI6	Rap1b	9	24.1127	23.9199	23.7122	23.737	23.5777	23.7528	23.8862	23.796	24.0411	23.7097	24.307	23.8572	23.9802	23.5382	23.7232	23.703	0.467343	0.707704	0.117269	1.03418	1	23.8339
Q8CGN5	Plin1	11	25.8001	24.537	24.7856	24.0118	23.9733	25.0641	24.7664	24.862	25.5629	23.7611	25.6992	25.3863	23.8231	25.8055	24.3625	25.191	0.0963307	0.937415	0.117207	0.263382	1	24.9887
Q3UWA6-2	Gucy2c	5	22.1238	22.0165	22.1209	22.2279	21.9119	21.9362	21.9988	22.1743	22.0221	22.3767	22.0681	22.1012	22.3557	22.2498	22.3388	22.0295	0.791609	0.535248	0.11696	1.59609	1	22.1307
Q9D8E6	Rpl4	57	27.068	27.5237	27.4168	27.414	27.3504	27.2896	27.2096	27.1056	27.0135	27.2431	27.0364	26.879	27.2336	27.4946	27.399	27.4465	0.469912	0.707803	0.116825	1.03886	1	27.2235
Q9CQA3	Sdhb	8	25.8588	25.306	25.4603	25.1546	24.9903	25.4546	25.5337	25.3346	25.1396	25.511	25.4674	25.419	25.1657	25.0549	25.2129	24.9847	0.245605	0.84523	0.116623	0.603843	1	25.347
Q65Z40	Wapl	2	20.7707	21.0908	20.7926	21.068	20.7577	20.7357	20.7116	21.0508	21.1969	20.722	21.0008	21.0072	20.6978	20.8924	21.2746	20.8818	0.445636	0.720131	0.116616	0.994461	1	20.8839
Q91WB4	Plekhf2	2	22.7445	22.7018	22.9362	23.1322	22.5961	22.9866	22.7999	22.666	22.6587	22.265	22.5347	22.5271	22.6697	23.0294	23.018	23.0908	0.39005	0.761534	0.116557	0.890805	1	22.7514
P19221	F2	6	23.2137	23.1947	23.3271	23.4554	23.0258	23.1755	23.2369	23.2867	24.4427	23.3634	24.0131	23.7065	23.5717	23.7919	23.471	24.3014	0.682257	0.584428	0.116541	1.4113	1	23.5509
Q9QWK5	Naip1	1	20.3983	20.3679	20.5764	20.9371	20.4998	20.5134	20.3018	20.4987	20.5447	20.3142	20.857	20.1929	20.5194	20.5062	20.3892	20.7828	0.358633	0.784491	0.116495	0.830796	1	20.4761
Q921M7	Cyrib	3	21.6749	21.1203	21.0922	21.1767	20.8041	21.207	21.2976	21.2894	21.3886	21.2336	21.335	21.3327	20.8721	20.7663	21.1351	21.0116	0.26561	0.832135	0.116482	0.645495	1	21.1684
Q6KCD5-2	Nipbl	2	20.5638	20.5835	20.7982	20.7123	20.7339	20.6322	20.4346	20.3913	20.3517	20.4302	20.4142	20.2543	20.5347	20.6956	20.4933	20.6267	0.551572	0.655507	0.116469	1.185	1	20.5152
Q8BI72	Cdkn2aip	1	19.3303	18.8816	19.5962	19.0295	19.1852	18.8635	19.2287	19.0964	18.5225	17.6211	18.517	18.1737	19.0225	19.9197	18.3262	17.989	0.267062	0.830586	0.115955	0.648491	1	18.9644
P24788	Cdk11b	5	23.7215	23.7786	23.8095	23.8579	23.6962	23.7214	23.6618	23.6244	23.5322	23.6655	23.6661	23.6904	23.5727	23.6303	23.7036	23.6394	1.76601	0.253185	0.115917	3.26509	1	23.6819
E9Q4N7	Arid1b	4	21.478	21.1315	21.2416	21.3338	21.2236	21.1684	21.0844	21.2452	20.9687	21.3461	20.776	21.068	21.0647	20.8779	20.9859	21.0162	0.686399	0.581228	0.115817	1.41836	1	21.1265
Q8CI11	Gnl3	4	21.3835	21.588	21.0247	21.2255	21.2643	21.4321	21.1555	20.9072	21.207	21.1513	20.9825	21.3171	20.7555	21.4027	20.9609	21.2827	0.298461	0.810045	0.115676	0.7124	1	21.1856
G5E829	Atp2b1	35	25.6481	25.4613	25.8444	26.0333	25.4451	25.7185	25.5477	25.8145	25.7369	25.6068	25.7057	25.7172	25.937	25.8668	25.6928	25.8889	0.330109	0.796132	0.115356	0.775283	1	25.7418
Q9ESU6-2	Brd4	9	24.257	24.2969	24.4716	24.4244	24.3483	24.3502	24.294	23.9965	23.9739	24.1732	24.1076	24.1345	24.2048	24.3852	24.3256	24.3161	0.541129	0.66074	0.115203	1.16655	1	24.2419
Q8CJ53-2	Trip10	9	23.1441	23.2111	23.3294	23.3593	23.1162	23.2312	23.077	23.1592	23.1877	23.1895	23.1645	23.2086	23.2104	23.3519	23.2625	23.4985	0.979568	0.445621	0.115084	1.90925	1	23.2118
Q9DC22	Dcaf6	1	18.7417	18.7132	18.5665	18.641	18.5793	18.6024	18.4892	18.5331	18.5226	18.5945	18.5625	18.3545	18.3863	18.4462	18.7019	18.4275	1.30829	0.34157	0.114601	2.45922	0.998	18.5202
Q8BHC0	Lyve1	1	21.7352	21.7141	21.7409	21.7476	21.4795	21.7558	21.7615	21.4828	21.9583	21.3646	22.0194	21.6488	21.8361	21.5533	21.4993	22.0431	0.689951	0.582786	0.114577	1.42441	1	21.6886
P25206	Mcm3	7	23.3446	23.7351	23.524	23.4036	23.5925	23.3518	23.3966	23.2082	23.0718	23.485	23.2082	23.1654	23.021	23.3972	23.371	23.0204	0.436268	0.726199	0.114513	0.977196	1	23.3343
Q8R422	Cd109	4	22.6265	22.3863	22.6271	22.3981	22.3531	22.2752	22.2956	22.6563	23.3565	22.6188	22.815	23.033	23.1847	22.629	23.0033	23.418	0.462573	0.71177	0.114426	1.02548	1	22.7435
Q9ERI5-2	Jmjd6	2	20.63	20.5627	20.6569	20.7572	20.6176	20.6878	20.4584	20.3854	20.7315	20.6314	20.3869	20.363	20.2838	20.737	20.4611	20.6199	0.687207	0.582137	0.114418	1.41974	1	20.5335
E9Q557	Dsp	94	25.4419	25.4712	25.5345	25.6436	25.5857	25.3579	25.3278	25.3621	25.3468	25.5532	25.4396	25.2841	25.4807	25.5493	25.6886	25.4664	0.755977	0.554969	0.114407	1.5362	1	25.4507
P52633	Stat6	2	21.0776	20.4306	21.079	20.5151	20.518	20.6853	21.0186	20.423	20.2472	20.5177	20.6623	21.174	20.8846	20.7555	20.9359	21.391	0.20734	0.861318	0.114336	0.521984	1	20.8223
Q6ZPR5-2	Smpd4	1	18.8127	18.9073	18.6482	18.6598	18.6078	18.5684	18.7375	18.657	18.742	18.6458	18.9523	18.8921	18.7649	18.7964	18.6805	18.2626	0.781552	0.537631	0.114329	1.57921	1	18.6998
O35643	Ap1b1	4	22.6816	22.6388	22.6764	22.5203	22.4487	22.4082	22.5741	22.6291	22.6005	22.6308	22.6024	22.6255	22.5645	22.4886	22.5277	22.7551	0.904145	0.480712	0.114274	1.78393	1	22.5558
Q8BHL3	Tbc1d10b	1	20.6429	20.5344	20.8953	21.1265	20.8519	20.719	20.6387	20.5329	21.0515	20.6641	20.7539	20.8907	20.867	20.5557	20.991	21.0595	0.326436	0.79763	0.114177	0.768059	1	20.7868
P11983-2	Tcp1	8	24.4067	24.3015	23.8948	23.6865	23.8673	23.9024	24.2702	23.7938	23.9702	24.0248	24.0602	23.9754	23.8633	23.8686	23.7115	23.6396	0.229341	0.853569	0.113944	0.569419	1	23.9663
Q9Z0Z4-2	Heph	5	21.7638	21.9246	22.1615	22.4403	21.8996	22.0703	21.8488	22.0159	21.7703	22.0375	21.9121	21.9792	21.9659	22.2372	21.9419	22.1022	0.307426	0.810038	0.113867	0.730359	1	21.9683
Q99LP8	Yipf2	1	20.5833	20.7621	20.5093	19.2302	20.377	19.9222	20.2813	20.0513	19.906	20.4537	19.4492	20.1706	20.171	20.255	20.1762	20.0127	0.114873	0.925283	0.113236	0.309254	1	20.1698
Q99JW2	Acy1	5	23.6171	23.3687	23.4746	23.3795	23.3936	23.3434	23.411	23.2392	23.2426	23.5143	23.3977	23.5345	23.499	22.9944	23.2243	23.0495	0.813956	0.523451	0.113185	1.63353	1	23.3719
Q61133	Gstt2	2	22.4467	21.626	21.9983	21.5323	21.516	21.7587	22.0477	21.8284	21.6208	21.6691	22.0283	21.8727	22.0481	21.1459	21.7116	21.1511	0.188885	0.871842	0.113122	0.481359	1	21.7968
Q5BLK4	Tut7	1	20.6152	20.3488	20.4652	20.7212	20.2554	20.2285	20.5234	20.6911	21.5168	20.7582	21.0938	21.028	20.8084	20.7601	20.7996	21.5618	0.35252	0.78505	0.113008	0.818986	1	20.7652
Q2TPA8	Hsdl2	1	15.8539	15.7657	16.1057	16.2761	15.9158	15.7754	15.8549	16.0035	16.1225	15.9618	16.0659	15.9009	15.8311	15.7443	15.7179	15.8973	0.391627	0.760246	0.112914	0.893788	1	15.9054
Q8BL74	Gtf3c2	2	20.648	20.7418	20.6535	20.6841	20.2513	20.5766	20.7615	20.687	20.8053	20.5214	20.7394	20.4438	20.4924	20.5093	20.4608	20.9318	0.440052	0.723707	0.112745	0.984178	1	20.5995
Q9D1I5	Mcee	1	21.4741	21.0287	21.0441	21.1396	20.8919	21.1796	21.1754	20.9888	20.9159	21.1349	20.8931	20.9361	20.9873	20.677	20.8388	20.7672	0.392461	0.758958	0.112717	0.895364	1	21.0058
P15331-3	Prph	11	24.4353	24.2425	24.131	23.9124	24.0125	23.8961	24.1352	24.227	24.4332	24.1768	24.337	24.3963	24.7385	23.8523	24.2009	24.4169	0.374204	0.770546	0.112638	0.860677	1	24.2112
Q5U458	Dnajc11	5	23.895	23.7244	23.7049	23.8089	23.5963	23.6892	23.7234	23.6748	23.5768	23.6035	23.8455	23.5843	23.7202	23.5554	23.5931	23.5725	1.15183	0.389282	0.112359	2.19593	1	23.6681
Q8CI04	Cog3	1	18.1964	18.1616	17.7088	17.6917	17.6673	18.1489	17.9023	17.5908	18.1638	17.8768	17.6833	17.8621	17.884	17.4719	17.558	17.8463	0.243765	0.844965	0.11231	0.599973	0.9933	17.8331
P97742	Cpt1a	19	25.7183	25.4614	25.7206	25.8228	25.3562	25.5372	25.542	25.8388	25.9071	25.8487	25.8667	25.748	25.9401	25.6117	25.6434	25.4738	0.389198	0.762295	0.112215	0.88919	1	25.6843
Q9JII6	Akr1a1	8	25.4366	25.0187	25.0597	24.7913	24.7879	25.0001	25.052	25.0182	24.995	25.071	25.0844	24.9395	25.068	24.4656	24.9675	24.573	0.324716	0.798113	0.112038	0.764669	1	24.976
Q99MD9	Nasp	1	19.7894	20.0145	19.7739	19.9341	19.9601	19.7159	19.6521	19.7364	19.5798	19.7362	19.5708	19.8415	19.3098	20.0743	19.8712	19.7029	0.594489	0.62855	0.111832	1.26018	0.9806	19.7463
P70232-2	Chl1	8	22.1928	22.3697	22.3423	22.25	22.3258	22.2698	22.1014	22.0127	22.4558	22.1438	22.3094	22.314	22.6252	22.394	22.3694	22.7976	0.636855	0.611624	0.111315	1.33352	1	22.3039
Q99P72-4	Rtn4	3	25.5253	25.1937	25.1213	25.4148	25.2424	25.1663	25.1192	25.2826	25.6814	25.0468	25.5391	25.669	25.3582	25.5458	25.3556	25.5434	0.503326	0.691752	0.111135	1.09921	1	25.3617
P62849	Rps24	13	25.0384	25.9276	25.6472	25.6187	25.6942	25.4709	25.4007	25.222	25.2843	25.699	24.9956	25.1601	25.4891	25.9089	25.6226	25.4847	0.209639	0.860059	0.111036	0.52699	1	25.4792
Q99L47	St13	19	25.8909	26.2905	26.2614	26.3587	26.15	26.0992	25.9958	26.1128	26.0309	26.0513	25.9004	25.9937	25.9749	26.3416	26.1255	26.3885	0.45227	0.715745	0.110938	1.00664	1	26.1082
Q9R112	Sqor	10	25.4157	25.1999	25.3802	25.378	25.0176	25.2316	25.3472	25.3344	25.2406	25.334	25.5359	25.3488	25.4681	24.9615	25.1293	25.0304	0.574321	0.639921	0.110758	1.22498	1	25.3017
P41105	Rpl28	29	25.7283	26.2011	25.7206	25.6213	25.8445	25.7418	25.5678	25.6745	25.6622	26.0976	25.5248	25.5067	25.5122	26.0536	25.7588	25.853	0.330988	0.795678	0.110695	0.77701	1	25.7403
Q8BP67	Rpl24	12	25.9653	26.5765	26.4752	26.3741	26.2964	26.2977	26.1623	26.1923	26.1909	26.331	25.9515	25.8163	26.2231	26.5287	26.5299	26.4404	0.341949	0.792268	0.11062	0.798452	1	26.2486
Q8C0C7	Farsa	5	23.4039	22.8761	23.0011	22.9661	23.0015	22.8563	23.057	22.8903	22.9097	22.9191	22.9419	22.9362	22.9243	22.897	23.016	22.9482	0.382582	0.766445	0.110549	0.876641	1	22.9637
Q9DBT4-2	Entpd4	1	19.6799	19.8991	19.9879	19.5114	19.7706	19.2264	19.7942	19.8453	20.2601	19.9977	19.9574	20.3801	19.7027	19.7553	19.8963	19.2617	0.249097	0.84421	0.11043	0.611167	1	19.8379
Q60973	Rbbp7	1	21.7548	22.2125	21.8182	22.077	21.9205	21.9411	21.8707	21.6885	21.7285	21.6938	21.762	21.7199	21.5285	22.1057	22.0061	21.6544	0.396624	0.757407	0.110387	0.903223	1	21.8156
P70399-5	Tp53bp1	2	21.8869	21.958	21.5753	21.8329	21.7308	21.6991	21.6257	21.7562	21.899	21.7422	21.6072	21.5675	21.5941	21.8607	21.6613	21.678	0.590794	0.63237	0.110345	1.25375	1	21.6939
Q61335	Bcap31	5	23.2545	23.5814	23.1909	23.5815	23.2963	23.0952	23.2299	23.5467	23.5874	23.674	23.4747	23.397	23.2794	23.2008	23.5096	23.3647	0.333103	0.795212	0.110052	0.78116	1	23.3652
P58501	Paxbp1	1	18.7774	18.8367	18.9717	18.8432	18.9574	18.7513	18.6937	18.5869	18.3421	18.551	18.3597	18.8831	18.9658	18.7534	18.6267	18.7309	0.588676	0.631467	0.10995	1.25006	1	18.7349
P70336	Rock2	12	23.103	22.9857	23.0774	23.0406	23.043	22.8248	22.9903	22.9089	23.0181	23.1964	22.9742	23.1208	23.0619	22.9365	22.9559	23.0491	1.05333	0.414476	0.109932	2.0318	1	23.0072
P39447	Tjp1	24	24.1292	24.089	24.2348	24.2829	24.1996	24.1422	24.0379	23.9175	24.0216	24.0303	24.0272	23.9685	24.1788	24.274	24.2046	24.316	0.69349	0.58127	0.109719	1.43044	1	24.1078
E9Q0S6	Tns1	20	25.9638	25.9716	25.9368	26.1205	25.9831	25.8872	25.8305	25.853	25.8446	25.6979	25.9828	25.8011	25.8514	25.7695	25.7518	25.9945	1.06707	0.410335	0.109704	2.05464	1	25.8715
O55126	Nipsnap2	3	23.0944	22.4798	22.469	22.1641	22.2808	22.4766	22.5573	22.4541	22.4158	22.5568	22.4279	22.5722	22.4319	22.0961	22.2973	22.0286	0.214967	0.861506	0.109647	0.538546	1	22.4522
Q925B0	Pawr	3	21.9098	22.3203	22.4439	22.2971	22.6082	21.8351	21.9253	22.1642	22.0853	22.3558	21.9084	22.1032	22.4255	22.228	22.4197	22.6256	0.209651	0.860725	0.109593	0.527016	1	22.2369
Q9D0I9	Rars1	5	22.6949	22.5442	22.4697	22.2529	22.402	22.4583	22.4169	22.2476	22.3634	22.565	22.4098	22.3716	22.3552	22.2956	22.3911	22.1975	0.482497	0.696614	0.109249	1.06168	1	22.3864
P82347	Sgcd	6	25.1558	25.0492	25.0367	25.2433	24.8974	25.06	24.9868	25.1046	25.2847	24.7724	25.3507	25.025	25.2221	24.988	24.886	25.3765	0.817857	0.52329	0.109043	1.64005	1	25.0854
Q8K2J7-2	Rell1	1	20.1401	20.2961	20.4909	20.6149	20.1845	20.1731	20.2492	20.4995	20.5039	20.1183	20.4243	20.4109	20.2602	20.1197	20.2014	20.3937	0.363693	0.780662	0.108931	0.840537	1	20.2971
Q8BKC5	Ipo5	1	20.9226	20.4338	20.2432	19.8893	20.2308	20.2568	20.5675	19.9997	20.1518	19.8194	20.4468	20.6771	19.9319	19.9515	19.6748	19.7008	0.171843	0.885443	0.108512	0.443103	1	20.2435
Q0VBM2	Fam83b	5	21.7845	21.8508	21.9364	21.8694	21.6907	21.8336	21.8676	21.6162	21.926	21.7844	21.7804	21.6335	21.9586	22.2132	22.0157	22.1436	0.803024	0.528972	0.108266	1.61522	1	21.8522
Q9Z2I9	Sucla2	5	24.5967	24.442	24.4148	24.3362	24.1992	24.5399	24.5259	24.092	24.2034	24.1854	24.3126	24.0664	24.3819	23.9344	23.8605	23.8668	0.371769	0.772437	0.108159	0.856023	1	24.2727
P62911	Rpl32	4	22.581	23.7388	23.5635	23.5834	23.3996	23.2006	23.2481	23.186	22.745	23.575	22.961	22.9415	23.4884	23.7861	23.6773	23.7801	0.15372	0.896154	0.108133	0.401577	1	23.371
P83882	Rpl36a	13	26.2719	27.1715	26.9276	26.9141	26.9529	26.7499	26.632	26.5183	26.544	26.8714	26.2381	26.1289	26.7447	27.0236	26.8277	26.9007	0.199769	0.865073	0.107982	0.505414	0.9999	26.6972
O35309	Nmi	2	19.7194	19.5342	19.5103	19.6343	19.2868	19.5024	19.5713	19.6058	19.8104	19.7012	19.8992	19.664	19.6272	19.4903	19.9	19.376	0.589659	0.631884	0.107961	1.25177	1	19.5972
Q62048-2	Pea15	1	20.4184	20.0262	19.8456	19.2964	19.6503	20.1068	19.9104	19.4882	19.7763	19.872	20.0891	19.7995	19.4719	19.5565	19.5739	19.381	0.152376	0.896999	0.107746	0.398461	1	19.7789
O35704	Sptlc1	2	22.8569	22.6744	22.6687	22.6633	22.5309	22.6432	22.7241	22.5348	22.7165	22.6844	22.8762	22.5716	22.6948	22.6245	22.7046	22.5424	0.808204	0.525222	0.107544	1.6239	1	22.649
Q9D7N3	Mrps9	1	19.7816	19.3065	19.8753	19.6647	19.6511	19.4508	19.5426	19.5535	19.259	20.113	19.1926	19.651	19.6793	19.47	19.7349	19.5696	0.353202	0.786616	0.107539	0.820306	1	19.6072
P30416	Fkbp4	15	24.948	24.9806	24.5799	24.583	24.5811	24.7341	24.8294	24.5183	24.4684	24.4915	24.6535	24.5374	24.3696	24.4699	24.4161	24.2836	0.350364	0.784739	0.107137	0.814808	1	24.602
Q62421	Sh3gl3	1	17.2773	17.4628	17.3119	17.212	17.3001	17.1844	17.1423	17.2094	17.2475	17.4098	17.2201	17.1789	17.2288	17.2979	17.4701	17.2676	0.856486	0.508063	0.106959	1.70456	0.9682	17.2426
Q9D3B1	Hacd2	2	21.1531	20.882	20.9394	20.9284	20.8168	21.0764	20.8974	20.6857	20.8696	20.7021	20.6656	20.6863	20.7026	21.0703	20.6681	20.7955	0.475539	0.702876	0.106624	1.04908	1	20.8326
Q9JLQ0	Cd2ap	5	22.5063	22.4116	22.2449	22.109	22.4433	22.2491	22.2333	21.9201	21.8489	22.414	21.8117	22.1631	22.1647	22.1444	22.267	22.23	0.323748	0.799303	0.106466	0.762759	1	22.1986
P61079	Ube2d3	4	23.6338	23.178	23.3139	23.1178	23.1617	23.2646	23.2968	23.0945	23.1081	23.1534	23.1861	23.1976	23.0764	23.0135	23.1622	23.0812	0.372078	0.773572	0.106449	0.856614	1	23.185
Q9R0H0-2	Acox1	7	22.2247	21.632	22.046	21.9503	21.8395	21.7268	21.8135	22.0479	22.0124	21.9325	21.9708	22.0012	22.0133	21.6238	21.8991	22.0672	0.317654	0.805855	0.106313	0.750707	1	21.9161
Q9CXY9	Pigk	1	19.7063	19.5916	19.5749	19.1073	19.1384	19.6395	19.4359	19.3412	19.9416	19.5091	19.7156	19.3993	19.4717	19.5794	19.5594	19.3951	0.258424	0.837794	0.106258	0.630618	1	19.4771
P01901	H2-K1	2	20.2146	20.641	20.4788	20.6583	20.361	20.418	20.4003	20.3893	20.4629	20.5158	20.2143	20.5007	20.5563	20.5086	20.6956	20.4193	0.461996	0.711626	0.106015	1.02443	1	20.4515
Q8VCH8	Ubxn4	5	22.3311	22.3691	22.4031	22.2433	22.212	22.334	22.2461	22.1328	22.2004	22.1012	22.1248	22.0077	22.2674	22.4051	22.2285	22.3586	1.00446	0.436501	0.105435	1.95059	1	22.193
Q8K019-2	Bclaf1	4	22.8491	23.0179	23.1525	22.9032	23.0242	23.0444	22.8623	22.5708	22.5392	22.816	22.3189	22.53	22.8742	23.0018	22.8062	23.0741	0.352756	0.785892	0.105237	0.819443	1	22.8332
Q9DBC7	Prkar1a	2	21.197	21.0657	21.0986	21.1485	21.0937	21.0476	20.9102	21.0391	20.9615	20.9705	21.1039	20.8005	21.2751	20.9906	20.8648	21.3644	1.12429	0.39557	0.104785	2.14995	1	21.0408
G5E8K5-6	Ank3	11	23.1525	23.0383	23.2289	23.2603	23.2007	23.0068	23.0208	23.033	23.0563	23.1273	23.1697	23.1499	23.1285	22.8743	22.8965	22.9384	0.76965	0.54487	0.104645	1.55921	1	23.0877
Q9R111	Gda	1	20.0913	19.8854	19.6737	19.4135	19.1419	19.7528	19.8405	19.9112	20.5657	20.3013	20.3725	20.7015	20.9041	20.2074	20.4657	20.7826	0.178045	0.882155	0.104366	0.45711	1	20.1902
Q9Z0X4	Pde3a	3	20.3742	20.3204	20.6215	20.7219	20.4721	20.5337	20.3707	20.2448	20.3313	20.2771	20.1878	20.2705	20.3648	20.7413	20.4972	20.774	0.396472	0.756752	0.104147	0.902936	1	20.4429
Q9D710	Tmx2	5	20.9857	20.6095	20.8177	20.6121	20.5815	20.7363	20.575	20.7159	20.1118	20.6883	20.7087	20.8456	20.6681	20.5635	20.5025	20.5255	0.46903	0.708783	0.104079	1.03725	1	20.6558
O08788-2	Dctn1	16	24.611	24.5841	24.5735	24.5277	24.5634	24.3898	24.5229	24.4044	24.4329	24.5529	24.3899	24.4531	24.5437	24.4406	24.3286	24.4551	1.1769	0.37997	0.103951	2.23786	1	24.4763
Q9QZD8	Slc25a10	7	23.6581	23.1413	23.3871	23.4345	22.7765	23.4319	23.5435	23.4534	23.3578	23.3895	23.5905	23.3739	23.4786	23.07	23.1289	22.5317	0.199366	0.865009	0.103914	0.504529	1	23.3522
Q9CSN1	Snw1	9	22.9979	23.376	23.2794	23.273	23.1976	23.1488	23.0647	23.0999	22.9098	23.0731	22.896	22.9798	23.0876	23.307	23.1419	23.1825	0.561118	0.648517	0.10381	1.20181	1	23.0952
Q91ZN5-2	Slc35b2	1	22.6391	22.951	22.3201	21.9729	22.4166	22.5184	22.5298	22.0043	22.3294	22.1702	21.9993	22.1254	22.3286	22.428	22.0053	22.2987	0.163807	0.887937	0.103553	0.424802	1	22.3072
Q8VDM4	Psmd2	17	23.8645	23.8397	23.7602	23.755	23.7721	23.6486	23.7374	23.6475	23.6037	23.6481	23.7003	23.6991	23.6868	23.6509	23.7686	23.6882	1.30807	0.340981	0.103444	2.45885	1	23.7121
Q9D1H7	Get4	2	21.9989	22.3194	22.4353	22.5245	22.3355	22.2749	22.0354	22.2201	22.4607	22.0503	22.2087	22.0808	22.3241	22.8537	22.2394	22.7373	0.333301	0.795567	0.103043	0.781549	1	22.289
Q9WU40-2	Lemd3	3	19.7083	19.9049	19.7989	19.9069	19.848	19.6478	19.8239	19.5885	19.8133	19.8974	19.6279	19.7968	19.7673	19.747	19.912	20.0689	0.608034	0.62246	0.102702	1.28372	1	19.7824
Q8K1R3	Pnpt1	6	23.1744	23.043	23.2327	23.0749	23.0363	23.1525	23.0482	22.8772	22.9459	23.0139	23.0333	22.8577	23.1094	23.0037	22.9837	22.8235	0.693487	0.580822	0.102698	1.43043	1	23.0266
A3KGB4	Tbc1d8b	3	20.9147	20.9756	21.0874	20.9575	20.9087	20.7861	20.9654	20.8648	20.9682	20.9892	20.8254	21.2241	21.1355	20.7698	20.8049	20.7723	0.999925	0.439091	0.102553	1.94306	1	20.9622
Q9CR16	Ppid	3	21.5193	21.1002	21.0843	21.0449	20.9605	21.0632	21.2486	21.0666	21.0899	21.2765	21.3866	20.9958	20.7699	20.8221	20.8268	20.916	0.348233	0.786792	0.102489	0.810676	1	21.0718
Q62095	Ddx3y	3	21.6385	21.7654	21.5093	21.7968	21.4509	21.6684	21.5389	21.6419	21.6174	21.5551	21.7067	21.5071	21.6718	21.1181	21.7003	22.0995	0.583975	0.630919	0.10246	1.24186	1	21.6018
Q08331	Calb2	2	21.3433	20.9876	20.99	20.2452	20.5074	20.9224	21.087	20.6398	20.773	21.0307	20.9129	21.0853	21.1428	20.3965	20.6133	20.967	0.146546	0.900487	0.102374	0.384882	1	20.9051
Q922Q2	Riok1	1	21.0126	20.5733	20.8766	20.4503	20.6112	20.8576	20.861	20.1737	20.4193	20.5979	20.3149	20.1572	20.6137	20.5775	20.0805	20.3358	0.194035	0.867219	0.102361	0.492776	1	20.5474
O08917	Flot1	2	17.7416	17.4879	17.5992	17.8369	17.6604	17.2953	17.7456	17.5551	18.0973	17.4578	17.7775	18.1785	17.7144	17.6553	17.7063	18.0751	0.354226	0.786331	0.102271	0.822287	0.9996	17.7522
P31809-2	Ceacam1	1	20.0966	20.8023	21.0711	21.2542	20.8682	20.4778	20.4525	21.0168	21.4114	21.1085	21.0163	20.81	21.1115	21.0186	20.964	21.2003	0.132512	0.91243	0.102237	0.351771	1	20.8949
Q9WUX5-2	Irag1	1	20.2093	20.0849	20.012	20.1023	20.1728	19.8342	20.1506	19.8422	20.2997	19.9794	20.3222	20.2121	20.2494	20.194	20.1314	20.6236	0.449603	0.717389	0.102179	1.00175	1	20.1353
Q9CPR4	Rpl17	17	24.9559	25.7259	25.3149	25.0253	25.5905	24.901	24.7583	25.3636	25.0875	25.866	25.0063	25.3633	25.3194	25.4592	25.5756	25.548	0.148776	0.89928	0.102132	0.390087	1	25.3174
A6H8H2-2	Dennd4c	8	22.487	22.4577	22.5075	22.4019	22.3933	22.4173	22.4024	22.2333	22.3389	22.3915	22.2537	22.3426	22.4087	22.4874	22.4331	22.4185	1.08875	0.405111	0.101979	2.09071	1	22.3784
P50429-2	Arsb	2	20.4432	20.3614	20.4083	20.5564	20.3619	20.3272	20.35	20.3228	20.4556	20.3319	20.4141	20.3825	20.5635	20.3403	20.4831	20.5424	1.2687	0.348837	0.101867	2.3922	1	20.3956
P48722	Hspa4l	8	23.6546	23.6172	23.6572	23.585	23.605	23.5448	23.5467	23.4108	23.337	23.3296	23.3903	23.3587	23.388	23.4477	23.2389	23.4051	1.20362	0.371187	0.101666	2.28265	1	23.4575
Q3TDN2	Faf2	6	23.2294	23.356	23.3998	23.2579	23.2615	23.2675	23.1452	23.1624	23.1355	23.2759	23.1935	23.0535	23.2241	23.3005	23.2366	23.2193	1.01819	0.429925	0.101615	1.9734	1	23.2352
P51859	Hdgf	2	20.8175	21.0029	20.8902	20.9631	20.8077	20.6691	20.8129	20.9775	21.0149	20.9873	20.9661	20.8119	20.6751	20.551	21.3409	21.077	0.647146	0.600873	0.101601	1.35122	1	20.8716
Q6IRU5-2	Cltb	8	24.2607	24.2981	24.2738	23.9397	24.3598	24.1807	24.0812	23.7448	23.9844	24.3836	23.6846	24.0375	24.0002	24.0136	24.1582	23.9539	0.270848	0.827391	0.101418	0.656282	1	24.0812
Q60590	Orm1	10	25.8065	25.716	26.0812	26.0947	25.7166	25.8615	25.7186	25.9961	27.667	26.5502	26.6587	26.7401	27.4618	27.1552	26.9485	28.318	0.376834	0.769589	0.101391	0.865698	1	26.7045
Q8BXZ1	Tmx3	4	23.3233	23.337	23.2496	23.2985	23.1772	23.2701	23.2069	23.1491	23.1752	23.2428	23.3648	23.1532	23.217	23.2552	23.1519	23.1961	1.69598	0.268264	0.101292	3.13724	1	23.2112
Q9D0R8	Lsm12	1	21.1847	20.8398	20.7641	20.5694	20.623	20.7853	20.8689	20.6765	20.8456	20.7609	20.9886	20.5492	20.5367	20.4573	20.5963	20.6575	0.304027	0.810232	0.101077	0.723564	1	20.7125
Q9CZM2	Rpl15	36	26.6629	27.3564	27.0697	27.2055	27.1192	27.0098	26.8564	26.9048	26.7819	27.1769	26.6515	26.4107	27.0563	27.3569	27.2089	27.3295	0.259026	0.837235	0.101068	0.631867	1	26.9861
Q8CI59-2	Steap3	1	21.2809	20.9386	21.2855	21.4577	21.0892	21.2626	21.0441	21.1631	21.506	21.1561	21.5087	21.2506	21.043	21.232	21.1608	21.3684	0.368479	0.776638	0.100945	0.849725	1	21.2081
Q6ZQ58	Larp1	8	24.5795	24.7383	24.5496	24.8765	24.5489	24.6334	24.5893	24.5686	24.5502	24.5613	24.6954	24.6043	24.4927	24.6914	24.5765	24.6362	0.614239	0.621691	0.100912	1.29447	1	24.6016
P28741	Kif3a	2	19.6606	19.4119	19.6775	19.5337	19.6773	19.5722	19.3767	19.254	19.4565	19.4821	19.2585	19.4585	19.7368	19.5241	19.3334	19.8654	0.388653	0.762668	0.100893	0.888159	1	19.5139
Q9WVK0	Agtrap	1	19.6875	19.0692	19.592	19.9865	19.5881	19.2975	19.5811	19.4652	19.8669	19.5606	19.8312	19.7115	19.5952	19.7188	19.805	19.8374	0.196009	0.866174	0.100791	0.497135	1	19.6282
P09405	Ncl	30	27.0008	26.986	26.9555	27.2083	26.9872	27.0277	26.935	26.7982	26.8436	26.6163	26.8573	26.6133	26.634	27.179	27.0128	26.823	0.628246	0.615618	0.100644	1.31868	1	26.8864
P32067	Ssb	14	23.8155	24.1718	23.9904	24.1871	24.0445	23.9821	23.9461	23.79	23.8472	23.9503	23.7818	23.6373	23.8267	24.2128	23.8858	23.9949	0.436188	0.72596	0.100552	0.977048	1	23.9213
Q3UE37	Ube2z	4	24.1396	24.3492	24.3911	24.4778	24.2124	24.4617	24.1591	24.1229	23.9688	24.0639	24.1096	24.0697	24.3264	24.6893	24.4488	24.8795	0.425157	0.737443	0.100338	0.956615	1	24.2895
Q8BU03	Pwp2	1	17.5783	18.0326	18.1502	17.8787	17.8093	17.8952	17.7658	17.7682	17.8095	17.7358	17.432	17.3564	17.3516	18.1562	17.8116	18.1932	0.336312	0.796002	0.1003	0.787445	0.999	17.7584
Q9WU56-2	Pus1	4	22.962	22.9671	23.2952	23.0758	22.9492	23.1443	22.8819	22.9238	22.8386	22.7164	22.7526	22.5098	22.6998	23.5659	23.0635	23.0952	0.465246	0.709459	0.100221	1.03036	1	22.9405
P46471	Psmc2	6	23.6464	23.4393	23.2718	23.037	23.2413	23.1933	23.4178	23.1413	23.1957	23.4371	23.4343	23.4712	23.1946	23.0549	23.3034	23.0167	0.294271	0.811508	0.100214	0.703962	1	23.2947
Q99JF8	Psip1	7	23.3278	23.2745	23.2796	23.2985	23.4796	23.1317	23.1889	22.9798	22.9551	23.0062	22.8737	22.8136	23.1932	23.3264	23.2253	23.1502	0.421695	0.739651	0.100071	0.950179	1	23.1393
Q9D6F9	Tubb4a	1	18.3671	18.5439	18.7062	19.046	18.1798	18.4231	18.5521	19.1086	19.1309	18.7039	18.8924	18.8259	18.7375	18.7409	19.3361	18.4788	0.157153	0.892218	0.0999222	0.409513	0.9576	18.7222
Q921L3	Tmco1	2	23.3866	23.3998	23.3042	23.3398	23.3352	23.203	23.1739	23.3186	23.4609	23.3855	23.4593	23.3403	23.2505	23.3068	23.2968	23.5097	1.13409	0.394943	0.099916	2.16629	1	23.3119
P60843	Eif4a1	20	26.8718	26.7431	26.5673	26.5633	26.5647	26.6641	26.6352	26.482	26.5823	26.6148	26.7488	26.5839	26.5998	26.4777	26.5453	26.5006	0.545807	0.658855	0.0998764	1.17483	1	26.6045
Q8BVD5	Mpp7	2	21.2206	21.2996	21.2816	21.0968	21.2345	21.0835	21.0385	21.1428	21.1561	21.0977	21.0904	21.2049	21.1472	21.2485	21.3019	21.1083	0.793711	0.535268	0.0998397	1.59961	0.9995	21.153
Q3UN02	Lclat1	3	23.3071	23.3121	23.2781	23.5518	23.3993	23.335	23.2286	23.0872	23.3368	23.1638	23.047	23.2228	23.3192	23.3625	23.3387	23.3878	0.486694	0.695657	0.0997505	1.06927	1	23.2751
Q9DBR0	Akap8	2	22.4169	22.4757	22.5716	22.4053	22.4383	22.5651	22.2771	22.1906	22.2104	22.1687	22.228	22.0904	22.3606	22.6471	22.3489	22.4051	0.496241	0.690882	0.0996041	1.08648	1	22.3388
P97300-1	Nptn	7	22.644	22.7696	22.9719	23.2688	22.7509	22.6437	22.6166	23.2454	23.4495	22.6041	23.1324	22.9536	22.9014	22.8051	23.3143	23.3335	0.195802	0.866008	0.0994468	0.496679	1	22.9358
Q8R1B4	Eif3c	21	25.7011	25.8277	25.8328	25.8981	25.7945	25.7567	25.6624	25.6487	25.7158	25.7135	25.7931	25.5806	25.6978	25.9344	25.8086	25.8232	0.92891	0.468716	0.0993562	1.8251	1	25.7344
Q80XN0	Bdh1	17	24.9914	24.6061	24.8919	24.8176	24.5661	24.676	24.8457	24.8218	24.8346	24.9946	24.9399	24.8539	24.8803	24.5178	24.837	24.4287	0.420699	0.739927	0.0993514	0.948325	1	24.8087
P51655	Gpc4	1	21.1035	21.2947	21.1189	21.4237	21.3778	21.0976	20.8703	21.1989	21.4285	20.9866	21.3828	21.1345	21.2058	21.2799	21.2448	21.5711	0.321731	0.800815	0.0990438	0.758776	1	21.1914
P97461	Rps5	1	21.5375	21.149	20.86	21.1981	20.8821	20.9042	21.2236	21.3395	21.622	21.3831	21.6697	21.5281	20.8875	20.9327	21.3132	20.8527	0.219536	0.857935	0.0987616	0.548407	0.9997	21.213
O08573-2	Lgals9	2	21.9207	21.6586	21.3756	21.1497	21.2675	21.3037	21.5734	21.5652	21.9779	21.8925	21.7238	21.9489	21.9301	21.4947	21.7488	21.9672	0.210205	0.859873	0.0986776	0.528221	1	21.6638
Q5SUF2-2	Luc7l3	3	21.731	22.0491	21.8072	21.8861	21.7215	21.9829	21.6357	21.7397	21.4612	21.4218	21.3785	21.3272	21.2805	21.8652	21.8299	21.8153	0.43519	0.727488	0.0984068	0.975204	1	21.6806
Q8K310	Matr3	18	25.1472	25.2576	25.2538	25.3176	25.2435	25.2011	25.1199	25.0186	25.0642	25.1264	25.0031	25.0016	25.2111	25.3904	25.3451	25.0861	0.802064	0.529348	0.0982766	1.61361	1	25.1522
P70372	Elavl1	5	24.6286	24.6026	24.2924	24.3086	24.3187	24.3054	24.4795	24.3356	24.409	24.4744	24.6305	24.4686	24.3196	24.2363	24.2912	24.1987	0.440574	0.723998	0.0982404	0.985141	1	24.3807
Q99M87-3	Dnaja3	6	23.8782	23.8692	24.0194	24.0812	23.812	23.8474	23.7789	24.0172	23.8667	23.8983	23.7846	23.8707	23.8274	23.9734	23.8603	23.796	0.625956	0.615731	0.0981226	1.31473	1	23.8618
Q9CQI7	Snrpb2	2	20.8843	20.7653	21.0059	20.5266	20.7767	20.7731	20.789	20.4513	20.4753	21.1722	20.2663	20.6663	20.9766	20.7361	20.7671	20.9437	0.315982	0.805703	0.0980048	0.747392	1	20.7558
Q80X50-2	Ubap2l	7	22.6144	22.7516	22.7478	22.8765	22.766	22.6764	22.5686	22.5878	22.478	22.2495	22.4266	22.312	22.503	23.0089	22.9091	23.0615	0.673452	0.59025	0.0979128	1.39628	1	22.6295
Q3TVI8	Pbxip1	6	24.3553	24.4155	24.5377	24.7526	24.5315	24.4095	24.3623	24.3663	24.5582	24.2884	24.4567	24.4728	24.3725	24.5002	24.4151	24.458	0.457915	0.713545	0.0978622	1.01698	1	24.4451
Q810A7	Ddx42	5	23.079	23.5393	23.2086	23.6502	23.255	23.219	23.3949	23.2172	23.0265	23.173	23.4301	23.0056	23.262	23.4709	23.6825	23.4632	0.288545	0.810974	0.0977364	0.692389	1	23.3011
P97499	Tep1	3	22.144	22.3353	22.176	22.2476	22.0927	21.9785	22.1148	22.3268	22.0064	22.5301	21.965	22.1578	22.3733	22.2925	22.2968	22.3884	0.537037	0.663025	0.0975308	1.15931	1	22.2045
Q62419	Sh3gl1	4	20.3841	20.556	20.7454	20.075	20.4676	20.3622	20.3455	20.2009	20.5633	20.7896	20.291	20.6057	20.3721	20.4112	20.4394	20.8118	0.258077	0.838258	0.0960708	0.629895	1	20.4716
Q6P5D8	Smchd1	1	20.0918	19.9365	20.1666	19.8561	19.9716	19.9668	19.9967	19.7322	19.5549	20.0847	19.7259	19.7595	20.0277	20.225	20.0583	20.1093	0.459499	0.71212	0.0959492	1.01987	1	19.9404
Q91WV0	Dr1	8	24.2664	24.1305	24.2764	24.1694	23.9149	24.2686	23.9915	24.2844	24.2829	24.0441	24.1513	24.0874	23.9336	24.5047	24.484	24.2951	0.419521	0.741184	0.0958376	0.946131	1	24.1514
Q8C0D4	Arhgap12	1	19.6874	19.6494	19.7043	19.9529	19.7216	19.6467	19.6409	19.6029	19.7907	19.5571	19.3494	19.4212	19.5618	20.0404	19.8395	19.4	0.617715	0.620015	0.0954719	1.30049	1	19.6341
P80314	Cct2	7	25.5585	25.1041	24.9733	24.8858	25.0043	24.992	25.2566	24.8869	25.0311	25.2557	25.2494	25.2477	24.8938	24.7117	24.8113	24.6191	0.227373	0.853543	0.0954599	0.565216	1	25.0655
Q61792	Lasp1	14	24.0104	24.0732	23.9957	24.0978	23.771	23.9654	23.9379	24.121	24.1506	24.0983	24.0197	24.0305	23.9273	23.9616	24.2594	24.0879	0.59437	0.628444	0.0954556	1.25998	1	24.0018
P61219	Polr2f	3	22.7363	22.7117	22.7509	22.7173	22.4587	22.8735	22.4323	22.7707	22.5641	22.4523	22.4181	22.2594	22.405	23.0559	22.7921	22.8253	0.37201	0.772491	0.0952449	0.856484	1	22.5804
Q8BMD8	Slc25a24	6	22.8262	22.4413	22.4324	22.3204	22.1785	22.3934	22.5003	22.5673	22.4202	22.7016	22.663	22.4357	22.4545	22.104	22.3987	22.2452	0.283781	0.815514	0.0952015	0.682719	1	22.4348
Q6PDQ2	Chd4	26	24.6152	24.7043	24.6445	24.7799	24.6845	24.6172	24.5937	24.4688	24.3782	24.5115	24.4112	24.3588	24.4153	24.5946	24.5219	24.5722	0.817208	0.522358	0.0949244	1.63897	1	24.5405
Q6P549	Inppl1	1	18.756	19.2089	18.7503	19.0346	18.9507	19.1418	18.848	18.4308	18.8308	18.7414	18.6615	18.5894	18.9887	19.1627	18.4175	18.9793	0.199431	0.865268	0.0946221	0.504672	0.9972	18.8276
Q62415	Ppp1r13b	2	20.7208	20.8409	20.6156	20.8155	20.5466	20.524	20.566	20.9785	20.8565	20.9663	20.7163	20.8409	20.7158	20.6721	20.9905	20.4842	0.335977	0.795322	0.0944433	0.786789	1	20.7241
Q9JJT9	Phax	1	19.5144	19.9959	20.0545	19.8387	20.0039	19.8284	19.7318	19.4624	19.3597	19.8322	19.1957	19.4898	19.7717	20.1881	19.6438	19.9986	0.229055	0.853033	0.0942273	0.568807	1	19.7375
P28825	Mep1a	2	19.5197	19.5233	19.7419	19.8063	19.3639	19.5602	19.6082	19.6827	19.1021	19.8752	19.5248	19.5981	19.4491	19.5161	19.2748	19.304	0.413332	0.744608	0.0940719	0.934585	1	19.5497
P06745	Gpi	26	25.9712	25.8102	25.7201	25.8486	25.5467	25.6803	25.8498	25.897	25.8955	25.8195	26.0176	25.8997	25.8724	25.4472	25.7427	25.5842	0.43891	0.725183	0.0940681	0.982072	1	25.7965
Q6ZPZ3	Zc3h4	7	22.1221	22.2777	22.3016	22.3057	22.1808	22.1376	22.1891	22.1232	22.0781	22.0009	22.0355	21.9624	21.9778	22.2646	22.3575	22.149	1.04668	0.417373	0.0940552	2.02074	1	22.1432
Q9R233-2	Tapbp	8	24.2976	24.2882	24.3812	24.2815	24.1274	24.1791	24.2603	24.3055	24.6398	24.5252	24.6705	24.7228	24.4376	24.5521	24.6533	24.4958	1.05468	0.41528	0.094049	2.03404	1	24.4273
Q8VHK1	Caskin2	1	19.6732	19.5168	19.9043	19.9622	19.4534	19.5867	19.5534	20.0868	20.4561	19.7374	20.0366	19.8154	19.2643	19.8514	20.3637	20.055	0.213671	0.861256	0.0940084	0.53574	1	19.8019
Q61878	Prg2	1	18.4154	18.9675	18.3517	18.631	18.1941	18.7288	18.327	18.7404	19.5338	18.5669	19.2756	18.9543	19.5671	19.8753	19.7071	20.8192	0.186694	0.875036	0.0938015	0.47648	1	19.1122
Q61686	Cbx5	2	23.2277	23.1602	23.4168	23.1352	23.3798	23.5799	23.1801	22.4258	22.3047	22.5621	22.2794	22.4347	22.9742	23.4793	22.8264	23.1324	0.135924	0.909714	0.0935793	0.359876	1	23.0072
Q4QQM4	Trp53i11	2	21.2278	21.9656	21.7832	21.2736	21.8271	21.5738	21.0554	21.4203	21.3194	21.6569	21.0935	21.0108	21.0901	21.0191	21.0611	21.5389	0.145107	0.902264	0.0934086	0.381515	1	21.3896
Q8VCA8	Scrn2	1	8.24627	8.02418	8.30368	7.94005	8.16828	7.94165	7.94227	8.0884	7.84621	7.9015	8.31159	7.96884	7.69168	7.76166	8.1728	7.855	0.395549	0.756782	0.0933943	0.901195	0.9985	7.99207
Q80TR8-4	Dcaf1	1	19.5711	19.4087	19.4321	19.3104	19.2985	19.5874	19.1357	19.3273	19.1118	19.3089	18.857	19.0132	18.9994	19.7763	19.6318	19.3007	0.376847	0.769988	0.093338	0.865722	1	19.288
P14685	Psmd3	7	24.4326	24.3473	24.2566	24.186	24.3043	24.2177	24.2202	24.1072	24.1006	24.4064	24.451	24.2157	24.1691	24.1235	24.1805	24.1035	0.668951	0.593685	0.093298	1.38859	1	24.2177
Q9R0P4	Smap	14	24.559	24.5677	24.6166	24.8205	24.4223	24.8468	24.6306	24.2925	24.3184	24.3387	24.2972	24.3258	24.3069	24.912	24.4562	24.6242	0.283889	0.816005	0.0929179	0.68294	1	24.5181
P84096	Rhog	3	23.5352	23.3808	23.5419	23.4296	23.3438	23.4006	23.5177	23.254	23.7527	23.6356	23.4656	23.4113	23.4425	23.5139	23.6574	23.7322	0.65443	0.597269	0.0927982	1.36372	1	23.4758
Q7TMB8-2	Cyfip1	4	22.1809	22.1326	21.8112	21.7283	21.6981	21.9278	21.9819	21.8748	22.0951	22.1896	22.2316	21.9783	22.1467	21.7307	22.0985	21.9594	0.301181	0.808829	0.0926242	0.717861	1	21.9929
Q9R0H5	Krt71	6	27.0493	26.3821	26.9446	26.4986	26.6731	26.6323	26.8654	26.3333	26.1036	26.4663	26.2415	26.538	26.5963	26.4918	26.5207	26.3727	0.183492	0.876676	0.0926189	0.469331	0.9994	26.5741
P63001	Rac1	9	24.8374	24.6957	24.6663	24.7393	24.6507	24.6	24.6201	24.6975	24.7818	24.7039	24.8262	24.7466	24.799	24.7246	24.6827	24.6999	1.12675	0.395213	0.0926094	2.15404	1	24.6918
Q9CRB6	Tppp3	6	24.8288	24.4213	24.6412	24.3397	24.5741	24.5782	24.4724	24.2359	24.1592	24.2255	24.5086	24.3545	24.1515	24.0306	23.8957	24.5366	0.281485	0.817582	0.092608	0.678048	1	24.3873
Q6NVD0-2	Frem2	1	18.3162	18.3191	18.2476	18.2079	18.1108	18.0195	18.1731	18.4173	18.4437	18.558	18.5568	18.6899	18.0105	18.2904	18.4065	18.2689	0.468152	0.707919	0.0925045	1.03565	1	18.3089
P53996-2	Cnbp	3	21.6326	21.8585	20.9756	21.2899	21.2774	21.4635	21.3412	21.305	21.3942	21.0914	21.5446	21.3344	20.9392	21.2383	21.3276	21.6217	0.182162	0.878744	0.0923648	0.466355	1	21.3108
Q9D4H9-1	Phf14	3	19.6458	19.5614	19.7615	19.6404	19.7224	19.6245	19.5911	19.302	19.4163	19.5244	19.3316	19.6258	19.4905	19.8174	19.6582	19.3393	0.410058	0.748094	0.0922408	0.928461	1	19.5754
P53810	Pitpna	6	24.5272	24.4188	24.2482	24.1289	24.2504	24.2283	24.259	24.217	24.3899	24.5493	24.2039	24.3444	24.2647	24.2191	24.196	24.3163	0.467981	0.707349	0.0921178	1.03534	1	24.2791
Q9JHJ0	Tmod3	3	22.0217	21.7391	21.4682	21.1394	21.0539	21.5056	21.8144	21.6279	21.1664	21.7484	21.6521	21.71	21.0543	21.0785	21.4602	21.1431	0.13976	0.907655	0.0916638	0.368947	1	21.4495
Q922P9	Glyr1	2	20.9136	21.391	20.9383	20.7747	20.9579	21.0317	20.9214	20.7404	20.647	21.1141	20.9537	20.6912	20.9408	21.1348	21.1004	21.1388	0.253938	0.839911	0.091579	0.621282	1	20.9323
Q01341	Adcy6	1	18.343	18.0287	18.1814	18.3363	17.5426	18.3611	18.1324	18.4879	18.4549	17.633	19.0544	18.7022	18.6928	17.65	19.1254	18.2624	0.157738	0.891748	0.0913486	0.410863	1	18.3541
Q6PHZ2-2	Camk2d	6	22.9616	22.8485	22.6995	22.6574	22.7734	22.6897	22.8168	22.5222	22.685	22.8354	22.7453	22.7019	22.8041	22.5285	22.744	22.7159	0.424642	0.737582	0.0912533	0.955657	1	22.7424
P55258	Rab8a	1	21.5487	20.9447	21.3475	21.009	21.087	21.3638	21.325	20.7092	20.7382	20.9368	20.8493	20.7028	21.2317	20.9321	20.6363	20.9467	0.170531	0.88613	0.091239	0.440127	1	21.0393
O35387	Hax1	1	19.6349	19.8486	19.7898	20.2017	19.9426	19.6998	19.724	19.7436	20.1251	19.9396	19.7502	19.7314	19.7206	20.2297	20.0844	19.8892	0.287618	0.811073	0.0912271	0.69051	1	19.8461
Q91W39	Ncoa5	2	20.0389	20.2854	20.1698	20.3171	20.2805	20.1296	20.0637	19.9729	20.1101	20.3125	19.9802	19.9279	19.8814	20.2828	20.107	20.3054	0.452553	0.715512	0.0911198	1.00716	1	20.1085
Q80Z24	Negr1	6	22.8226	22.6935	22.8829	22.8698	22.6853	22.7272	22.6532	22.8388	22.9623	22.8382	22.8715	22.9224	23.1651	22.7965	22.907	23.188	0.756859	0.554025	0.091073	1.53769	1	22.8536
Q9WV91	Ptgfrn	3	23.2562	23.2331	23.2756	23.3219	23.2101	23.2417	23.1139	23.1571	23.1153	22.88	23.5135	22.9429	23.1488	22.9773	22.8651	23.1935	1.43498	0.31288	0.0909944	2.67604	1	23.1304
P46460	Nsf	5	24.9129	24.5447	24.4227	24.1731	24.417	24.4803	24.6103	24.183	24.4218	24.4786	24.4624	24.511	24.6272	24.1229	24.4129	24.1796	0.201555	0.865238	0.090714	0.509334	1	24.4497
A6H6A9	Rabgap1l	1	17.6538	17.7158	17.7609	17.9823	17.7855	17.7074	17.6163	17.6409	17.802	18.0176	17.6083	17.6118	17.784	17.6771	17.7883	17.8718	0.515085	0.682136	0.0906596	1.12026	0.9256	17.7262
O88844	Idh1	20	26.0266	25.8143	25.8654	25.9971	25.7349	25.7898	25.8524	25.9638	25.8229	25.9259	25.9945	25.8383	25.9813	25.6696	25.6882	25.4795	0.605487	0.623926	0.0906544	1.2793	1	25.8324
P62317	Snrpd2	2	20.625	20.6738	20.587	20.1166	20.4026	20.4085	20.4726	20.3562	20.2844	21.3208	20.3014	20.5278	20.4338	20.5092	20.5072	20.357	0.287064	0.811051	0.0906072	0.689387	0.9707	20.508
Q80U95	Ube3c	7	21.7874	21.725	22.0296	21.9145	21.8374	21.8884	21.7382	21.6306	21.7284	21.5634	21.601	21.4654	21.6963	21.9206	21.719	21.8222	0.460449	0.712465	0.0904689	1.02161	1	21.7409
Q9CY27	Tecr	6	24.3227	24.3929	24.2656	24.0974	24.1987	24.214	24.0287	24.2757	24.1621	24.2414	24.3588	23.9143	24.0591	24.0368	23.8672	23.9344	0.503083	0.691642	0.0904117	1.09877	1	24.1272
Q9JIX8-4	Acin1	30	24.8098	24.9697	24.9373	25.0526	24.9407	24.8853	24.7991	24.7829	24.6408	24.6708	24.6242	24.5122	24.745	24.9478	24.8313	24.7787	0.700261	0.579665	0.0903096	1.44195	1	24.7837
Q8CC86	Naprt	7	23.6586	23.2315	23.5908	23.4304	23.3074	23.3741	23.4842	23.3848	23.2168	23.3924	23.3968	23.4542	23.441	23.2794	23.2879	23.0108	0.387802	0.763279	0.0902195	0.886548	1	23.3844
Q9JKF7	Mrpl39	1	18.0785	17.8526	17.8214	18.1466	17.61	18.0767	17.7693	18.0821	18.1341	17.5642	18.0982	17.7236	17.7236	17.5519	17.531	17.5062	0.25974	0.836718	0.0901942	0.633349	1	17.8115
Q922B9	Itprid2	5	20.8629	20.9363	21.0163	21.0986	20.8816	20.9664	20.8106	20.8948	21.0277	20.9974	20.9734	20.905	21.0171	21.0219	21.0372	21.3567	0.736026	0.565023	0.0901747	1.50254	1	20.965
Q91WK0-2	Lrrfip2	3	22.6333	22.4107	22.8812	22.606	22.7458	22.3677	22.4954	22.5619	22.4652	22.7589	22.2091	22.5254	22.6073	22.4068	22.7017	22.775	0.303787	0.810179	0.0900793	0.723084	1	22.571
P49290	Epx	12	23.836	23.6021	23.6175	23.5696	23.4016	23.6112	23.5875	23.6647	24.9495	24.2304	24.8694	24.3277	24.2837	24.8289	24.5589	24.7787	0.492335	0.691261	0.0900426	1.07945	1	24.1543
Q9D0G0	Mrps30	1	21.1524	20.4684	20.5476	20.5789	20.4145	20.4785	20.7665	20.7291	20.8437	21.0716	20.9114	20.7359	20.4626	20.5742	20.6929	20.3236	0.196377	0.865944	0.0896597	0.497947	1	20.6736
Q8R3G1	Ppp1r8	2	20.1351	19.9047	20.0369	20.0304	20.0275	19.6332	19.8957	20.1924	20.4483	20.213	20.4119	20.3737	19.7841	19.5823	20.3085	20.162	0.294396	0.811616	0.0895791	0.704214	1	20.074
O88441	Mtx2	1	20.1767	20.0556	19.979	20.1424	19.6344	20.1142	20.3087	19.9394	20.1326	19.9713	20.1309	19.8744	20.0279	19.7274	19.7391	20.2586	0.241643	0.846803	0.0892305	0.595503	0.9987	20.0037
Q91YD9	Wasl	5	23.969	23.5711	23.9649	24.0523	23.6278	24.1122	23.7601	23.7008	23.2649	23.1224	23.3046	23.3112	23.7929	24.0489	23.9103	23.8082	0.236551	0.849857	0.0890751	0.584743	1	23.7182
Q9D7S7-2	Rpl22l1	11	26.1159	26.0059	26.0078	25.9221	25.8451	26.1883	25.7471	25.9159	25.7492	25.2409	25.6674	25.3978	25.4905	26.0961	25.7841	26.0515	0.376991	0.770146	0.0888586	0.865996	1	25.7941
Q9D0M3-2	Cyc1	10	25.584	25.3208	25.2776	25.2451	25.1073	25.273	25.3372	25.3548	25.1487	25.4456	25.3268	25.3692	25.0072	25.1511	25.2772	24.9678	0.41003	0.747327	0.0888147	0.928409	1	25.2616
Q8VDD8	Washc1	4	20.9925	20.9377	21.434	21.3455	21.1124	21.0628	20.9855	21.1946	21.3924	21.0567	21.1142	21.2386	21.1005	21.5807	21.3804	21.3902	0.278335	0.820825	0.0886011	0.671621	1	21.1692
Q9CQY5-2	Magt1	1	18.9576	18.8771	18.6828	18.4616	18.6909	18.7086	18.6595	18.5659	18.2983	18.5505	18.4382	18.5084	18.5696	18.5143	18.486	18.121	0.326961	0.797343	0.0885115	0.769093	0.9772	18.5646
Q04750	Top1	23	25.0812	25.1965	25.2252	25.3509	25.219	25.2185	25.0865	24.9768	24.7764	24.9843	24.8783	24.671	24.9397	25.3293	25.0503	25.1242	0.501554	0.691722	0.0882668	1.09603	1	25.0566
Q02614	Sap30bp	1	21.5142	21.6326	21.8154	21.6035	21.3492	21.831	21.439	21.5939	21.433	21.1309	21.343	21.3231	21.258	21.8099	21.7262	21.5996	0.300784	0.80893	0.0881743	0.717064	1	21.4928
Q9DBS5	Klc4	10	25.6882	25.3762	25.4926	25.5809	25.5073	25.3509	25.5046	25.4228	25.3574	25.4912	25.3918	25.4252	25.409	25.4037	25.4407	25.3651	0.537118	0.663716	0.0881515	1.15945	1	25.4484
Q8C561-2	Lmbrd2	2	20.523	20.5896	20.5264	20.4778	20.4948	20.567	20.3253	20.3774	20.2808	20.4965	20.2884	20.2456	20.5442	20.5524	20.4052	20.5524	0.722236	0.57502	0.088068	1.47922	1	20.4264
O54774	Ap3d1	6	24.5472	24.3812	24.5726	24.6242	24.553	24.5197	24.4706	24.2303	24.1942	24.3373	24.0999	24.1655	24.4867	24.6269	24.5655	24.6193	0.436298	0.726986	0.0878949	0.977249	1	24.4165
P61222	Abce1	8	22.9774	22.7282	22.6751	22.5972	22.5293	22.6103	22.8098	22.6779	22.7406	22.8323	22.8056	22.8585	22.6239	22.4859	22.7129	22.3603	0.376377	0.769795	0.0876575	0.864826	1	22.6918
Q923D5	Wbp11	10	23.8865	23.7987	24.0804	24.0322	23.9536	23.8477	23.8781	23.768	23.7519	23.8545	23.7663	23.7066	23.8	23.8584	23.8289	23.9945	0.537933	0.663456	0.0876255	1.1609	1	23.8519
Q9CY58-2	Serbp1	28	26.489	27.0966	26.8771	27.0517	26.8339	26.7651	26.6881	26.8782	26.8243	26.796	26.7365	26.7147	26.6384	27.0593	26.9788	26.9421	0.245968	0.845092	0.0872626	0.604605	1	26.8098
Q9D7H3	RtcA	4	22.4166	22.301	22.3408	22.3911	22.188	22.2944	22.226	22.3945	22.3203	22.3848	22.2031	22.3018	22.3488	22.1515	22.2032	22.1485	0.830873	0.515897	0.0866442	1.66181	1	22.2736
Q8CGF7-2	Tcerg1	7	23.2802	23.8643	23.5418	23.4367	23.6104	23.5391	23.3409	23.2867	23.201	23.4754	23.2078	23.1847	23.4663	23.6586	23.6278	23.55	0.240496	0.847236	0.0864763	0.593084	1	23.4391
P28574-2	Max	7	21.8119	21.8375	21.9115	21.7697	21.6511	22.1729	21.6877	21.4734	21.4964	21.5501	21.5088	21.573	21.5269	22.2364	21.6619	21.9166	0.227632	0.85412	0.0863643	0.565771	1	21.7198
Q61398	Pcolce	3	21.1023	21.204	21.3869	21.2721	21.1962	21.353	21.1368	20.9339	21.1792	21.0094	21.2027	21.1002	21.2901	21.2837	21.0398	21.5222	0.353202	0.786223	0.086338	0.820306	1	21.1631
Q8BMZ5-2	Tsen34	1	19.3372	19.3172	19.6106	19.5626	19.2947	19.3115	19.437	19.4391	19.2979	19.1846	19.3015	19.3997	19.4847	19.4954	19.5453	19.1421	0.456285	0.712732	0.0863342	1.01399	0.9998	19.3723
P70695	Fbp2	5	23.7304	23.4639	23.4239	23.2704	23.3718	23.4499	23.4558	23.2663	23.0935	23.3797	23.2472	23.1862	23.4842	23.1457	23.2362	23.1114	0.352032	0.784675	0.0862174	0.818041	1	23.3161
Q9Z0N1	Eif2s3x	6	24.6722	24.6986	24.5076	24.6496	24.5451	24.4758	24.5181	24.6462	24.6255	24.4182	24.6714	24.5707	24.4703	24.5947	24.5867	24.4532	0.753071	0.558088	0.0856924	1.5313	1	24.542
Q5EG47	Prkaa1	7	23.0011	23.4302	23.1888	23.3112	23.1649	23.1997	23.048	23.1761	23.1916	23.0868	23.185	23.067	23.2476	23.4499	23.3139	23.2502	0.38285	0.766269	0.0856643	0.87715	1	23.2003
Q8BG30	Nelfa	1	17.4783	17.0674	17.4256	17.8586	17.4172	17.4203	17.2481	17.4027	17.7179	16.9313	17.7823	17.3963	17.4031	17.1943	17.4068	17.7683	0.202307	0.864343	0.0853972	0.510982	0.979	17.4143
Q9CQN1	Trap1	14	24.8025	24.6479	24.6374	24.7502	24.5745	24.6175	24.7601	24.5452	24.4681	24.5708	24.5991	24.6318	24.5374	24.3167	24.4034	24.3234	0.656933	0.596443	0.0851841	1.36801	1	24.5832
B2RY56	Rbm25	6	23.182	23.3082	23.3587	23.4579	23.3848	23.3682	23.1984	23.0153	23.1495	23.1998	23.1022	22.9405	23.1756	23.2045	23.1511	23.2321	0.353066	0.785998	0.0850668	0.820043	1	23.1975
P62862	Fau	7	25.9958	27.7208	27.5556	27.3283	27.3325	27.3631	26.9732	26.5915	26.4922	27.1423	26.4599	26.7951	27.1	27.5976	26.931	26.6578	0.070206	0.952349	0.0850186	0.196461	1	27.045
Q8R404	Micos13	4	23.8243	23.2277	23.3846	22.9908	23.0002	23.3398	23.5085	23.239	23.1317	23.2414	23.134	23.3706	23.0007	23.0329	22.9231	22.9853	0.159138	0.890707	0.0849814	0.414088	1	23.2431
Q61554	Fbn1	19	24.3634	24.1532	24.1363	24.4119	24.3249	24.3782	24.155	23.8671	24.1637	23.7828	24.2583	23.9518	23.6116	24.0174	23.6154	25.1029	0.257261	0.837596	0.084888	0.6282	1	24.1632
Q80SU7	Gvin1	3	20.0874	20.1703	20.0266	20.4202	20.1477	20.1069	20.101	20.01	20.5786	20.222	20.1711	20.3909	20.3058	19.9151	20.0683	20.2693	0.410038	0.747734	0.0847335	0.928423	1	20.231
P35278	Rab5c	5	24.2097	23.7964	23.7458	23.4898	23.6098	23.7419	23.8736	23.6779	23.6057	23.6721	23.7828	23.7464	23.7966	23.5471	23.3096	23.5208	0.211762	0.859466	0.0846782	0.531603	1	23.7145
G5E8V9	Arfip1	5	22.5274	22.2229	22.2009	22.1913	22.2671	22.1359	22.1792	22.2216	22.31	22.1141	22.2025	22.172	22.1132	22.0483	22.0596	22.1946	0.442545	0.722181	0.0846534	0.988772	1	22.1639
P62137	Ppp1ca	7	25.8292	25.5673	25.4476	25.2416	25.4808	25.4872	25.5406	25.2394	25.397	25.4205	25.5192	25.3401	25.2675	25.2537	25.1687	25.3029	0.245423	0.844486	0.0844154	0.603459	1	25.3901
Q8C1A5	Thop1	4	22.2477	21.1168	21.587	21.3886	21.4831	21.3756	21.7239	21.4203	21.1467	21.7039	21.724	21.8161	21.5083	21.2727	21.4655	21.4946	0.124624	0.91768	0.0842786	0.332887	1	21.5605
Q6PIU9		6	23.0159	23.0259	23.3989	23.3728	23.0993	23.3017	23.1322	22.9433	23.0065	23.0321	23.0932	23.1001	23.1922	23.2453	23.2536	23.3487	0.270297	0.82788	0.0842433	0.65515	1	23.1492
Q8JZU2	Slc25a1	3	21.1049	21.1626	20.7749	20.7408	20.7294	20.6913	20.9993	21.027	21.6305	21.1168	21.3605	21.3122	20.6668	20.8086	20.603	20.2046	0.243269	0.844865	0.0840497	0.598929	1	20.9661
Q8VI33	Taf9	1	21.1324	21.3208	21.4239	21.3856	21.2151	21.2364	21.2201	21.255	21.2371	21.2147	20.8004	21.4754	21.254	21.387	21.741	21.2923	0.609372	0.622788	0.0840001	1.28604	1	21.2793
Q9WTU6-2	Mapk9	2	22.5646	22.0303	22.2609	22.1385	22.097	22.1517	22.2278	22.1823	22.3136	22.2368	22.3147	22.5631	22.1825	21.9321	22.1704	22.1027	0.295837	0.811341	0.0838766	0.707118	1	22.2277
Q69ZS7	Hbs1l	1	17.3271	18.0252	17.6185	17.758	17.8839	17.7216	17.8307	16.9573	17.91	17.4176	16.8125	17.3965	17.7744	17.913	18.114	17.7938	0.119935	0.920056	0.0838108	0.321564	1	17.6461
Q9JLI6-2	Scly	2	21.2151	20.5142	20.7984	20.5011	20.5617	20.6144	20.8224	20.6964	20.5404	20.541	20.7477	20.7946	20.7482	20.4391	20.4701	20.4591	0.18485	0.87596	0.083467	0.472367	0.9968	20.6696
Q6Y685-2	Tacc1	1	19.4189	19.5809	19.2822	19.34	19.5052	19.1739	19.3069	19.3024	19.6274	19.7243	19.298	19.502	19.4611	19.7117	19.4794	19.8408	0.387038	0.763642	0.0834002	0.885099	0.999	19.448
Q63918	Cavin2	23	24.4655	24.3812	24.537	24.9207	24.42	24.554	24.3417	24.6554	24.8971	24.0983	24.9661	24.5707	24.5737	24.665	24.5452	25.0165	0.245514	0.845002	0.0833549	0.60365	1	24.5818
Q91ZR2	Snx18	3	21.8552	21.8175	21.9752	22.05	21.8555	21.8015	21.823	21.8846	21.8428	21.8547	21.9772	22.072	21.9909	22.0006	21.9912	22.222	0.716821	0.57672	0.0833321	1.47005	1	21.9637
Q80Y81-2	Elac2	2	19.0695	19.2917	19.3236	19.4498	19.298	19.1828	19.3405	18.9801	19.0061	19.2856	19.0621	19.165	19.2122	19.1867	19.0169	19.2494	0.311125	0.80768	0.0833259	0.737736	1	19.1973
P62900	Rpl31	28	26.3136	27.2505	26.9678	27.0203	27.0639	26.7228	26.6587	26.7738	26.8154	26.9503	26.5335	26.6444	26.9326	27.3074	26.9837	27.1025	0.14367	0.902693	0.08323	0.378146	1	26.8628
Q8BP47	NARS1	30	25.8193	25.8785	25.8838	25.9526	25.8572	25.7426	25.7337	25.8688	25.7381	25.8425	25.8868	25.8395	25.8704	25.9124	25.9092	25.8785	0.933706	0.467935	0.0829883	1.83307	1	25.835
P13808	Slc4a2	3	22.3066	22.4697	22.4565	22.1006	22.1345	22.213	22.2055	22.4486	22.349	22.6799	22.0521	22.5089	22.5775	22.5206	22.3901	22.2716	0.319999	0.802904	0.0829639	0.755351	1	22.3491
Q9JLB2	Pals1	1	20.4083	20.3829	20.4069	20.4879	20.4138	20.242	20.2292	20.4698	20.7613	20.5939	20.5257	20.3176	20.6387	20.3366	20.5096	20.5659	0.604106	0.623828	0.0827951	1.2769	1	20.4222
Q6ZPS6	Ankib1	1	22.2324	22.2214	22.2361	22.3581	22.2492	22.1492	22.0236	22.2951	22.8773	22.1314	22.5232	22.3761	22.2859	22.2146	22.2796	22.4728	0.567253	0.64513	0.0827513	1.21259	1	22.2775
Q8VD04	Gripap1	3	20.3874	20.0965	19.8908	20.5299	20.1954	20.1788	20.0717	20.1279	20.3398	20.1701	20.1897	20.143	20.19	20.1483	20.3569	20.0618	0.227453	0.854111	0.0827208	0.565388	1	20.1556
O55125	Nipsnap1	2	22.6114	22.2047	22.4426	22.0766	22.4028	22.1964	22.3003	22.105	21.9391	22.4053	22.0854	22.0777	22.3492	21.9544	22.0004	21.8739	0.247941	0.843507	0.082705	0.608745	1	22.2016
A2AR02	Ppig	7	23.5339	23.7583	23.5938	23.566	23.6896	23.6389	23.5193	23.2736	23.3195	23.416	23.1076	23.1283	23.4812	23.6587	23.284	23.4686	0.335061	0.795069	0.0826755	0.784996	1	23.4401
Q6PDN3-2	Mylk	1	18.5345	18.0892	18.0593	18.5909	18.0416	18.0503	18.3105	18.5409	18.6559	18.0181	18.9058	18.3599	18.0173	18.0654	18.271	18.2442	0.173329	0.884867	0.0826707	0.446468	0.9987	18.2854
O35609	Scamp3	3	23.2169	23.1262	23.2039	23.1495	22.9454	23.1449	23.049	23.227	23.1705	23.1337	23.069	23.119	22.9572	23.0453	23.0534	22.7979	0.605323	0.623595	0.0825477	1.27901	1	23.0709
O55106	Strn	6	23.324	23.3127	23.4335	23.2422	23.4018	23.3225	23.2496	23.0086	22.9869	23.1753	23.0397	23.1514	23.2109	23.4911	23.2049	23.238	0.384871	0.764151	0.0825009	0.880988	1	23.2227
O70209	Pdlim3	15	26.0135	25.754	25.6574	25.5213	25.6143	25.7595	25.7308	25.512	25.5831	25.6267	25.852	25.7169	25.5815	25.3162	25.3555	25.8178	0.290107	0.812916	0.0823908	0.695552	1	25.6545
Q9WVR4	Fxr2	1	21.3712	21.5678	21.4226	21.7634	21.6094	21.4941	21.3998	21.2924	21.1592	21.0818	21.219	21.2398	21.4627	21.757	21.3106	21.3672	0.313551	0.807641	0.0822959	0.742563	1	21.3909
Q8R361	Rab11fip5	1	17.0222	17.877	17.3362	17.713	17.1757	17.3113	17.3871	17.7454	18.051	17.3394	17.9772	17.7695	17.745	18.1264	17.878	18.0982	0.136834	0.909858	0.0822601	0.362033	0.9943	17.6338
Q60597-2	Ogdh	43	26.7523	26.786	26.7182	26.663	26.6119	26.5842	26.6466	26.7483	26.5972	26.7701	26.6002	26.7044	26.7072	26.473	26.6677	26.5008	0.942373	0.460625	0.0821133	1.84747	1	26.6556
Q9WUH1	Tmem115	3	22.3492	22.3109	22.0393	21.9353	22.0315	22.0922	21.9153	22.2672	22.347	22.1025	22.1233	22.0186	21.9674	22.1031	22.1213	22.1117	0.270413	0.827888	0.0820861	0.655388	0.9998	22.0755
Q9CYR0	Ssbp1	5	22.9843	22.6058	22.474	22.5004	22.4684	22.5465	22.6803	22.5412	22.6158	22.4385	22.6637	22.4138	22.3387	22.4209	22.4995	22.3818	0.268535	0.828649	0.0820174	0.651526	1	22.5126
P56135	Atp5mf	2	22.4771	22.4012	22.4559	22.2968	22.2422	22.3157	22.2601	22.4863	22.5472	22.7089	22.5514	22.4617	22.2076	22.3539	22.2383	22.3932	0.553415	0.653617	0.0816612	1.18825	1	22.3797
Q8BY89-2	Slc44a2	3	23.0788	23.1859	23.0914	23.3824	22.9169	23.2322	22.925	23.3378	23.5079	23.0145	23.4872	22.9057	23.3972	23.2501	23.2917	23.6866	0.261411	0.834463	0.0816288	0.636812	1	23.197
O54990-2	Prom1	2	20.4982	19.8658	20.6463	20.5783	20.0328	20.6316	20.2866	20.3126	20.379	20.5721	20.3507	20.4842	20.4935	20.8983	20.5357	20.8147	0.141697	0.904876	0.0812683	0.373509	1	20.461
Q99N94	Mrpl9	3	22.3592	22.4606	22.5878	22.4517	22.5306	22.299	22.1895	22.5158	22.3336	22.8324	22.4626	22.388	22.4693	22.5028	22.8737	22.5665	0.366457	0.778026	0.0811291	0.845845	1	22.4644
Q9CWJ9	Atic	13	25.0407	24.8073	24.8658	24.7016	24.7167	24.815	24.9178	24.643	24.6072	24.7684	24.8535	24.6783	24.6748	24.5785	24.6888	24.3391	0.379369	0.768549	0.0807214	0.870529	1	24.7445
Q8CFQ3	Aqr	1	19.3748	19.5728	19.4493	20.0876	19.3292	19.5153	19.3911	19.9262	20.6721	19.9265	20.3877	19.862	19.7515	19.8974	19.8834	20.1467	0.146633	0.900658	0.080658	0.385085	1	19.8052
Q3TDQ1	Stt3b	13	23.8803	23.9784	24.0192	24.0455	23.9815	24.0559	23.8628	23.7024	23.7366	23.7574	23.7077	23.439	23.9602	24.1414	23.8524	24.0419	0.416675	0.742794	0.0801692	0.940826	1	23.8624
Q8R0W0	Eppk1	27	24.5995	24.6202	24.5343	24.3095	24.5358	24.3264	24.5366	24.3443	24.4342	24.6592	24.2984	24.549	24.5339	24.3083	24.3642	24.2408	0.379934	0.768785	0.0800891	0.871603	1	24.4529
O55128	Sap18	2	19.4539	19.4321	19.1843	18.9704	18.8345	19.4023	19.4356	19.048	19.2885	19.7321	19.2316	19.2277	19.0398	18.954	19.3339	19.2	0.16784	0.885064	0.0800648	0.434008	0.9998	19.241
Q6GQT9	Nomo1	6	22.6847	22.4999	22.5694	22.4591	22.5077	22.4973	22.496	22.3923	22.4256	22.4597	22.4086	22.3359	22.4898	22.6353	22.4166	22.4567	0.687018	0.581267	0.0799618	1.41942	1	22.4636
Q9DD18-2	Dtd1	2	20.6868	20.826	20.8271	20.7951	20.912	20.7229	20.581	20.601	20.4004	20.7275	20.4754	20.4751	20.8315	20.8	20.5367	20.7297	0.426225	0.737847	0.0795145	0.958597	0.9989	20.6663
Q6P4S8	Ints1	2	18.8912	19.0658	18.8195	19.0368	19.177	18.7561	18.9043	18.658	18.8203	19.289	19.0219	19.0292	18.8549	18.7335	18.8704	18.8584	0.255346	0.839285	0.0794954	0.624215	1	18.9294
Q62087	Pon3	4	21.3723	21.1931	21.1124	21.1179	20.9133	21.0684	21.1587	21.3375	21.3029	21.2245	21.2419	21.1442	21.1311	21.017	21.2176	20.7863	0.312319	0.80839	0.0794702	0.740113	1	21.1434
Q148V7	Relch	2	21.3952	21.2715	21.6055	21.666	21.4617	21.5201	21.2234	21.4154	21.3771	21.4766	21.2019	21.5107	21.4689	21.4006	21.5819	21.5986	0.296774	0.810499	0.0794039	0.709006	1	21.4342
Q8BVP5	Csnk1g2	1	18.8702	18.2519	18.3742	18.3764	18.2363	18.236	18.3874	18.6958	18.7589	18.1446	18.9071	18.9776	18.5574	18.4148	18.3833	18.6838	0.176609	0.882896	0.0793161	0.453878	1	18.5265
Q9D306	Mgat4c	8	22.0922	22.4462	22.3091	22.3241	22.1119	22.226	22.2589	22.2583	22.3859	22.3827	22.3297	22.359	22.5543	22.4953	22.4321	22.4975	0.433095	0.730189	0.0791035	0.97133	1	22.3248
D3Z6Q9	Bin2	6	22.1813	22.1226	22.2178	22.2015	22.0486	22.1654	22.0871	22.1062	22.4035	22.1786	22.2775	22.2811	22.373	22.4476	22.3042	22.7252	1.31201	0.339449	0.0789452	2.46553	1	22.2359
Q9CQX2	Cyb5b	2	23.6673	23.2471	22.9576	22.717	22.5389	23.4175	23.4715	22.8455	22.626	23.0616	23.0262	23.0256	22.4414	22.6899	22.7945	22.0876	0.0944698	0.938906	0.0788918	0.258707	1	22.9773
Q8BJU0-2	Sgta	1	20.4196	20.4484	20.5173	20.6241	20.639	20.3145	20.3952	20.3452	20.4918	20.4886	20.5043	20.4206	20.2322	20.7233	20.3579	20.4656	0.400567	0.755019	0.0788884	0.910649	1	20.4378
Q91XD2	Lims2	3	25.3502	25.0939	25.0789	25.0253	25.3407	25.1779	25.0293	24.6849	24.5895	24.6985	24.8645	24.5249	25.0529	24.871	24.5838	25.3132	0.197676	0.865808	0.0788546	0.50081	0.9999	24.9365
Q9CQ54	Ndufc2	2	21.4723	21.4272	21.3899	21.1455	21.24	21.2223	21.3424	21.3163	21.1946	21.3866	21.2366	21.6441	21.1516	21.2123	21.3136	21.1341	0.447633	0.717527	0.0784779	0.998132	1	21.3145
Q9JMG1	Edf1	2	21.4451	21.2181	21.3364	21.3754	21.3692	21.2664	21.2422	21.1849	20.8504	21.5284	20.9302	21.1348	21.0333	21.214	21.2809	21.2491	0.603259	0.623763	0.0780358	1.27543	1	21.2257
Q91YR9	Ptgr1	1	19.6668	19.6497	19.5096	19.2422	19.5211	19.3496	19.4452	19.4407	19.6055	19.5222	19.5305	19.4486	19.2935	19.4098	19.253	19.0672	0.316199	0.805595	0.0779543	0.747822	0.9848	19.4184
Q61881	Mcm7	3	22.0163	22.1307	21.8518	21.8809	21.8692	21.9432	21.9453	21.8113	21.7362	21.8724	21.7817	21.7769	21.503	21.8946	21.7935	21.6333	0.491347	0.691379	0.0776925	1.07767	1	21.8111
P70349	Hint1	2	26.4137	25.7444	25.8741	25.6218	25.6624	25.9815	26.1335	25.5662	25.6569	26.0052	25.9636	25.8376	25.5464	25.2884	25.6513	25.4479	0.13328	0.911258	0.0776057	0.353599	1	25.8081
Q8C0L6-2	Paox	2	19.5416	19.6577	19.6856	19.4943	19.5878	19.5054	19.6037	19.3718	19.3134	19.4698	19.4846	19.4968	19.5531	19.5279	19.5257	19.5819	0.507967	0.68902	0.0775862	1.10753	0.9975	19.5116
Q8JZQ2	Afg3l2	6	23.4767	23.5597	23.5564	23.6218	23.5731	23.4213	23.3592	23.551	23.4037	23.5153	23.472	23.3749	23.5014	23.3896	23.3625	23.4314	0.620467	0.617471	0.0775046	1.30525	1	23.4503
Q3TJD7-2	Pdlim7	2	23.2618	23.1003	23.1691	23.223	23.2374	22.8642	22.9984	23.3447	23.2915	22.8982	23.4143	23.2126	22.8923	22.8165	23.0918	23.1709	0.278858	0.82029	0.0774012	0.67269	1	23.1101
P61087	Ube2k	1	21.6536	21.397	21.7052	21.3631	21.3829	21.6852	21.6173	21.1244	21.0083	21.4803	21.0819	21.8161	21.2566	21.4035	21.0803	21.3241	0.197729	0.866032	0.0772414	0.500927	1	21.4416
Q7TQK5	Ccdc93	3	22.2433	22.3377	22.3019	22.3429	22.3233	22.127	22.1732	22.294	22.461	22.5329	22.21	22.2185	22.3561	22.303	22.2886	23.1097	0.717457	0.576764	0.0770802	1.47113	1	22.308
Q9CQZ5	Ndufa6	1	18.7912	18.8172	18.3168	18.2019	18.388	18.6097	18.4732	18.3483	18.599	18.8752	18.4472	18.2059	18.1159	18.1107	17.3437	17.9008	0.177017	0.883007	0.0769963	0.454796	1	18.3664
Q8BJZ4	Mrps35	1	19.555	19.4242	19.3454	18.9852	19.214	19.2235	19.208	19.357	19.4943	19.4899	19.371	19.1939	19.0813	19.1214	19.3185	18.763	0.245692	0.845333	0.0767651	0.604024	1	19.2398
Q99J83	Atg5	1	18.1892	18.2036	17.7071	17.7654	17.9985	17.9872	17.8417	17.7309	17.6912	18.1334	17.7459	18.1521	17.9421	17.67	17.8824	17.7782	0.205946	0.861872	0.076735	0.518944	0.9856	17.9073
Q99PT1	Arhgdia	21	27.0625	26.8585	26.7465	26.7541	26.6525	26.7426	26.8953	26.8251	26.9958	26.8715	26.9605	26.8431	26.8567	26.6204	26.8047	26.6553	0.366974	0.777311	0.0765266	0.846838	1	26.8183
Q9CSH3	Dis3	1	19.2124	19.3562	19.2572	19.2248	19.1078	19.1801	19.1274	19.3299	19.4718	19.1755	19.1881	18.945	18.9313	18.7531	19.5191	19.0922	0.602964	0.623553	0.0763459	1.27492	1	19.1433
P46062	Sipa1	1	16.2179	16.3417	16.5795	16.1162	16.359	16.1764	16.7196	15.6948	16.8275	16.353	16.9512	16.2476	16.5904	16.7207	16.593	16.3644	0.121057	0.919544	0.0763445	0.324278	0.9991	16.432
Q6PFR5	Tra2a	1	20.0312	20.1564	19.8789	19.9406	19.9468	20.011	19.8997	19.8448	20.066	20.1059	20.1202	19.6444	19.7983	20.0525	19.9136	19.9847	0.498863	0.691669	0.0762057	1.09119	0.999	19.9213
Q62172	Ralbp1	2	21.1803	21.0534	21.3903	21.4528	21.4281	21.2347	21.1814	20.929	21.0857	21.1067	21.1656	21.0105	21.3305	21.529	21.3151	21.5157	0.219454	0.857778	0.07585	0.548231	1	21.228
Q91XU3	Pip4k2c	2	22.9695	22.8266	22.8428	22.7477	23.0336	22.7655	22.7586	22.5264	22.7224	22.9864	22.673	22.9953	22.8584	22.8012	22.7776	22.9099	0.276208	0.821772	0.0756559	0.667274	1	22.8245
O09167	Rpl21	13	26.5299	27.0975	26.8296	26.9138	26.7945	26.7362	26.5864	26.9518	27.0524	26.958	26.8076	26.7506	26.7991	27.0652	27.027	26.9565	0.214571	0.861005	0.0754743	0.537689	1	26.8281
Q922B2	Dars1	10	24.7094	24.6003	24.5101	24.3861	24.5033	24.503	24.5069	24.391	24.4026	24.3565	24.4099	24.2846	24.5643	24.3748	24.3753	24.3182	0.45785	0.713281	0.0754399	1.01686	1	24.44
Q8BK63-2	Csnk1a1	3	21.0746	21.506	21.7274	21.9397	21.5879	21.4744	21.526	21.3581	21.6731	21.3758	21.4429	21.1483	21.5765	21.5944	21.4051	21.8598	0.150302	0.897458	0.0753083	0.393641	1	21.4876
O88597	Becn1	2	19.7884	19.744	19.5997	19.6991	19.7632	19.5899	19.5287	19.6487	19.5528	19.4915	19.6757	19.4725	19.6948	19.5794	19.3139	19.4572	0.543647	0.659341	0.075202	1.17101	1	19.5837
Q6ZQE4	Nemp1	1	21.1105	21.5242	21.5555	21.7819	21.5469	21.3003	21.4017	21.4226	21.1109	21.6132	21.48	21.332	21.5768	21.71	21.8335	21.7762	0.199801	0.865303	0.0751801	0.505484	1	21.483
Q9WTQ8	Timm23	2	22.279	22.0865	21.9849	22.024	21.9378	21.9294	22.2191	21.9875	22.0786	22.0781	22.1367	22.0251	21.9573	22.0375	21.8251	21.8736	0.341109	0.793239	0.0751524	0.796816	1	22.0203
P01027	C3	34	24.675	24.7125	24.7754	24.8963	24.5183	24.6976	24.6484	24.8946	26.2384	25.3836	25.6548	25.6414	25.6323	25.6809	25.4622	26.2331	0.351442	0.784725	0.0750632	0.816899	1	25.3254
Q9Z277	Baz1b	8	22.4584	22.4327	22.4669	22.4458	22.3731	22.5775	22.387	22.1678	22.1944	22.4363	22.1527	22.2161	22.1832	22.6494	22.5024	22.4897	0.388302	0.762947	0.074594	0.887495	1	22.3612
P52196	Tst	7	25.3233	24.7384	24.9299	24.8726	24.6529	24.9423	25.0324	24.9384	24.634	24.7712	24.6641	24.6371	24.7913	24.3279	24.4929	23.9091	0.195589	0.866253	0.0745707	0.49621	1	24.7694
P08121	Col3a1	3	21.2093	21.6864	21.4566	21.5414	21.3794	21.1847	21.6252	21.406	21.8675	21.2945	21.8487	21.6764	21.3676	21.4673	21.8043	21.9619	0.222013	0.858013	0.0745602	0.553733	1	21.5868
Q64462	Cyp4b1	2	20.6854	20.4228	20.5339	20.7186	20.2361	20.7176	20.5357	20.5733	20.0819	20.4855	20.1764	20.5324	20.1632	20.5237	20.3303	20.5341	0.248164	0.844471	0.0744863	0.609212	1	20.4649
P27612	Plaa	6	24.301	24.3839	24.2134	24.2555	24.2529	24.25	24.2412	24.112	24.452	24.1399	24.4386	24.1709	24.1258	24.4234	24.4699	24.3953	0.728472	0.570821	0.074419	1.48978	1	24.2545
P0DN34	Ndufb1	2	21.4891	21.4491	20.7371	20.6226	20.5472	21.1357	21.2581	21.0595	20.9343	21.0748	21.0366	21.0003	20.555	20.7108	21.0683	20.4986	0.0981192	0.936201	0.0743213	0.267862	0.9994	20.9584
P05622-2	Pdgfrb	1	22.148	22.4649	22.3848	22.4203	22.0051	22.3804	22.3533	22.3823	22.1982	21.9665	21.9465	21.9966	22.1268	22.6389	22.0954	22.3633	0.262829	0.833342	0.0742316	0.639748	0.9294	22.214
Q9Z2U0	Psma7	7	23.8662	23.71	23.7234	23.6825	23.574	23.7745	23.6782	23.6587	23.6132	23.6293	23.722	23.6417	23.6336	23.5471	23.6536	23.6248	0.603196	0.623597	0.0741973	1.27532	1	23.6528
Q9CSB4-2	Pard3b	1	19.0769	18.7943	18.8061	19.0944	19.049	18.8789	18.9042	18.6438	18.5315	18.8208	18.6223	18.6636	18.5968	18.886	18.9155	18.5778	0.257373	0.837661	0.0739441	0.628433	1	18.7979
Q9Z103	Adnp	3	21.8702	21.6982	21.7536	21.7836	21.6913	21.8741	21.7852	21.4592	21.2687	21.5382	21.6716	21.365	21.6448	21.7448	21.8777	21.4701	0.326582	0.797747	0.0739417	0.768346	1	21.6539
P08030	Aprt	2	22.7191	22.2043	22.2915	22.2166	22.2063	22.2808	22.4704	22.1784	22.1464	22.3428	22.3638	22.3273	22.2834	22.1853	22.1706	22.0673	0.212475	0.86047	0.0738716	0.533148	1	22.2818
Q9DBU6	Rsrc1	2	19.8623	19.8712	19.8469	19.8061	19.867	19.8841	19.7454	19.5946	19.834	19.8757	19.6241	19.7472	19.6504	19.9481	19.8028	20.0701	0.491921	0.690706	0.0738668	1.0787	0.9896	19.7998
Q05920	Pc	5	25.5488	25.0854	25.3028	25.4745	25.3911	25.2638	25.207	25.2542	25.658	24.9575	25.3978	25.0317	25.0173	25.3105	25.0261	25.2717	0.277501	0.821329	0.0738497	0.669917	1	25.2483
P24452	Capg	6	24.3842	24.3206	24.0098	23.9969	24.0635	24.2374	24.2965	23.8195	24.6718	24.1653	24.5674	24.2901	24.5168	24.4287	24.4069	25.0067	0.196835	0.865775	0.0736423	0.498957	1	24.3231
P51174	Acadl	14	26.4852	26.1855	26.1828	26.223	26.1202	26.1366	26.3112	26.2145	26.3261	26.5078	26.3937	26.3771	26.3045	26.0882	26.2112	26.1325	0.377801	0.770485	0.0734944	0.867541	1	26.2537
Q2MV57	Tctn2	1	17.2569	17.0347	17.5814	17.4002	17.346	17.1535	17.1758	17.3045	17.5186	17.4192	17.5057	17.4968	17.4341	17.4595	17.0833	17.4002	0.237764	0.849604	0.0733252	0.587312	0.9994	17.3391
Q9CR09	Ufc1	2	20.3669	20.2907	20.192	20.091	20.1717	20.1312	20.2031	20.1415	20.1165	20.1841	20.175	20.1506	20.0271	19.9609	20.2706	19.9069	0.548882	0.656619	0.0732679	1.18026	1	20.1393
Q8BHG1	Nrdc	11	24.9533	24.9693	25.0741	25.0092	24.7631	25.3146	24.8613	24.7746	24.7512	24.6208	24.6941	24.6794	24.7435	25.2679	24.8513	25.1709	0.219562	0.858274	0.0731292	0.548462	1	24.8975
Q9QY76	Vapb	5	23.8082	23.5099	23.5234	23.1268	23.3295	23.4365	23.4584	23.4515	23.4881	23.3475	23.4657	23.7073	23.4086	23.3023	23.4417	23.292	0.20232	0.864643	0.0731006	0.511011	1	23.4524
P08207	S100a10	3	24.6974	24.1716	24.1624	23.5957	23.9794	23.9275	24.2161	24.2118	24.4484	23.9282	24.8333	24.1489	23.6012	23.6866	23.7245	23.8904	0.114235	0.925741	0.0730557	0.307696	1	24.0663
Q8BR65	Suds3	1	20.1096	20.2465	20.5723	20.5857	20.2847	20.5122	20.202	20.2233	20.1674	20.0305	20.1758	20.1234	20.3722	20.4924	20.2665	20.5805	0.209224	0.86017	0.0729647	0.526086	1	20.2854
Q61189	Clns1a	3	25.4476	25.3592	25.6318	25.5848	25.381	25.5673	25.3668	25.4175	25.3969	25.0793	25.2272	25.1508	25.1486	25.6481	25.5926	25.4774	0.414295	0.744377	0.0727096	0.936384	1	25.3677
Q05816	Fabp5	3	25.8808	25.791	25.3871	25.2721	25.2296	25.5356	25.6048	25.6705	25.8649	25.341	25.594	25.6679	25.5649	25.6956	25.6124	25.577	0.156273	0.893553	0.0726061	0.407481	1	25.5503
P97310	Mcm2	7	23.2215	23.3013	23.1903	23.2077	23.2233	23.2375	23.1355	23.0357	22.891	23.0581	22.823	22.9026	22.813	23.3723	23.0591	23.0555	0.658498	0.597333	0.0721803	1.37069	1	23.0851
Q61410	Prkg2	1	18.0593	18.1899	18.3033	17.6319	17.4924	17.7789	18.0994	18.525	18.3342	18.7853	18.3149	18.6913	18.4645	17.9856	18.9063	18.0166	0.0995811	0.934778	0.0721741	0.271516	0.9996	18.2641
Q7TSC1	Prrc2a	8	23.2181	23.2542	23.3298	23.4571	23.3768	23.1738	23.2517	23.1684	23.2279	23.0926	23.0038	23.0482	23.1029	23.3848	23.3104	23.3906	0.451255	0.716914	0.0721183	1.00478	1	23.2236
Q6EDY6-3	Carmil1	1	21.5511	21.4396	21.4893	21.4577	21.6414	21.3073	21.3205	21.38	21.1256	21.3024	21.2867	21.2009	21.3888	21.4062	21.3103	21.1148	0.385454	0.763807	0.0720987	0.882094	1	21.3412
Q6P9J9	Ano6	5	23.3176	23.3378	23.52	23.4633	23.3369	23.3561	23.3555	23.3019	23.3091	23.3321	23.449	23.4368	23.5498	23.4925	23.3351	23.7371	0.691261	0.582034	0.072073	1.42664	1	23.422
Q9ESL4-2	Map3k20	4	24.1589	23.8903	23.9585	23.9956	23.96	24.169	23.9476	23.6388	23.6335	23.3292	23.7427	23.7198	23.554	24.0632	23.0634	23.9454	0.23619	0.850137	0.0719571	0.583979	1	23.8082
P19324	Serpinh1	12	24.1432	24.1201	23.9364	23.9191	23.9026	23.9474	24.0437	23.9385	24.5187	24.0282	24.2228	24.2879	23.9546	24.2376	23.9756	24.5356	0.492207	0.691095	0.0716505	1.07922	1	24.1028
P54103	Dnajc2	1	20.96	20.8721	21.1262	20.8792	21.0194	20.999	20.7632	20.7699	20.8341	21.1829	21.0451	20.9924	21.0146	20.9247	21.0977	21.0403	0.332125	0.796538	0.0714989	0.779242	1	20.9529
Q6PGL7-2	Washc2	1	22.2035	21.9883	22.2953	21.9628	22.0444	22.2976	21.9949	21.8279	21.8689	21.8441	21.6102	21.9478	21.9473	22.1561	21.8268	22.3332	0.225777	0.855076	0.0712371	0.561803	1	22.0001
P47962	Rpl5	44	27.9213	28.283	28.1365	28.0087	28.1519	28.0621	27.9392	27.9116	27.938	28.0496	27.789	27.8585	27.9384	28.3344	28.1035	28.1378	0.310989	0.807521	0.0712013	0.737465	1	28.0049
Q9D0B0	Srsf9	2	20.038	20.2186	19.9281	19.9919	19.8757	19.8804	19.9803	20.1557	20.0263	20.1133	19.8512	19.9904	20.0181	19.944	20.4853	20.0581	0.335901	0.7951	0.0711308	0.786641	1	20.0116
Q3TFQ1	Spryd7	1	15.8929	16.7738	16.4234	16.4448	16.2446	16.5264	15.9703	16.5108	16.1407	16.5521	15.9731	16.3543	16.2961	16.7224	16.1883	16.8586	0.117197	0.922194	0.0707219	0.314916	0.9993	16.3433
Q9Z2E1	Mbd2	12	25.492	25.2199	25.4699	25.3996	25.1667	25.611	25.1933	25.3275	25.2804	24.9339	25.0721	24.9294	24.9926	25.6533	25.3385	25.347	0.240994	0.846862	0.0706973	0.594136	1	25.2515
Q99L02	Pagr1a	1	19.709	20.1418	20.3674	20.3626	20.1106	20.3069	19.9662	19.9156	20.1037	19.9664	19.5672	20.0662	20.0378	20.2641	20.153	20.2049	0.151247	0.897973	0.070365	0.395838	0.9999	20.0654
Q6ZPJ3	Ube2o	2	21.7532	21.149	21.4093	21.4978	21.2956	21.3918	21.5081	21.3334	21.7138	21.4286	21.7703	21.7516	21.5831	21.4738	21.3221	21.5786	0.209679	0.861028	0.0701013	0.527076	1	21.506
Q99NB9	Sf3b1	24	25.1553	25.3672	25.159	25.1533	25.2267	25.1463	25.0512	25.1302	25.1382	25.263	25.1573	25.0179	25.1265	25.2626	25.2276	25.1838	0.501522	0.691356	0.0700679	1.09597	1	25.1547
A2AB59-2	Arhgap27	5	22.8728	22.8588	22.9304	23.0902	22.7856	22.8325	22.7555	23.0985	23.043	22.9323	22.9304	22.9383	22.8781	23.0086	22.871	23.0266	0.312065	0.80839	0.0700297	0.739607	1	22.9063
O08582	Gtpbp1	3	22.1813	22.4462	22.6199	22.5	22.5332	22.2468	22.2706	22.4174	22.2182	22.2861	22.1712	22.1992	22.2193	22.5375	22.4317	22.4206	0.248955	0.843733	0.0698342	0.610869	1	22.3054
Q6ZWU9	Rps27	7	25.4538	25.8033	25.649	25.4295	25.6718	25.313	25.5289	25.5425	25.6499	25.8404	25.3934	25.6858	25.517	25.5432	25.8731	25.679	0.246454	0.845435	0.0698113	0.605625	1	25.588
Q3UL36	Arglu1	9	24.1106	24.4127	24.3619	24.2921	24.3228	24.3199	24.2404	24.0152	23.9065	24.0468	24.1643	24.0135	24.0861	24.3494	24.2404	24.1399	0.298049	0.810659	0.0697079	0.71157	1	24.1607
Q5SWY7	Fam83g	1	19.9304	19.5563	20.1689	20.1877	19.8349	20.1615	19.7296	19.8392	19.5706	19.4494	19.6762	19.6452	19.6855	19.7053	19.7076	19.9855	0.152653	0.897131	0.0695434	0.399103	1	19.7934
P52503	Ndufs6	2	23.4587	23.1041	23.132	22.8722	23.0078	23.1206	23.1198	23.0409	23.1517	23.4074	23.0175	23.0017	22.926	22.7626	22.972	22.829	0.225274	0.855752	0.0695014	0.560728	1	23.0544
Q9D554	Sf3a3	6	23.8717	23.9104	23.8133	23.7919	23.8994	23.901	23.8021	23.5081	23.5089	23.8853	23.5434	23.7316	23.7425	23.6352	23.8515	23.773	0.300019	0.809168	0.0691609	0.715529	1	23.7575
Q8CCP0-2	Nemf	1	19.4766	19.4863	19.6094	19.51	19.5202	19.5163	19.4501	19.3202	19.3399	19.4413	19.4245	19.5267	19.2578	19.7138	19.4389	19.4009	0.580428	0.63283	0.0688677	1.23566	1	19.4487
Q9Z1B3-2	Plcb1	1	20.267	20.2752	20.3056	20.5351	20.3601	20.2875	20.189	20.271	20.4202	20.1199	20.4118	20.1196	20.426	20.3121	20.2714	20.7575	0.419711	0.741226	0.0688105	0.946486	1	20.2984
O55023	Impa1	4	23.9616	23.9854	23.7627	24.0094	23.6627	23.9325	23.8929	23.9568	23.848	23.4887	23.9047	23.8784	23.7892	23.6742	23.5118	23.7559	0.331983	0.795536	0.068572	0.778962	1	23.8058
P63017	Hspa8	95	30.303	30.3711	30.2363	30.3152	30.29	30.2019	30.2526	30.2068	30.1997	30.1593	30.2031	30.2705	30.1071	30.1975	30.212	30.1794	1.02229	0.429461	0.0685678	1.98021	1	30.2288
P47911	Rpl6	47	28.2733	28.7324	28.6706	28.6992	28.5622	28.4693	28.4766	28.5935	28.4736	28.6338	28.4251	28.4277	28.5305	28.8813	28.971	28.8007	0.249372	0.844033	0.0684929	0.611741	1	28.5754
Q9D061	Acbd6	2	19.2037	19.2419	19.723	19.4188	19.4886	19.5665	19.1951	19.0638	18.7683	18.9743	18.9398	18.7458	19.3148	19.9461	19.5216	20.0816	0.156058	0.893878	0.0683365	0.406986	1	19.3232
Q9QXX4	Slc25a13	4	24.1747	23.5862	23.9109	23.6798	23.5262	23.7967	23.8748	23.8811	23.6604	23.9075	23.8287	23.8342	23.8766	23.4131	23.6573	22.9895	0.169782	0.886275	0.0682292	0.438425	1	23.7352
P01898	H2-Q10	2	20.3585	19.9054	19.9	19.5508	19.8269	19.8115	19.972	19.8318	20.45	19.8505	20.4816	19.7978	19.8571	19.8677	19.8069	20.6108	0.153718	0.895838	0.0681605	0.401573	1	19.962
P62717	Rpl18a	22	26.0974	26.5689	26.2186	26.2693	26.2913	26.1951	26.0601	26.3351	26.2876	26.508	26.2811	26.1936	26.2606	26.4554	26.3924	26.4503	0.234906	0.851312	0.0681343	0.581255	1	26.2521
Q9DBR1-2	Xrn2	10	23.3822	23.3357	23.3956	23.3165	23.3327	23.2577	23.3252	23.2428	23.3047	23.4593	23.2624	23.4124	23.4999	23.37	23.5338	23.3851	1.20797	0.371022	0.0678792	2.28995	1	23.3438
Q61146	Ocln	2	20.4857	20.9464	20.8946	20.8909	20.9039	20.6589	20.6569	20.7271	20.5232	20.7966	20.4407	20.6792	20.6245	20.6844	20.8241	20.6245	0.223153	0.856852	0.0677109	0.556182	1	20.709
O88622-2	Parg	1	19.4851	19.5572	19.0821	19.2531	19.5475	19.4714	19.2069	18.8822	18.4197	19.1769	19.0227	18.6353	19.2136	19.7694	18.9788	19.453	0.137214	0.909404	0.0674076	0.362933	1	19.1944
O09110-2	Map2k3	1	18.7734	18.7906	18.6211	18.476	18.743	18.5972	18.5646	18.4874	18.5373	18.4945	18.7811	18.5517	18.5955	18.596	18.4191	18.5243	0.311322	0.807743	0.0672231	0.738129	0.9991	18.5754
P62918	Rpl8	39	27.2798	27.6075	27.4625	27.371	27.4301	27.5086	27.3097	27.2041	27.2052	27.2726	27.1321	27.0408	27.183	27.671	27.3751	27.5063	0.288857	0.811699	0.0670791	0.693021	1	27.3235
Q8R5M8-2	Cadm1	5	22.7276	22.6906	22.8281	22.7958	22.702	22.6428	22.5086	22.9209	22.9943	22.8201	22.7856	23.0157	23.2143	22.9289	22.9122	23.3869	0.308203	0.810071	0.066926	0.731911	1	22.859
P32883-2	Kras	3	21.6084	21.2175	21.5205	21.4835	21.5826	21.1589	21.2545	21.5666	21.4719	21.5598	21.3447	21.4558	21.5031	21.368	21.5582	21.3057	0.191781	0.869717	0.0668054	0.487785	1	21.4528
Q9QUH0	Glrx	1	23.9692	23.3288	23.4576	23.2243	23.1496	23.6072	23.7015	23.2551	22.9835	23.3836	23.4096	23.4898	23.3759	22.9628	23.2586	23.2389	0.116645	0.922506	0.0666108	0.313573	0.9943	23.3927
Q05BC3-3	Eml1	1	19.349	19.8097	19.5052	19.7667	19.4822	19.3285	19.7284	19.6254	19.7407	19.131	19.4996	19.2388	19.4881	19.2978	19.2572	19.7563	0.186617	0.87479	0.0665655	0.476309	0.9726	19.4754
Q9R100	Cdh17	27	26.9973	26.7506	27.1909	27.4179	27.0081	27.0444	26.9899	27.0486	27.0398	27.1588	27.1304	27.1261	27.1153	27.0906	27.1025	27.0095	0.181952	0.877797	0.0664182	0.465884	1	27.0756
P26450	Pik3r1	3	20.7831	20.8387	20.8926	20.8035	20.8023	20.7913	20.6901	20.7688	20.7757	20.9137	20.7983	20.7886	20.838	20.867	21.075	21.0096	0.976311	0.447179	0.0663538	1.90384	0.9999	20.8053
P98078-2	Dab2	2	21.1686	21.2597	21.3126	21.4705	21.4841	21.3067	21.0632	21.0925	21.2642	20.8928	21.4444	21.1667	21.2712	21.3215	21.0199	21.8698	0.227016	0.853917	0.0662007	0.564455	1	21.256
Q3U7R1	Esyt1	19	25.1587	25.0114	25.0124	25.1878	25.0674	25.0151	24.948	25.0758	25.3363	24.9646	25.4258	25.1464	25.2259	24.9923	25.0793	25.2134	0.554912	0.653689	0.0659895	1.19089	1	25.0974
Q9D8X2	Ccdc124	2	21.4298	22.1851	22.0757	22.0449	22.0804	21.8944	21.6161	21.8808	21.979	22.0405	21.8312	22.0963	22.0892	22.1789	22.2021	22.1777	0.12645	0.916077	0.0659676	0.337277	1	21.982
Q8CDG3-2	Vcpip1	2	21.0034	21.0266	21.0023	20.8738	21.0099	20.842	20.9543	20.8365	20.8709	21.1244	20.7499	21.0382	20.828	20.8678	20.9504	20.7531	0.557061	0.652185	0.0658245	1.19467	1	20.9158
Q9CPW7	Zmat2	1	20.7485	21.6567	21.4276	21.2612	21.5349	21.1126	20.9925	21.1916	21.0313	21.3462	20.4157	20.9924	21.0006	21.4673	21.4363	21.0075	0.107528	0.932941	0.0656123	0.291233	0.999	21.1527
Q7TT50	Cdc42bpb	14	23.8643	23.9228	24.0051	24.0511	23.9627	23.8759	23.885	23.8572	23.8627	23.8685	23.9431	23.8888	23.962	23.9592	23.9402	24.0971	0.660299	0.59941	0.0656004	1.37378	1	23.9092
Q8BVG4	Dpp9	1	21.4226	21.3929	21.5044	21.3245	21.3554	21.5045	21.341	21.1812	21.3914	21.4833	21.3352	21.3065	21.584	21.6757	21.3735	21.8131	0.376186	0.76977	0.0655737	0.864462	1	21.4127
Q9Z0N2	Eif2s3y	3	22.3296	22.1675	22.1803	22.4506	22.2093	22.1509	22.2563	22.2494	22.5096	22.3857	22.3095	22.3281	22.3605	21.6405	22.1152	22.0982	0.404499	0.750519	0.065537	0.91804	1	22.2273
Q80TE0	Rpap1	1	17.5722	17.6204	17.5209	17.4006	17.3946	17.6793	17.4312	17.3476	17.5852	17.6376	17.579	17.5574	17.8035	17.3305	17.6165	17.1375	0.314117	0.807219	0.0653224	0.743687	1	17.5057
Q9D6J5	Ndufb8	4	24.1574	23.7823	23.6385	23.2954	23.4092	23.8288	23.9189	23.4559	23.4532	24.1227	23.4891	23.7813	23.5667	23.4039	23.7935	23.2367	0.109458	0.930593	0.0651813	0.295989	1	23.6731
Q60676	Ppp5c	6	21.5405	21.5201	21.3059	21.3965	21.2783	21.2924	21.425	21.5069	21.3568	21.4294	21.4085	21.2868	21.2182	21.2299	21.3355	21.1706	0.362108	0.781782	0.0650783	0.837491	1	21.3362
Q9CR57	Rpl14	26	26.3841	27.0552	26.5616	26.5193	26.7953	26.6742	26.4723	26.3184	26.238	26.6538	26.2207	25.936	26.5458	27.0185	26.5575	26.7704	0.135736	0.909458	0.0650091	0.359432	1	26.5472
Q6PAV2-2	Herc4	1	20.1115	20.363	20.2888	20.2164	20.2443	20.4015	20.1295	19.9447	20.2795	20.3081	20.3176	20.1731	20.386	20.6723	20.3272	20.4367	0.238767	0.849403	0.0649257	0.589432	0.9615	20.2595
Q9CR62	Slc25a11	4	21.6627	21.3217	21.1295	21.0953	21.0482	21.3053	21.4674	21.129	21.0375	21.3306	21.3853	21.1099	21.3327	21.0511	20.8876	20.8848	0.15503	0.894928	0.0648241	0.404609	1	21.2331
Q01147-1	Creb1	1	21.316	21.5027	21.0815	21.212	21.4521	21.4028	21.0401	20.9584	20.8029	20.9205	20.7125	20.7576	21.0238	21.3339	21.6527	22.0029	0.162283	0.888761	0.0646768	0.42131	1	21.1782
Q9JMD0-2	Znf207	1	17.5426	18.0707	17.8552	17.9023	18.0006	17.4304	17.8457	17.8362	18.5012	17.8466	17.2037	17.2872	17.8211	18.5971	18.8955	18.0684	0.149854	0.897454	0.0645199	0.392598	0.9956	17.9041
Q64433	Hspe1	5	25.8062	25.2049	25.1442	24.7925	24.9355	25.3086	25.3894	25.0565	24.8078	25.1877	25.3444	25.029	24.8186	24.8669	25.0182	24.6923	0.100336	0.934494	0.0644298	0.273399	1	25.1073
Q9D8V0-2	Hm13	1	20.2148	20.4941	20.0356	19.6033	20.0467	20.0182	20.0902	19.935	20.0284	20.0062	20.1256	20.1159	20.0243	20.0003	20.2687	19.9428	0.127476	0.91464	0.064425	0.339737	1	20.0407
Q8R344	Ccdc12	4	23.522	23.3966	23.0309	23.3995	22.9729	23.7364	23.3124	23.0706	23.2318	22.8752	23.3455	22.8999	22.9759	23.2099	23.3097	23.3343	0.119333	0.920067	0.0642028	0.320104	1	23.2285
Q9JK48-2	Sh3glb1	1	21.1941	20.6106	20.9558	20.4554	20.8551	20.6777	20.8045	20.6223	20.7057	20.793	20.6699	20.6998	20.5878	20.5392	20.6207	20.7315	0.138124	0.907946	0.064045	0.365084	1	20.7167
O88939-2	Zbtb7a	3	23.5237	23.5359	23.5848	23.7031	23.5045	23.7159	23.4769	23.3946	23.5444	23.3236	23.4251	23.2393	23.4788	23.5171	23.6239	23.4657	0.343424	0.79267	0.0638785	0.801327	1	23.4863
Q91WU5	As3mt	3	22.6292	22.6096	22.5048	22.3647	22.4063	22.5662	22.5724	22.3084	22.265	22.3611	22.0866	22.1381	22.3204	22.3506	22.2436	22.2765	0.302719	0.80919	0.0637569	0.720945	0.9999	22.372
Q80U35	Arhgef17	2	20.3312	20.2771	20.1013	20.2431	20.3707	20.106	20.1861	20.0355	20.1641	20.0082	20.1414	20.2472	20.2778	20.1864	20.0981	20.6464	0.306064	0.810274	0.06356	0.72764	1	20.2067
P22892	Ap1g1	3	23.1959	23.203	23.0487	23.0722	23.0518	23.1015	23.2413	22.8713	22.9407	23.1607	22.8891	23.0347	23.1557	22.8068	22.9919	22.7268	0.309178	0.809423	0.0634537	0.733856	1	23.0587
O54946	Dnajb6	7	23.5906	23.7085	23.8719	23.6755	23.8333	23.7018	23.6228	23.4353	23.4386	23.6746	23.6444	23.5535	23.6884	23.6407	23.5749	23.8742	0.254004	0.840485	0.0633645	0.62142	1	23.6384
Q9EQK7	Icmt	1	20.5639	20.3144	20.4447	20.4243	20.2404	20.4552	20.5463	20.252	20.2721	20.381	20.2155	20.4822	20.4701	20.2679	20.4824	20.6301	0.288671	0.811494	0.0633526	0.692644	0.9999	20.3988
P00920	Ca2	30	27.9427	27.5735	27.9044	28.1144	27.6422	27.7901	27.8236	28.0258	27.5638	27.7131	27.8661	27.6043	27.5483	27.2352	27.564	27.0701	0.179034	0.881764	0.063345	0.459335	1	27.7078
O88393	Tgfbr3	1	18.7351	18.4	18.7274	18.5835	18.4115	18.863	18.4174	18.5017	18.3603	18.0978	18.3676	18.4744	18.8351	19.447	19.0422	19.2297	0.186249	0.874939	0.0630918	0.475489	0.9977	18.6475
Q91YT2-2	Rnf185	1	19.5642	19.0294	19.0273	19.228	18.9752	19.111	19.2222	19.2888	19.4428	19.4613	19.6216	19.3414	19.0313	19.0405	19.3765	19.297	0.169419	0.885954	0.0629468	0.4376	0.9975	19.2405
P59113	Fermt1	5	22.6802	22.6149	22.5653	22.5957	22.6613	22.4962	22.6685	22.3785	22.2661	22.3407	22.2273	22.2568	22.4449	22.3077	22.4062	22.1542	0.368063	0.777191	0.0628843	0.848926	1	22.4353
P62748	Hpcal1	1	20.2352	19.7483	19.9991	19.3152	19.5259	20.0252	19.9607	19.5354	19.3453	19.9517	19.2717	19.7508	19.7635	19.4748	19.583	19.4706	0.0961849	0.937498	0.0626225	0.263016	0.996	19.7195
Q9R1C6	Dgke	1	18.5093	18.6792	19.0154	18.7185	18.5202	18.9335	18.5531	18.6655	18.9371	19.1353	18.7982	18.2167	18.6077	18.8303	18.2009	18.6767	0.172072	0.885452	0.0625305	0.443623	1	18.6628
Q09200	B4galnt1	3	20.8343	21.0871	20.8214	21.1168	20.3526	20.7664	20.9911	21.4995	21.3187	21.1067	21.0425	21.0278	21.0285	21.195	21.037	20.8333	0.0903459	0.938684	0.06252	0.248298	1	20.9919
P34022	Ranbp1	12	23.8886	24.1125	23.9154	24.077	24.0181	23.7886	23.9644	23.9733	23.9909	24.4034	24.0404	24.062	23.7978	24.0037	23.9958	24.0439	0.354329	0.786578	0.0622878	0.822485	1	23.9842
Q8C0D5	Efl1	5	22.7265	22.6815	22.5911	22.5528	22.7074	22.4909	22.6068	22.4977	22.5984	22.5928	22.7519	22.5389	22.6435	22.5387	22.531	22.7043	0.425512	0.737771	0.0622683	0.957273	1	22.6091
Q6P6L0-3	Filip1l	2	20.139	19.7782	19.9628	20.0633	20.0029	19.7345	19.8139	20.1431	20.3378	19.7815	20.0809	20.0768	19.4168	20.0526	19.8712	19.9834	0.204083	0.863526	0.0622411	0.514872	1	19.9399
P62843	Rps15	7	24.5709	25.0808	24.8873	24.9592	24.9685	24.5168	24.6213	25.1429	25.1514	25.2442	25.0703	25.4108	24.92	25.1087	25.7363	25.419	0.127884	0.914441	0.0621729	0.340715	1	25.093
P17809	Slc2a1	6	22.9229	23.1634	23.0681	23.0925	22.975	23.0865	22.9941	22.9431	23.304	22.9505	23.0614	22.9594	23.1151	23.2383	22.9698	23.1582	0.475789	0.703799	0.0620685	1.04953	1	23.0499
O35454	Clcn6	1	15.8552	15.9734	15.9373	16.1003	15.4472	15.9117	15.7456	16.5137	16.7559	15.797	16.3486	16.6797	16.4291	15.6656	16.1598	15.7057	0.0986135	0.935842	0.0619898	0.269098	0.9984	16.1004
P37040	Por	13	24.9806	24.92	24.9102	24.9328	24.765	24.7897	24.9349	25.006	25.1116	25.029	25.0036	25.0188	25.1636	24.8391	24.8487	24.7945	0.46771	0.707414	0.0619674	1.03485	1	24.9396
Q8BVF2	Pdcl3	2	24.4444	24.2259	24.6499	24.8273	24.333	24.765	24.4183	24.3834	24.1858	23.913	24.2975	24.3417	24.371	24.8826	24.5865	25.0979	0.144633	0.901516	0.0619531	0.380403	1	24.4734
O08579	Emd	3	23.5187	23.4052	23.2512	23.2788	23.3952	23.3475	23.3039	23.1598	23.5651	23.2675	23.4094	23.4283	23.4403	23.3631	23.3118	23.531	0.32982	0.794921	0.0618896	0.774716	1	23.376
Q60793	Klf4	1	18.9008	19.5566	19.1792	19.5938	19.5413	19.1172	19.2351	19.0904	18.776	19.3509	19.0712	18.8294	19.0367	19.2226	19.5286	18.9592	0.117887	0.921932	0.0615849	0.316593	1	19.1738
Q99J47-2	Dhrs7b	1	18.8996	19.1021	18.8709	18.6092	19.0699	18.6622	18.4681	19.0358	19.2978	19.4907	18.9573	19.1285	19.0056	19.2637	19.1778	19.2664	0.129826	0.913125	0.0614648	0.345363	1	18.9976
Q68FF6	Git1	5	21.7317	21.9345	21.9305	22.067	21.8319	21.8998	21.7554	21.9311	21.8438	21.912	21.7798	21.9781	21.9103	22.0124	22.2022	22.0447	0.329293	0.795409	0.0614038	0.773679	1	21.9119
Q8VCX5-2	Micu1	8	23.185	23.307	23.2913	23.2754	23.2644	23.0912	23.1103	23.3474	23.3857	23.532	23.2995	23.2839	23.1999	23.1336	23.377	23.4007	0.399744	0.755905	0.0613556	0.9091	1	23.256
P47753	Capza1	11	25.7391	25.3806	25.5774	25.3881	25.5011	25.5525	25.5386	25.2476	25.3824	25.3061	25.355	25.3334	25.5546	25.3398	25.3692	25.4356	0.22	0.858619	0.0613542	0.549406	1	25.4376
Q00623	Apoa1	14	22.8832	22.8908	22.6947	22.6211	22.4572	22.6084	22.8253	22.9544	24.655	23.5787	24.4603	24.1292	23.093	22.9963	23.4561	23.5574	0.184028	0.87687	0.0611176	0.470531	1	23.3841
Q62283	Tspan7	1	19.8439	20.0792	20.0752	20.3905	20.0741	20.0137	19.866	20.1911	20.3476	20.0188	20.1249	19.9682	20.3744	20.1947	19.9073	20.1104	0.181665	0.878034	0.060945	0.465242	0.9991	20.0698
O35874	Slc1a4	1	20.0773	20.6948	20.0275	19.7148	19.7602	20.2663	20.2164	20.0281	19.9559	19.5281	19.3676	19.6147	19.2662	19.7522	19.8644	19.4731	0.0945891	0.938976	0.0608521	0.259007	1	19.8527
Q9CYL5	Glipr2	5	23.6168	23.774	23.7324	23.6557	23.5243	23.5404	23.6073	23.8637	24.2188	23.6825	23.9382	23.7666	23.7471	23.7517	23.7667	23.861	0.294404	0.811955	0.060843	0.704231	0.9999	23.7306
Q9CPW4	Arpc5	1	17.6654	18.0422	17.2532	16.9865	16.9903	17.6452	17.8662	17.2023	17.4475	16.827	17.4345	16.9824	17.1806	17.1523	17.3684	16.8111	0.0709783	0.952023	0.0608211	0.198481	0.9999	17.3141
A2AJK6-3	Chd7	1	19.7576	20.2176	20.1684	20.4378	20.1049	20.0107	19.8978	20.3254	20.2717	19.8205	20.368	20.0161	19.9526	20.1002	20.2494	20.2431	0.136109	0.90994	0.0606794	0.360315	0.9969	20.0821
Q9JL62	Gltp	1	20.7287	20.1156	20.0837	19.5175	19.7328	20.3795	20.3215	19.7691	20.0713	20.0656	20.4097	20.2975	19.8635	19.8923	19.716	19.9302	0.0718018	0.951975	0.0606437	0.200632	1	20.0883
O89086	Rbm3	2	23.682	23.7795	23.6018	23.6671	23.6859	23.6173	23.7155	23.4693	23.609	24.0341	23.5722	23.7716	23.7586	23.6403	23.9494	23.5779	0.404523	0.750896	0.0606208	0.918084	1	23.6935
Q8BQ47	Cnpy4	1	19.4337	19.4182	18.8864	19.1285	19.3042	19.1399	19.1962	18.9846	18.8997	18.9212	19.2386	19.3997	18.6108	18.9541	19.2226	18.5006	0.158516	0.891253	0.0604777	0.412655	1	19.0959
Q91YL3	Uckl1	3	21.0628	21.0868	21.1907	21.1022	21.1534	21.1059	21.0473	20.894	21.3632	20.7765	21.0047	20.9584	20.9957	21.2312	21.0536	21.6314	0.427384	0.73722	0.0604458	0.960748	1	21.0725
P62320	Snrpd3	2	19.5241	19.5043	19.8304	20.0783	19.9799	19.6768	19.7866	19.2521	19.5902	19.9999	19.8465	19.5504	19.8459	19.9713	19.5269	19.7808	0.108413	0.931361	0.0604234	0.293416	1	19.8158
Q7TQD2	Tppp	6	23.7721	23.8275	24.0141	23.6843	24.1527	23.7469	23.6462	23.5109	23.3568	23.8314	23.4991	23.4341	23.4476	23.585	23.477	23.6862	0.148535	0.89943	0.0603075	0.389526	1	23.6509
Q9D0E1-2	Hnrnpm	15	25.3426	25.2595	25.1036	25.0737	25.2852	25.0909	25.1303	25.0329	24.9693	25.3697	25.0094	25.1635	25.0921	25.1733	25.2869	25.1676	0.300847	0.809221	0.0599942	0.717191	1	25.1506
Q9QXY1	Tjp3	12	24.313	24.1603	24.327	24.4056	24.2058	24.4417	24.2379	24.0813	23.9613	24.1585	24.0693	23.9595	24.2354	24.5432	24.3246	24.1825	0.272744	0.824865	0.0598321	0.660177	1	24.2068
Q91ZW3	Smarca5	8	22.6571	22.9478	22.787	22.657	22.8443	22.5741	22.578	22.8132	22.6676	22.8851	22.7168	22.7008	22.7117	22.8371	22.7845	22.6448	0.241141	0.84711	0.0598183	0.594444	1	22.715
Q61234	Snta1	2	21.1908	20.4307	20.7447	20.2486	20.6406	20.6229	20.5615	20.5521	20.5375	20.3894	20.9475	20.8976	20.7926	20.1191	20.3639	20.4327	0.105636	0.934656	0.0594463	0.286561	1	20.6281
Q9DBE8	Alg2	1	20.1826	20.0409	19.8813	19.4962	19.7226	19.7998	20.0056	19.8352	19.6145	20.0514	19.6005	19.9098	20.1263	19.6723	19.8897	19.815	0.141171	0.905728	0.059442	0.372273	0.9974	19.8582
Q8CAQ8-3	Immt	13	23.9691	23.9601	23.9292	24.0353	23.9213	23.7285	23.9147	24.092	24.1003	24.142	24.068	23.9798	23.9253	23.6106	24.0525	23.6989	0.324746	0.798841	0.0592842	0.764727	1	23.9441
Q8CIN4	Pak2	6	23.0304	23.1159	22.9944	23.0111	22.9736	23.0665	22.9578	22.917	22.9775	23.1599	22.7881	23.1162	23.1693	23.1012	23.1458	23.1575	0.690134	0.583114	0.0592265	1.42472	1	23.0386
P55772	Entpd1	2	24.0102	24.2392	24.3711	24.1497	24.2638	24.0887	24.008	24.1736	24.2196	24.4539	24.1996	24.2656	24.5757	24.4274	24.2712	24.7457	0.257708	0.838478	0.0589862	0.62913	1	24.2671
Q9Z2N8	Actl6a	6	22.5067	22.5604	22.3882	22.3738	22.3792	22.4199	22.4507	22.3436	22.4992	22.3584	22.3655	22.3834	22.312	22.4123	22.3222	22.326	0.533037	0.665166	0.0589261	1.15222	1	22.4014
O54931	Pakap	8	23.2356	23.2363	23.3731	23.428	23.3663	23.2852	23.2017	23.1855	23.3967	23.1515	23.3043	23.3906	23.3498	23.7238	23.3004	23.8587	0.40163	0.754244	0.0586095	0.91265	1	23.3658
P50247	Ahcy	20	26.1301	25.9664	25.972	25.9296	25.7401	26.0168	25.9874	26.0199	25.7557	25.9348	25.9393	25.8247	25.9489	25.6486	25.7179	25.3628	0.304207	0.81065	0.0584569	0.723924	1	25.9001
Q5XG73-2	Acbd5	2	19.651	19.8243	19.6631	19.5729	19.5958	19.6877	19.4493	19.7451	19.5438	19.8031	19.1978	19.387	19.3969	19.7458	19.8202	19.5865	0.292232	0.81345	0.0583205	0.699846	0.9995	19.5771
O08600	Endog	1	20.8281	20.6321	20.72	20.512	20.5063	20.8594	20.7038	20.3899	20.3023	20.4007	20.3241	20.139	20.4051	20.8717	20.4286	20.5749	0.183907	0.876828	0.0582232	0.47026	0.9998	20.5206
Q9D5V5	Cul5	3	20.7213	20.4797	20.4185	20.2452	20.4964	20.5791	20.3958	20.1606	20.3227	20.6376	20.4416	20.667	20.3866	20.0909	20.265	20.2676	0.168248	0.885503	0.0581994	0.434939	1	20.4421
Q8R3S6	Exoc1	2	20.9275	20.8584	20.7137	20.8387	20.756	20.5974	20.7249	21.0281	20.8288	20.5427	21.0591	20.9203	20.7552	20.7776	20.8343	20.6307	0.231716	0.852506	0.0579882	0.574477	1	20.7812
P54227	Stmn1	8	25.1958	25.8972	25.3618	25.34	25.6055	25.2017	25.3539	25.4029	25.1056	25.3906	24.8411	25.0257	25.0261	25.6006	25.4733	24.9965	0.123248	0.919112	0.0577073	0.329572	1	25.289
Q9EPK2-2	Rp2	2	21.8858	21.7393	21.9406	21.9562	21.8163	21.9713	21.7621	21.7415	21.7117	21.9229	21.9559	21.662	21.9399	22.1443	21.8793	21.9575	0.344637	0.791271	0.0576363	0.803687	1	21.8618
Q9JJ28	Flii	11	23.8086	23.7206	23.677	23.6805	23.7873	23.6605	23.6495	23.5589	23.6761	23.6296	23.7055	23.7018	23.7822	23.764	23.7016	23.8827	0.463884	0.711265	0.0576172	1.02788	1	23.6813
P62192	Psmc1	14	23.2557	23.4376	23.3951	23.3738	23.3997	23.1808	23.3055	23.3459	23.3451	23.5952	23.4004	23.5831	23.4242	23.341	23.4413	23.2397	0.420662	0.739679	0.0575733	0.948255	1	23.3804
Q8BHB4	Wdr3	1	18.5592	18.1143	18.0952	18.7241	18.3534	18.2777	18.2539	18.3794	18.5588	19.1293	18.0432	18.8824	19.0046	18.2139	18.1327	18.5959	0.133256	0.911018	0.0570807	0.353542	0.9966	18.5119
Q9CWZ7	Napg	2	20.3082	19.8578	19.7099	19.5439	19.5719	20.0182	20.0431	19.5585	20.0875	19.9162	20.0105	20.0764	19.9372	19.7076	19.6349	19.6188	0.0985736	0.935571	0.0570798	0.268999	1	19.8693
Q71FD7	Fblim1	4	23.2617	23.3957	23.2739	23.3567	23.199	23.293	23.2519	23.3164	23.2513	23.181	23.3284	23.1689	23.2052	23.3206	23.1262	23.3896	0.661356	0.597754	0.0569215	1.37559	1	23.2496
Q9DAU1	Cnpy3	1	19.8241	19.9122	19.8205	19.8514	19.9574	19.7233	19.7866	19.7133	19.6324	20.4675	19.4836	20.2082	19.7849	20.0357	19.7458	19.8053	0.418046	0.742708	0.0568914	0.943382	1	19.8826
P84099	Rpl19	38	27.4688	28.1455	27.9988	28.05	27.918	27.936	27.7558	27.8259	27.6928	28.0118	27.6936	27.4944	27.8668	28.3285	28.2858	28.2154	0.136163	0.910113	0.0568624	0.360443	1	27.8907
Q921I2	Klhdc4	1	20.7044	20.8784	20.6586	21.0101	20.6578	20.8151	20.7721	20.7792	20.7295	20.692	20.7858	20.3113	20.3617	20.8328	20.8003	21.0321	0.265939	0.832265	0.0567951	0.646174	1	20.6965
P34914	Ephx2	1	18.8847	19.0708	18.7012	18.6941	18.8678	18.6645	18.8126	18.7789	18.968	18.813	18.6847	18.8861	18.8708	18.7371	18.6811	18.5782	0.230628	0.85233	0.0567122	0.572163	1	18.7792
Q00519	Xdh	19	24.2753	24.2645	24.3162	24.2717	24.1888	24.2578	24.2048	24.2497	24.7248	24.4645	24.6868	24.6576	24.6429	24.7765	24.5326	24.8924	1.48753	0.302206	0.0566769	2.76716	1	24.4583
Q9CR95	Necap1	2	22.2505	22.6262	22.4263	22.3829	22.4708	22.3734	22.4434	22.1723	22.3308	22.4628	22.2054	22.224	22.4413	22.5541	22.3667	22.5123	0.219747	0.858204	0.0565157	0.54886	1	22.3681
Q3UYV9	Ncbp1	2	20.6832	21.0535	20.7979	21.0166	20.8483	20.8814	20.7177	20.8776	20.9373	20.8187	20.774	20.7296	20.7043	20.9721	20.7214	20.9343	0.236827	0.849674	0.0565114	0.585327	1	20.8072
Q9WUK2-2	Eif4h	6	23.5729	23.5062	23.3095	23.2625	23.3959	23.2312	23.378	23.4203	23.3287	23.7341	23.2619	23.2188	23.1909	23.1459	23.5148	23.3527	0.269564	0.828149	0.056416	0.653642	1	23.3532
P47757-2	Capzb	21	26.9556	26.5104	26.6266	26.5184	26.4427	26.5947	26.7475	26.6021	26.6445	26.5083	26.7844	26.6755	26.6967	26.2676	26.5877	26.4324	0.179574	0.881314	0.0559702	0.460549	1	26.6111
Q9CX34	Sugt1	2	22.4242	22.2579	22.1305	22.0971	22.0501	22.1605	22.1957	22.2797	22.6092	23.678	22.3707	22.9956	22.0126	22.0767	22.0743	22.1559	0.260228	0.836538	0.0558991	0.634361	1	22.5106
P35585	Ap1m1	2	21.9861	21.7402	21.9561	22.0691	21.8231	21.8762	21.9488	21.88	22.1074	21.8476	21.8674	22.0676	21.9362	21.9062	22.0352	21.9965	0.316267	0.805835	0.0558481	0.747957	1	21.9281
O08739	Ampd3	4	21.5997	21.5845	21.6962	21.5071	21.7102	21.3508	21.5046	21.5992	21.6526	21.8603	21.5392	21.6763	21.6166	21.5456	21.6038	21.5339	0.268556	0.829004	0.0556717	0.651569	1	21.5947
A2AJI0-2	Map7d1	2	19.5125	19.3007	19.685	19.8936	19.5812	19.5504	19.5752	19.4624	19.3939	19.2057	19.6684	19.7774	19.3552	19.4076	19.663	19.6857	0.166738	0.885075	0.0556684	0.431496	0.9963	19.5509
Q3U0V2	Tradd	1	21.0676	20.6032	20.8977	20.703	20.8811	20.6884	20.7797	20.6997	20.6797	20.7204	20.8704	20.6893	20.7879	20.4098	20.9127	20.3812	0.195008	0.866078	0.055665	0.494926	0.9879	20.7321
P83741-2	Wnk1	6	21.5615	21.8943	21.7651	21.9347	21.7338	21.7049	21.7121	21.7824	21.8129	21.7497	21.7093	21.7651	21.7406	21.6514	21.9675	22.0372	0.266738	0.830962	0.0555768	0.647822	1	21.7718
P09602	Hmgn2	7	22.5986	23.0894	23.0516	23.2613	23.0209	22.7795	22.7892	23.1891	22.9896	22.5884	22.7994	22.5344	22.8863	23.2775	23.3461	23.153	0.120193	0.920162	0.0555739	0.322187	1	22.9255
Q9CQR2	Rps21	3	25.0097	24.886	24.5379	24.3226	24.2608	24.811	25.0115	24.4514	24.5268	24.7115	24.7913	24.6932	24.0961	24.434	24.4935	24.4974	0.0865888	0.940883	0.0553584	0.238757	1	24.6174
Q8C863-2	Itch	1	21.1515	21.0706	21.241	21.1477	21.205	21.0372	21.1567	20.9907	21.0774	21.1888	21.0659	21.0355	21.0414	20.9887	21.1243	21.1969	0.398055	0.755867	0.0552797	0.90592	1	21.0892
Q8CGA0	Ppm1f	2	22.4093	22.1415	22.1642	22.1115	22.107	22.2435	22.157	22.0979	22.3313	22.1063	22.3793	22.3492	22.3185	22.2196	22.3642	22.5249	0.305235	0.810994	0.0552611	0.725981	1	22.2363
P54823	Ddx6	2	21.8695	21.4205	21.5683	21.417	21.647	21.5696	21.5122	21.3259	21.3723	21.6468	21.5564	21.6737	21.5318	21.3331	21.6442	21.7215	0.168944	0.886096	0.0551581	0.436521	1	21.5588
Q5ND04	Hsf5	1	14.998	15.1412	15.139	15.2425	15.1319	14.7195	14.79	15.6597	15.3288	15.8018	15.0357	15.1716	15.4661	15.309	15.4954	15.869	0.0906731	0.938955	0.0549095	0.249127	0.9886	15.2526
Q3UMU9-2	Hdgfl2	1	17.6466	17.8565	17.8033	18.3096	17.7153	17.7472	17.8345	18.1006	17.9037	17.8917	17.9051	17.5485	17.7188	17.969	18.3557	17.8211	0.122137	0.919381	0.0546131	0.326889	0.9972	17.8474
P31725	S100a9	6	22.0374	22.4062	22.1803	22.1197	22.139	22.1398	22.1003	22.1465	23.3665	23.1593	22.5495	22.5789	22.5032	23.1853	22.984	24.1255	0.284217	0.815664	0.0545216	0.683607	1	22.6725
Q0VBL3-2	Rbm15	2	21.7264	21.7961	21.6485	21.7181	21.6483	21.8468	21.746	21.4302	21.5345	21.3404	21.4055	21.24	21.2808	21.5302	21.5741	21.5063	0.234131	0.850781	0.05445	0.579611	1	21.5498
Q9D1J3	Sarnp	2	24.1204	23.9687	23.6752	23.4565	23.7201	23.7069	23.7387	23.8384	23.9853	24.0993	23.8686	23.9158	23.4463	23.5812	23.7342	23.4995	0.135111	0.908952	0.0542102	0.357949	1	23.7695
Q6PD03	Ppp2r5a	1	20.3664	20.5186	20.2195	20.4016	20.4449	20.3415	20.3577	20.1458	20.0507	20.4654	20.3619	20.3861	20.5095	20.2587	20.4436	20.1833	0.249655	0.844733	0.0540109	0.612333	0.9999	20.3351
P58871	Tnks1bp1	16	24.4135	24.5287	24.4006	24.4594	24.4819	24.4045	24.3288	24.3713	24.4794	24.3616	24.3814	24.4443	24.3722	24.5616	24.5468	24.4908	0.584184	0.631027	0.0539265	1.24222	1	24.4295
Q5SYD0	Myo1d	29	25.7332	25.9212	25.8187	25.9254	25.8596	25.738	25.6648	25.9215	25.7232	25.9611	25.8479	25.6219	25.948	25.885	25.9033	25.7095	0.304517	0.811006	0.053628	0.724545	1	25.8278
Q8K2H2	Otud6b	1	20.5327	20.273	20.402	20.5284	20.3533	20.5564	20.3916	20.2203	20.3492	20.2378	20.3114	20.5111	20.3259	20.4836	20.0157	20.4883	0.233479	0.851146	0.053587	0.578227	0.9402	20.3702
Q91YH5	Atl3	4	21.2359	21.562	21.1479	21.393	21.3062	21.2694	21.3156	21.2335	21.3644	21.1582	21.5906	21.2031	21.3493	21.0423	21.2334	21.2656	0.231945	0.852681	0.053514	0.574965	1	21.2827
Q9WTK5	Nfkb2	1	19.3673	19.4283	19.6465	19.7831	19.422	19.5087	19.5517	19.5288	19.744	19.4585	19.5587	19.4444	19.7111	19.6356	19.9652	20.1005	0.212035	0.860048	0.0535135	0.532195	0.976	19.5868
C0HKE1	H2ac4	2	17.1279	17.8359	18.1636	17.8255	18.087	16.8847	17.3127	18.4553	18.3807	19.2659	17.875	19.0234	18.1351	18.2593	18.8821	18.3775	0.0443931	0.972953	0.053329	0.12734	0.9998	18.2829
P80316	Cct5	7	25.2389	25.0499	24.9719	25.0199	25.0372	25.0378	25.1386	24.8537	24.9371	25.0328	25.1278	24.9814	24.9894	24.8288	24.9401	24.8713	0.26286	0.833632	0.0533266	0.639812	1	25.0175
Q9WTX6	Cul1	2	20.0425	20.0317	20.3589	20.4081	20.1676	20.1652	20.0795	20.2158	20.2553	20.1555	19.9011	20.274	20.2121	20.0725	20.0158	20.1127	0.201888	0.864561	0.0532789	0.510065	1	20.1527
Q8CFI0-3	Nedd4l	6	23.2843	23.357	23.3732	23.4228	23.306	23.2126	23.3229	23.3827	23.3274	23.5858	23.4486	23.6309	23.5002	23.4476	23.4723	23.7813	0.544595	0.659196	0.0532565	1.17269	1	23.4348
Q9JIK5	Ddx21	16	24.4059	24.5499	24.5011	24.7394	24.6288	24.3686	24.5701	24.4159	24.4828	24.4976	24.4941	24.4292	24.348	24.7193	24.5915	24.5962	0.229401	0.853655	0.0532155	0.569546	1	24.4978
Q9WV80	Snx1	3	23.1711	23.1971	23.4261	23.6643	23.3046	23.4781	23.2119	23.2512	22.9404	23.0345	23.2037	23.1721	23.4425	23.5992	23.3949	23.7117	0.158026	0.891647	0.0531902	0.411526	1	23.3259
P97807-2	Fh	18	25.8278	25.3789	25.5544	25.3372	25.2514	25.3875	25.6305	25.6166	25.3207	25.4456	25.5423	25.5803	25.5142	25.0695	25.3916	25.0004	0.138935	0.907442	0.0530772	0.366999	1	25.4515
D3YXK2	Safb	16	24.1883	24.2901	24.2826	24.4157	24.2618	24.273	24.1798	24.25	24.1466	24.1759	24.1741	24.0647	24.1051	24.3396	24.275	24.136	0.468404	0.708019	0.0530138	1.03611	1	24.187
Q99KI0	Aco2	63	29.11	29.1069	29.1973	29.2826	29.0597	29.0782	29.0489	29.2985	29.1325	29.1329	29.1384	28.9853	29.2055	29.0853	29.0841	28.9877	0.306721	0.810397	0.052907	0.728951	1	29.1018
Q9DCT2	Ndufs3	4	24.7682	24.4154	24.2773	23.9116	24.0753	24.4055	24.5181	24.1623	24.1577	24.3164	24.233	24.3591	24.1388	23.9297	24.1546	23.7252	0.0941041	0.939459	0.0528455	0.257787	1	24.2587
P17427	Ap2a2	9	23.6576	23.6724	23.467	23.4668	23.4306	23.5459	23.5451	23.5311	23.5857	23.3961	23.7804	23.6288	23.7186	23.3907	23.2893	23.5721	0.357866	0.784472	0.0527773	0.829317	1	23.5526
P35831	Ptpn12	1	18.1351	17.5047	17.9851	17.5911	17.6317	17.7568	17.8618	17.7549	17.4273	17.7879	17.7578	17.3501	17.8272	17.2648	17.3923	17.6719	0.123933	0.918291	0.0527067	0.331222	0.9983	17.6719
P58281-2	Opa1	16	23.7241	23.8216	23.7795	23.8978	23.8389	23.6921	23.7125	23.7689	23.6846	23.8969	23.8536	23.7701	23.8261	23.6553	23.7431	23.7408	0.487029	0.696079	0.0526514	1.06988	1	23.7593
Q921S7	Mrpl37	1	17.3273	17.5597	16.994	17.3306	17.1959	17.2128	17.3316	17.2616	17.1109	17.4032	17.6273	17.5737	17.3817	17.0283	17.1082	16.579	0.168717	0.885602	0.0524726	0.436006	1	17.2727
P14847	Crp	1	19.9465	20.034	20.0981	20.1143	19.8419	20.0414	19.9473	20.1529	21.3291	20.3915	20.798	20.7192	20.7473	21.0972	21.0506	21.5497	0.284768	0.815096	0.0523643	0.684727	0.9999	20.5202
P17156	Hspa2	20	24.3615	24.3284	24.4722	24.6202	24.4275	24.3308	24.3529	24.462	24.5867	24.3477	24.6901	24.5929	24.682	24.4898	24.4554	24.7304	0.301918	0.809293	0.0523014	0.71934	1	24.4846
P49710	Hcls1	1	18.685	19.1531	18.6624	18.7413	18.76	18.8411	18.6181	18.8147	19.4681	18.9563	18.824	18.8979	18.5244	19.5396	18.9457	19.4112	0.158824	0.891015	0.0519557	0.413365	1	18.8919
Q925E7	Ppp2r2d	2	20.0227	20.1432	20.1313	20.3375	20.077	20.136	20.1113	20.1027	20.2598	19.9484	20.2366	20.0004	20.0805	20.1682	20.0847	20.4048	0.332326	0.796554	0.0519338	0.779636	1	20.1097
Q9R1P1	Psmb3	5	22.5361	21.7863	22.3758	22.1239	22.1078	22.2219	22.4575	21.827	22.1429	22.0719	22.2626	22.3181	22.171	21.896	21.8144	22.2419	0.0901912	0.938421	0.0519271	0.247907	1	22.1653
O88593	Pglyrp1	1	19.0613	19.3088	18.7708	18.8029	18.7693	18.8857	18.9788	19.1025	19.3265	19.3237	19.1487	19.115	19.0547	19.0479	18.9399	19.5352	0.135846	0.909567	0.0518737	0.359693	0.9978	19.0474
Q8VDW0	Ddx39a	1	18.5722	18.5452	17.9796	18.5116	18.3808	18.1956	18.4084	18.4164	18.6206	18.6659	18.4699	18.4289	18.4072	18.0431	18.5006	17.9568	0.129276	0.913366	0.0518484	0.344049	0.9728	18.3761
Q8BFZ9	Erlin2	4	22.9891	22.79	22.5761	22.666	22.3299	22.5655	22.8583	23.0604	22.8828	22.6356	23.1872	22.8559	22.6314	22.387	22.9648	22.355	0.10362	0.935104	0.0517874	0.281566	1	22.7251
Q9CR80	Fam32a	1	17.8506	18.4567	18.2445	18.0983	18.2204	17.8852	17.9989	18.339	17.7414	18.502	18.1524	18.3628	18.1641	18.3995	18.6193	18.3383	0.117338	0.922509	0.0516539	0.315259	0.9989	18.2
Q9D2N4-2	Dtna	6	23.1732	22.7467	22.9641	22.7399	22.7442	22.809	22.888	22.9764	23.0317	22.6855	23.2379	23.1472	23.05	22.7117	22.7291	23.2396	0.174642	0.884656	0.0515718	0.449437	1	22.9339
Q8BU85	Msrb3	1	20.5445	20.4305	20.6476	20.4201	20.5593	20.3111	20.6216	20.3451	20.4424	20.087	20.56	20.2664	20.2431	20.1765	20.1789	20.7585	0.219021	0.857609	0.0514054	0.547298	1	20.399
Q91V09	Wdr13	1	22.145	22.0671	22.0844	22.319	22.1619	22.0641	21.9742	22.2099	22.2039	22.3567	22.1338	21.9684	22.0123	22.2369	22.2176	22.2441	0.272462	0.824878	0.0513372	0.659597	0.9997	22.1148
A6H584	Col6a5	5	21.7321	21.7655	21.8158	22.1321	21.821	21.785	21.7942	21.8402	21.7441	21.6874	22.0691	21.73	21.6375	21.7953	21.7133	21.8326	0.221832	0.857522	0.0513105	0.553345	1	21.765
P51150	Rab7a	7	25.0185	24.7541	24.7034	24.6052	24.6552	24.7416	24.8583	24.6212	24.6493	24.7229	24.8923	24.8924	24.8655	24.6185	24.5816	24.6454	0.196296	0.865819	0.0512428	0.497768	1	24.7378
Q8R2Y2	Mcam	20	24.7642	24.4975	24.7851	24.8501	24.7782	24.6293	24.5426	24.7427	25.0715	24.5465	25.0873	24.9317	24.9708	24.6399	24.7053	25.2245	0.215384	0.860969	0.0510349	0.539448	1	24.7868
Q01405	Sec23a	7	23.7476	23.6726	23.7384	23.8435	23.6632	23.6948	23.7257	23.7147	23.803	23.7061	23.9281	23.8986	23.8212	23.5669	23.6438	23.6499	0.645194	0.602988	0.0509171	1.34787	1	23.7279
P19783	Cox4i1	14	26.164	25.9622	25.8127	25.7292	25.5974	25.9981	25.9847	25.8843	25.9734	25.9916	26.0156	25.7476	25.744	25.5383	25.6774	25.7198	0.145256	0.902318	0.0509	0.381862	1	25.8766
Q6PB93-2	Galnt2	6	22.9891	23.0502	22.9574	22.8762	22.8601	22.966	22.9348	22.9091	23.085	23.112	22.9123	23.0313	23.0951	23.1788	23.188	23.3486	0.55468	0.653404	0.0507083	1.19048	1	23.0082
Q99KW9	Itfg1	2	21.6702	21.1226	21.4476	21.0773	21.2722	21.1503	21.4249	21.2685	21.3944	21.3516	21.1849	21.4068	21.2484	21.3106	21.3396	21.2959	0.124971	0.917419	0.0504632	0.333721	1	21.3111
Q8VDQ1-2	Ptgr2	3	22.4539	22.4624	22.3315	22.4092	22.3226	22.4105	22.3642	22.3584	22.2726	22.4431	22.2271	22.3109	22.441	22.471	22.3999	22.2676	0.698905	0.579211	0.0503235	1.43965	1	22.3665
P68037	Ube2l3	2	21.9032	22.054	22.1839	21.9259	21.9675	21.8659	22.0264	22.006	22.3555	22.6764	21.966	22.5125	22.0559	22.0252	22.1987	21.993	0.282285	0.817628	0.0503063	0.679677	1	22.1343
Q8R1U2	Cgref1	1	19.4714	20.1667	19.782	19.4819	20.0042	20.098	19.9278	18.672	18.8176	19.4612	18.7206	18.9888	19.2852	19.5791	19.2634	19.771	0.046703	0.972169	0.049993	0.133659	1	19.5261
Q7TPW1	Nexn	6	23.1198	23.0235	23.108	23.1005	23.1939	23.1092	22.9994	22.8499	22.925	22.5966	23.0762	22.848	22.841	23.0858	22.8739	23.192	0.2648	0.832573	0.0498533	0.643823	1	22.9732
O70310	Nmt1	10	24.102	24.1605	24.1401	24.3011	24.0708	24.1246	24.0514	24.2576	24.1772	24.1348	24.2763	24.0872	24.0305	24.1938	24.2325	24.1472	0.334186	0.79551	0.0498366	0.783283	1	24.1211
Q921U8-2	Smtn	52	27.3431	27.3246	27.4074	27.6075	27.5893	27.3666	27.2711	27.2563	27.3759	27.0096	27.4679	27.2922	27.3683	27.3161	27.2174	27.6676	0.195404	0.866005	0.0498176	0.495801	1	27.3582
Q9ERG0	Lima1	33	25.4559	25.577	25.5107	25.6015	25.5304	25.5753	25.4379	25.4036	25.3148	25.2962	25.2605	25.2319	25.4796	25.6961	25.5109	25.6175	0.425351	0.737598	0.0494871	0.956975	1	25.4496
O89017	Lgmn	2	19.9441	19.828	20.1713	19.9041	20.0133	19.905	19.8619	19.8696	20.2887	20.571	20.087	20.6507	20.006	19.9974	19.834	19.4841	0.246167	0.845711	0.0494113	0.605023	1	20.0858
Q921T2-2	Tor1aip1	1	19.3397	19.1414	19.6557	19.2	19.3827	19.2688	19.2282	19.2598	18.891	19.6424	19.0328	19.29	19.2906	19.3587	19.1998	19.146	0.158215	0.891659	0.0493584	0.411963	0.9932	19.2753
Q8BH79-4	Ano10	3	21.6969	21.6448	21.7305	21.7539	21.7184	21.4805	21.7044	21.7256	21.8541	21.7711	21.8728	21.6619	21.7355	21.5218	21.6194	21.6114	0.329906	0.79514	0.0493155	0.774884	1	21.6769
Q6PAL7	Ahdc1	2	19.2258	19.1634	19.1781	19.3339	19.1083	19.2615	19.0874	19.2469	19.2427	19.1685	19.1458	19.3988	19.0326	19.0644	18.9365	19.1791	0.35682	0.784169	0.0493054	0.827297	1	19.1726
P52332	Jak1	1	20.2683	20.3576	20.3774	20.397	20.543	20.2541	20.1235	20.283	21.0564	20.6688	20.8525	20.9845	20.631	20.9065	20.6853	20.771	0.212209	0.860514	0.0491705	0.532573	1	20.5738
Q5U430-3	Ubr3	2	21.8083	21.3944	21.4943	21.9827	21.5667	21.6565	21.6563	21.6044	21.7858	21.5817	21.7166	21.8072	21.8133	21.7338	21.8357	21.7013	0.133453	0.911504	0.0489502	0.35401	0.9996	21.6942
Q8R326-2	Pspc1	5	23.1638	23.326	23.2826	23.1916	23.3049	23.1637	23.1832	23.1167	23.2681	23.4679	23.1047	23.1197	23.2054	23.2293	23.3942	23.3897	0.38701	0.763274	0.0489054	0.885046	1	23.2339
Q922K9	Frk	2	20.0097	19.5801	20.0901	20.2408	19.7601	19.9104	20.0268	20.0278	19.7224	20.0034	19.6658	19.9328	19.5898	19.8004	19.7338	19.7468	0.117187	0.921926	0.0488801	0.314893	1	19.885
Q3UQ28	Pxdn	4	21.2499	21.1743	21.3393	21.0793	21.2395	21.053	21.1869	21.1679	21.1475	21.1865	21.4587	21.1014	21.117	20.8668	21.0852	21.4498	0.302397	0.808799	0.0488629	0.720299	1	21.1652
Q9Z2Q5	Mrpl40	3	22.1339	22.3637	22.2371	22.212	22.2347	22.0651	22.0362	22.4156	22.3344	22.6354	21.9887	22.3821	22.203	22.3701	22.4931	22.2505	0.192444	0.86863	0.0488086	0.489256	1	22.2522
Q60598	Cttn	29	24.1151	24.3613	24.2673	24.5757	24.2383	24.2236	24.2632	24.3995	24.4094	24.2929	24.3033	24.231	24.2451	24.4614	24.4221	24.3224	0.182158	0.878438	0.0487103	0.466345	1	24.3026
Q9DCL9	Paics	3	20.8874	20.6093	20.7386	20.4747	20.3987	20.7935	20.7163	20.6069	20.3552	20.7442	20.788	20.6485	20.6641	20.4074	20.8049	20.3379	0.150964	0.897629	0.0486426	0.39518	1	20.6049
Q8K1L5	Ppp1r11	5	21.5827	21.6935	21.6091	21.8669	21.6062	21.6959	21.6241	21.6319	21.3992	21.3399	21.58	21.3204	21.7116	21.5749	21.3913	21.8654	0.304409	0.810609	0.0485554	0.724328	1	21.5902
Q9CXZ1	Ndufs4	4	23.2638	23.2088	23.0607	22.7236	23.0045	23.1032	23.138	22.8175	22.9389	23.3522	22.8758	23.1282	23.1135	22.8627	22.988	22.802	0.128971	0.913164	0.0484281	0.343319	1	23.0624
P29758	Oat	17	26.156	25.9406	25.7381	25.5236	25.4759	25.8451	26.0538	25.7904	25.6854	25.9134	25.6864	25.8892	25.765	25.532	25.7982	25.3627	0.0978235	0.936525	0.0482626	0.267122	1	25.7898
P09528	Fth1	7	23.8101	23.7781	23.848	23.8347	23.7078	23.8051	23.7372	23.8288	23.9775	24.4868	23.8471	24.1111	24.1957	23.9158	23.8829	23.9543	0.728442	0.569772	0.0480232	1.48972	1	23.9399
Q9Z2Q6	Septin5	5	23.5411	23.6322	23.6899	23.5542	23.5454	23.4233	23.6684	23.5884	23.6237	23.8703	23.6582	23.6856	23.7511	23.7425	23.6713	23.5325	0.330096	0.795796	0.0480037	0.775258	1	23.6169
Q8VHQ9	Acot11	1	18.3097	18.4308	18.4978	17.3466	18.4316	17.9446	17.9258	18.0909	18.5564	18.3248	18.1264	18.5805	18.4142	17.7486	18.3493	18.0129	0.0577039	0.964324	0.0479898	0.163384	1	18.2157
P97873	Loxl1	1	17.9582	17.4389	17.6071	17.9562	17.4197	17.7216	18.2327	17.3946	17.8418	17.4158	18.378	17.3469	18.5827	18.1094	18.0669	18.6124	0.0733959	0.951234	0.0479689	0.204788	0.9936	17.9058
P30933	Svs5	7	23.8355	24.1671	24.0603	23.8834	23.5312	24.1251	24.0318	24.0665	23.6565	23.551	23.8408	24.7596	23.5847	23.5491	23.8896	23.8956	0.113024	0.926382	0.047965	0.304736	1	23.9816
Q8C7Q4-2	Rbm4	1	19.2159	18.2661	18.9304	18.2813	18.5567	18.7909	18.7708	18.3836	18.0392	18.8725	18.311	18.7831	18.4381	18.0847	18.4633	18.5004	0.0664286	0.955427	0.0479145	0.186543	0.9999	18.5977
O08585	Clta	1	18.0874	17.6553	17.7775	17.2673	17.8005	17.678	17.8933	17.2242	17.0105	17.9065	17.6437	17.9011	17.3618	16.7144	17.4138	17.1774	0.0764112	0.949783	0.0479035	0.212617	0.9594	17.6086
B2RQC6-2	Cad	6	21.9927	22.5201	22.1864	22.1349	22.3145	22.165	22.1309	22.0321	22.1518	22.2025	22.0137	22.1509	22.1037	22.2417	22.0504	22.0087	0.144425	0.901652	0.0478907	0.379915	1	22.1455
Q8R180	Ero1a	1	20.0191	20.0215	19.8917	19.7765	20.0587	19.8128	19.9033	19.7424	20.2525	20.251	20.0861	19.8586	19.7409	19.572	19.9505	19.6025	0.211857	0.859644	0.0478725	0.531807	1	19.897
Q3THK3	Gtf2f1	5	23.2619	23.1924	23.2186	23.3207	23.3767	23.2301	23.1938	23.0017	23.0503	23.1815	22.9437	22.9095	22.9842	23.4378	23.2059	23.2302	0.235344	0.851142	0.0478134	0.582185	1	23.1562
Q9Z0S5	Cldn15	1	21.9377	22.0038	21.8589	22.137	22.0098	21.9537	21.9003	21.8823	21.6778	21.9749	21.8577	21.7944	21.712	22.1303	22.0352	21.9299	0.307094	0.810246	0.0478072	0.729696	1	21.8994
P26231	Ctnna1	20	25.4811	25.3969	25.2905	25.4213	25.4916	25.2987	25.3132	25.2952	25.3044	25.5976	25.2785	25.417	25.432	25.3059	25.4469	25.3421	0.328049	0.796213	0.0477719	0.771233	1	25.387
P80318	Cct3	21	25.0678	24.9334	24.8004	24.7508	24.876	24.8502	24.9633	24.672	24.6701	24.786	24.8402	24.7148	24.7268	24.609	24.6102	24.6262	0.201099	0.865351	0.047708	0.508335	1	24.773
Q61093	Cybb	1	19.5279	19.4938	19.379	19.3893	19.3106	19.3889	19.4321	19.4684	19.7331	19.6257	19.694	19.5956	19.4523	19.4335	19.6505	19.7304	0.416936	0.742733	0.0474663	0.941313	0.9976	19.4935
Q8K2P1	Lurap1l	2	23.7527	23.5809	24.273	24.2948	23.8088	24.0794	23.8331	23.9909	24.0846	23.7066	24.1648	23.9522	24.1186	24.0102	24.2853	24.3642	0.0892308	0.938017	0.047317	0.245472	1	24.0158
Q9CU62	Smc1a	17	23.7809	23.9628	23.8192	23.8766	23.8558	23.8422	23.7528	23.7996	23.7333	23.8127	23.7841	23.6494	23.7426	23.831	23.7962	23.7966	0.465006	0.709739	0.0472593	1.02992	1	23.7811
Q9QZ06	Tollip	1	20.2145	20.1138	20.0625	20.1571	20.1347	20.1151	20.2658	19.8435	20.4816	19.9703	20.3614	20.0422	20.3437	20.3893	20.2782	20.6145	0.197586	0.865767	0.0472236	0.500613	1	20.187
Q9CW03	Smc3	23	24.4219	24.4703	24.495	24.3378	24.4687	24.3766	24.3915	24.2998	24.2157	24.43	24.305	24.3151	24.3441	24.4081	24.2987	24.3368	0.427741	0.737066	0.0470977	0.961411	1	24.3481
Q8K2T8	Paf1	3	22.0926	22.4092	22.2302	22.3432	22.3669	22.3609	22.1493	22.01	22.0708	21.863	21.9968	21.7851	22.0605	22.4524	22.0418	22.2763	0.163043	0.888056	0.0470257	0.423054	1	22.1419
Q99PV0	Prpf8	25	24.9595	25.0789	24.9427	24.9941	25.0242	24.9162	24.9022	24.9446	24.9389	24.9711	24.9397	24.7782	24.9275	25.0516	24.94	24.9632	0.533102	0.665528	0.046988	1.15233	1	24.9372
Q9CXW4	Rpl11	21	26.9311	26.9613	26.6612	26.6636	26.7288	26.7982	26.7961	26.7064	26.7071	26.9944	26.6493	26.7737	26.726	26.6605	26.7791	26.6172	0.220042	0.859206	0.046946	0.549495	1	26.7449
P21278	Gna11	5	22.3534	22.1902	22.1408	22.1009	22.0338	22.1392	22.1731	22.252	22.1281	22.4193	22.2221	22.2894	22.3158	22.1638	22.0335	21.9722	0.269923	0.827789	0.0468221	0.654381	1	22.18
Q5SXY1-2	Specc1	1	16.4281	16.5998	16.5557	16.6498	16.7866	16.4671	16.411	16.3819	16.5716	16.6233	16.4465	16.4844	16.6092	16.3553	16.1887	16.3499	0.17305	0.885385	0.0466914	0.445837	1	16.4857
Q6NVE9-2	Pptc7	1	17.7706	16.799	17.4578	17.2879	17.3014	17.4482	17.1061	17.2738	16.8818	17.6795	17.3828	17.0756	17.6332	17.3889	17.6171	17.8523	0.077785	0.949324	0.0464149	0.216171	0.9961	17.3686
P29341	Pabpc1	29	26.1051	25.9286	25.857	25.7562	26.0362	25.8213	25.887	25.7173	25.935	25.9389	25.8611	25.8294	25.7299	25.7654	25.763	25.9793	0.182072	0.878326	0.0462952	0.466153	1	25.8673
Q5M8N0	Cnrip1	2	20.2483	19.8947	20.2726	19.8508	19.9744	20.1576	20.1877	19.7624	20.0853	19.9985	20.0793	20.0972	20.193	20.2072	19.9917	20.4982	0.114776	0.925192	0.0460997	0.309018	1	20.0961
P47758	Srprb	1	18.9691	18.4665	18.339	18.2231	18.2079	18.6559	18.7075	18.2423	18.022	18.2278	17.9488	18.2845	18.2533	18.1827	18.3942	18.1701	0.0786229	0.948582	0.0460629	0.218334	1	18.3514
A2AAY5	Sh3pxd2b	1	19.9572	20.0596	19.9429	20.1105	19.9295	20.1353	19.8595	19.9624	20.0637	19.9815	19.6153	19.8891	19.9719	20.246	19.9141	20.3604	0.265168	0.832754	0.0458856	0.644583	1	19.9709
P97414-2	Kcnq1	1	20.2066	20.1899	20.5502	20.7537	20.2263	20.7135	20.2003	20.3772	20.2123	20.3573	20.0609	19.9121	20.4443	20.2145	20.3443	16.7299	0.0920988	0.938927	0.0457835	0.252731	1	20.3219
Q7TMC8-2	Fcsk	1	19.7752	19.8614	19.7174	19.7473	19.764	19.8547	19.8624	19.4375	19.6827	19.7044	20.0096	19.7881	19.8023	19.6463	19.6684	19.5921	0.168867	0.885591	0.0456495	0.436345	1	19.7386
Q91Y97	Aldob	8	26.3897	26.1589	26.1864	26.2239	25.9996	26.2182	26.304	26.2547	25.9855	25.9526	26.0369	26.1324	25.9134	25.6493	25.7103	25.7146	0.214781	0.860813	0.0456343	0.538143	1	26.0724
Q62077	Plcg1	1	17.9076	18.0619	17.8899	17.5061	17.8943	18.0499	17.7317	17.507	18.1842	18.0343	18.2935	18.2328	18.2985	18.1119	18.0224	18.2388	0.101081	0.936219	0.0456166	0.275254	1	17.9944
Q8BKU8-3	Tmem87b	5	23.0318	23.1755	23.0245	23.2594	23.0829	23.0197	22.97	23.2361	23.1191	23.0655	23.0818	23.0713	23.0503	23.1096	23.1302	22.9904	0.225027	0.855714	0.045588	0.560198	1	23.0656
P08775	Polr2a	10	23.5803	23.6555	23.7003	23.6675	23.6471	23.5674	23.5669	23.64	23.5077	23.6093	23.5046	23.553	23.592	23.8154	23.627	23.6502	0.649308	0.600137	0.0455656	1.35493	1	23.606
Q8CBE3	Wdr37	1	18.6054	18.6802	18.4306	18.7074	18.5903	18.5022	18.5572	18.5916	18.7945	18.5252	18.7959	18.5204	18.6337	18.7545	18.7295	18.7078	0.289058	0.812501	0.0455537	0.693427	1	18.597
P41778-2	Pbx1	3	19.4303	19.5806	19.2889	19.5833	19.4015	19.3721	19.4481	19.4795	19.3378	19.672	19.3975	19.543	19.6257	19.6811	19.6007	19.5828	0.24943	0.844277	0.0454688	0.611863	1	19.4874
Q8CHR6	Dpyd	3	21.9246	21.6738	22.0381	21.9779	21.5418	21.6413	21.9364	22.3135	21.4923	22.1341	21.6172	22.0812	22.3772	21.8912	22.0726	21.7795	0.0861032	0.940783	0.045352	0.237519	1	21.9373
Q9WVP1-2	Ap1m2	3	20.6392	20.654	20.8916	20.5739	20.5796	20.595	20.8182	20.5847	20.7871	20.8075	20.3868	20.9304	20.794	20.5594	20.789	20.8216	0.197514	0.865546	0.0453172	0.500453	1	20.7354
Q9JLV6	Pnkp	1	20.1488	19.957	20.2462	20.1964	20.2071	20.1659	19.9737	20.0212	20.1336	20.303	20.3338	20.1201	20.0894	20.2508	20.2538	20.1165	0.213037	0.861013	0.0451622	0.534368	0.9999	20.1346
Q99JY9	Actr3	17	26.6977	26.4782	26.3511	26.3331	26.2669	26.4565	26.5289	26.4296	26.4613	26.5218	26.4769	26.5353	26.6055	26.3342	26.4312	26.4239	0.171658	0.885543	0.0445361	0.442683	1	26.4658
Q9Z2D6-2	Mecp2	13	24.1241	24.1696	24.207	24.152	24.1655	24.1905	24.098	24.0207	23.855	24.0372	24.2344	23.9607	24.3401	24.2084	24.0419	24.3123	0.483633	0.695868	0.0444841	1.06374	1	24.1352
Q9JHS9	Cwc15	4	23.1467	23.6963	23.6401	23.481	23.5707	23.6754	23.487	23.053	22.9317	23.1616	22.8609	23.1415	23.3986	23.7637	23.3998	23.5581	0.087643	0.940151	0.0444779	0.24144	1	23.3743
Q80W54	Zmpste24	3	20.3997	20.561	20.3603	20.4929	20.305	20.4534	20.328	20.5498	20.665	20.5086	20.5955	20.5547	20.6125	20.3959	20.463	20.6085	0.247948	0.843797	0.044415	0.608759	1	20.4631
Q91VE6-2	Nifk	2	21.8627	22.4272	22.205	22.2453	22.4399	22.1064	22.0435	21.973	21.9419	22.1105	21.9622	21.8733	22.1059	22.3442	22.0758	22.3508	0.104228	0.934301	0.0443668	0.283075	1	22.1071
Q922Q1	Mtarc2	12	25.1756	25.0379	25.0425	25.0378	24.9335	25.052	25.0556	25.0753	24.9313	25.2458	25.079	25.0278	25.293	24.8393	24.9148	24.7474	0.41897	0.741346	0.0443602	0.945106	1	25.0309
P80313	Cct7	8	24.4384	24.3554	24.3906	24.2441	24.164	24.3064	24.41	24.3708	24.3197	24.2205	24.4602	24.3212	24.2276	24.1513	24.2714	23.9726	0.268605	0.829251	0.0443268	0.65167	1	24.278
Q8BH64	Ehd2	29	26.9103	26.3407	26.4195	26.4327	26.4567	26.4203	26.5178	26.5318	26.6886	26.164	26.9826	26.7095	26.5031	26.177	26.2108	26.6016	0.124719	0.917752	0.0440941	0.333115	1	26.5243
P62869	Elob	3	22.9743	22.6873	22.2512	21.9521	22.224	22.5604	22.745	22.1592	22.1776	22.1969	22.4306	22.2275	21.7618	22.0548	22.0236	21.9343	0.0585742	0.963981	0.0440836	0.16571	1	22.3261
O09131	Gsto1	6	25.4801	24.8399	24.9556	24.5856	24.5621	24.9924	25.2175	24.9128	24.897	25.1882	25.0097	25.0826	24.9325	24.5424	24.9543	24.3469	0.067673	0.954448	0.0440741	0.189818	1	24.9241
P45952	Acadm	9	25.6075	25.1055	25.3856	25.1846	25.0765	25.3575	25.3682	25.3048	25.2867	25.5526	25.2775	25.4456	25.4334	24.9384	25.2193	24.8285	0.125566	0.917316	0.0440259	0.335152	1	25.3116
P05202	Got2	28	27.1235	26.8501	27.0238	27.0182	26.8008	27.0369	27.0412	26.9608	26.9086	26.9267	27.183	27.0277	27.0251	26.5666	26.7399	26.7739	0.220962	0.858453	0.0440097	0.551476	1	26.9669
P35980	Rpl18	54	26.5038	27.4218	27.2062	27.1283	27.1835	27.0567	26.9164	26.9276	26.7361	27.2271	26.6693	26.5503	27.1105	27.4105	27.4673	27.429	0.0763835	0.949584	0.0439692	0.212545	1	27.0325
Q9CPR5	Mrpl15	3	22.3222	22.9416	23.0759	22.6842	22.8928	22.5588	22.5572	22.8392	22.4634	22.9829	22.2522	23.0458	22.8243	22.8732	22.9302	22.6916	0.0843954	0.942896	0.0439534	0.23316	1	22.7608
Q9JJL8	Sars2	4	21.757	21.4872	21.4579	21.5318	21.3768	21.5181	21.5727	21.5905	21.4882	21.4614	21.5013	21.5379	21.452	21.3213	21.671	21.4453	0.209645	0.860392	0.0439444	0.527004	1	21.4908
Q8BHD7-2	Ptbp3	7	23.9393	23.7849	23.8296	23.6643	23.7144	23.7651	23.8155	23.7475	23.9006	24.0852	23.8085	23.883	23.6364	23.5762	23.6726	23.5986	0.303891	0.810193	0.0438828	0.723293	1	23.7799
Q925I1	Atad3	5	23.3346	23.0758	23.0623	22.9505	23.0437	23.0461	23.0482	23.111	23.0973	23.1071	23.0352	23.0428	23.0184	22.9004	23.1581	22.9281	0.208788	0.860192	0.0435338	0.525139	1	23.0473
P58058	Nadk	1	19.2117	19.3776	18.5373	19.0494	18.7168	18.9713	19.0161	19.2984	18.8701	18.5148	19.0787	18.8029	18.7878	19.2946	18.9463	18.9821	0.0714097	0.952054	0.0433688	0.199609	1	18.9341
Q9D2G2	Dlst	7	23.9796	23.4953	23.4849	23.2989	23.3326	23.6361	23.6963	23.4207	23.3737	23.5505	23.5065	23.5641	23.3846	23.1048	23.1042	23.118	0.0933118	0.939676	0.0432801	0.255791	1	23.4988
Q8CH25-2	Sltm	8	23.1958	23.2249	23.2383	23.3337	23.2747	23.2889	23.1687	23.0876	22.9816	23.0885	23.063	22.8947	23.1578	23.3476	23.278	23.1905	0.327878	0.796274	0.0432014	0.770897	1	23.1473
Q9QUR7	Pin1	1	22.1674	22.2138	22.3389	22.2911	22.3395	22.2952	22.1928	22.0114	22.0328	22.3064	22.0051	22.0008	22.2528	22.2877	22.134	22.2539	0.20782	0.861279	0.0430927	0.52303	0.9998	22.1776
P18653	Rps6ka1	12	24.7347	24.7214	24.6846	24.7349	24.7106	24.6367	24.7143	24.6417	24.5258	24.583	24.6652	24.6115	24.6303	24.5579	24.5952	24.4918	0.898165	0.481474	0.0430703	1.77398	1	24.6369
P59999	Arpc4	2	23.2978	22.9783	23.0659	22.8388	22.9012	23.0319	23.0735	23.0023	23.0422	22.9803	23.0624	23.0623	23.128	22.9295	22.8543	22.862	0.160405	0.889677	0.0429821	0.417	1	23.0032
P31230	Aimp1	1	8.06181	8.13989	8.221	7.94644	8.2242	7.96232	8.13174	7.87931	7.84499	8.18571	8.03368	7.90646	7.79599	7.77456	8.05051	7.85141	0.169768	0.885987	0.0428939	0.438395	0.9998	7.99207
Q9Z2G9	Htatip2	1	19.2196	17.8371	18.1689	18.0171	17.3351	18.5636	18.4912	18.6814	17.8219	18.1175	18.0457	18.0807	18.2445	17.8117	18.0046	18.1715	0.033508	0.981603	0.042871	0.0971826	1	18.2169
Q8VHY0	Cspg4	20	23.5951	23.4548	23.6917	23.7888	23.4193	23.6427	23.5568	23.7403	23.7432	23.325	23.8142	23.5963	23.5629	23.3739	23.3996	23.7511	0.168163	0.885324	0.042841	0.434744	1	23.5748
Q6RHR9-2	Magi1	1	20.0679	20.0641	20.1392	20.0856	20.0858	20.1705	19.8675	20.0627	20.005	19.9997	19.9813	20.1204	19.8936	20.123	20.2733	20.2774	0.263659	0.832464	0.0425515	0.641466	1	20.0484
Q9CZS1	Aldh1b1	40	27.3636	27.1236	27.1394	27.104	26.7738	27.0651	27.2055	27.5167	27.2236	27.3488	27.1398	27.2256	27.2592	26.8639	27.1201	26.5986	0.0932117	0.9394	0.0423894	0.255539	1	27.1624
P13439	Umps	2	21.1765	20.8773	20.6225	20.5049	20.6759	20.7442	20.9629	20.6288	20.7211	20.7721	20.6751	20.778	20.397	20.2021	20.3469	20.34	0.0929184	0.939069	0.0423656	0.254799	1	20.6774
O55187-2	Cbx4	1	8.47546	7.71286	7.97865	8.00854	8.09084	7.89813	8.04983	7.96765	8.05522	7.92891	7.88338	8.15336	8.30072	7.87025	7.56532	7.48096	0.0939507	0.939275	0.0422614	0.2574	0.9588	7.99207
Q61598	Gdi2	45	26.7351	26.633	26.506	26.4115	26.4463	26.5322	26.6239	26.5151	26.5053	26.5383	26.5704	26.5962	26.6086	26.2763	26.5022	26.2783	0.20925	0.860401	0.0419998	0.526144	1	26.5252
Q8BX90	Fndc3a	2	20.1563	20.5975	19.7261	20.187	20.235	19.831	20.1164	20.3168	19.813	20.1985	19.9444	20.4707	20.1205	20.4684	20.3868	19.7165	0.0724594	0.952112	0.0419464	0.202348	1	20.1973
E9Q4Z2	Acacb	2	22.0501	22.2342	22.0009	22.1385	22.062	22.1357	22.0161	22.0436	22.219	21.876	22.3315	22.0302	22.0165	21.9492	21.8422	21.9195	0.304769	0.811632	0.0416079	0.725049	1	22.0316
Q922U1	Prpf3	11	23.6005	23.5281	23.6258	23.4864	23.5408	23.5918	23.4821	23.46	23.1781	23.4668	23.2704	23.2262	23.2709	23.7121	23.5131	23.3497	0.420748	0.74022	0.0415359	0.948417	1	23.4327
P70288	Hdac2	3	21.5846	22.0359	21.7424	21.9937	21.9899	21.9001	21.7691	21.5319	22.0014	21.8803	21.7242	21.6922	21.7602	21.9884	21.8349	21.9145	0.104496	0.93401	0.0414152	0.283737	1	21.804
P70452	Stx4	5	22.028	21.8752	21.8545	21.8942	21.819	21.8858	21.7991	21.9841	21.9559	22.0691	21.8252	21.8797	21.8379	21.688	21.7647	21.7852	0.300039	0.809486	0.0409594	0.715569	1	21.8723
Q9D198	Syf2	2	19.8735	20.3492	20.3723	20.3762	20.3409	20.0556	20.1289	20.284	20.1072	20.6968	20.2853	20.4931	20.3032	20.4408	20.674	20.4637	0.106599	0.934487	0.0404391	0.288942	1	20.3266
Q9R0P3	Esd	11	25.6788	25.3582	25.4128	25.3973	25.3069	25.4433	25.5031	25.4326	25.2925	25.2762	25.2087	25.2421	25.4699	25.304	25.3017	25.1988	0.188013	0.872871	0.0402899	0.479419	1	25.3588
Q7TMK9-2	Syncrip	9	24.1486	24.1531	23.9896	23.8951	24.0598	23.9317	24.0694	23.9651	24.1187	24.2489	24.0988	24.0884	23.9818	24.0115	24.0069	23.988	0.22369	0.857105	0.0400815	0.557334	1	24.0233
P97434-2	Mprip	1	20.1883	19.9758	20.4693	20.2109	20.0525	20.1713	20.1284	20.3326	20.7064	20.5587	20.3176	20.6599	20.6507	20.5541	20.3561	20.8132	0.127816	0.914282	0.0398717	0.340553	1	20.3849
P27659	Rpl3	44	25.8937	26.4561	26.1219	26.1789	26.2344	26.1515	26.0838	26.0215	25.8589	26.0986	25.8842	25.7391	26.0498	26.3974	26.1323	26.2448	0.119457	0.920711	0.0398302	0.320403	1	26.0814
Q9CWF2	Tubb2b	4	25.8922	25.772	26.1374	26.0913	25.7383	26.1826	25.7343	26.0786	26.179	25.4778	25.848	25.9004	26.2686	26.3581	26.2463	26.7493	0.101401	0.936195	0.0397496	0.276053	1	26.018
Q64727	Vcl	59	26.748	26.4745	26.3905	26.3383	26.5851	26.3348	26.5357	26.3377	26.4827	26.4091	26.6235	26.5149	26.4229	26.0792	26.1826	26.3589	0.13248	0.912158	0.0394716	0.351694	1	26.4498
Q9Z0U1	Tjp2	21	24.485	24.4456	24.574	24.665	24.6551	24.5241	24.4808	24.3519	24.4079	24.5652	24.5426	24.4871	24.5813	24.668	24.6014	24.6797	0.195952	0.865987	0.0394454	0.49701	1	24.5373
P56399	Usp5	23	25.0269	25.1147	25.0401	25.0018	24.9839	24.9997	25.0007	25.0417	24.9543	25.0217	24.9684	24.9549	25.0522	24.9146	25.0298	24.9102	0.703043	0.581365	0.0393953	1.44668	1	24.9838
Q60596	Xrcc1	5	22.2857	22.2056	22.4672	22.4287	22.227	22.5627	22.2421	22.1979	21.9447	22.0774	22.1107	21.9956	22.1819	22.4306	22.3534	22.3354	0.141861	0.904788	0.0393262	0.373896	1	22.2403
Q569Z5	Ddx46	7	23.22	23.1603	23.2728	23.2804	23.2197	23.221	23.184	23.1516	23.239	23.0401	23.1145	23.0334	23.0538	23.3386	23.2518	23.1663	0.568342	0.644483	0.0393033	1.2145	1	23.1707
Q9JLZ8	Sigirr	6	22.7878	22.7892	22.8862	23.074	22.878	22.8277	22.7536	22.9211	22.874	22.9528	22.6849	22.7096	22.757	23.0766	22.9488	22.8083	0.20346	0.863393	0.0391808	0.513509	1	22.845
O89053	Coro1a	14	25.8151	26.2304	25.8456	25.8829	25.7886	25.9799	25.9139	25.9357	26.6762	26.3947	26.4188	26.1708	26.3722	26.7759	26.6751	27.1019	0.140796	0.906123	0.0389833	0.371388	1	26.2296
P56677	St14	6	23.9798	23.9898	24.1985	24.0652	23.9967	24.1332	23.9746	23.973	23.8853	24.0663	23.9267	23.9049	24.0653	24.1722	24.0505	24.0034	0.251016	0.843771	0.0389752	0.615181	1	24.0067
P02468	Lamc1	53	27.4418	27.362	27.4754	27.4185	27.3901	27.4161	27.376	27.3599	27.4123	27.1105	27.6016	27.3896	27.4958	27.3755	27.227	27.774	0.708467	0.580335	0.0388379	1.45589	1	27.3978
P24549	Aldh1a1	14	25.8496	25.5314	25.752	25.5032	25.2127	25.638	25.7747	25.8556	25.4551	25.6387	25.4521	25.6704	25.817	25.1837	25.538	25.3631	0.0845681	0.94269	0.0388079	0.233601	1	25.6032
P54265-10	Dmpk	1	20.5974	20.5347	20.547	20.5591	20.4131	20.4782	20.6875	20.5044	20.6312	20.5121	20.6804	20.7301	20.6519	20.4486	20.3477	20.4729	0.264302	0.832295	0.0387883	0.642793	1	20.5479
P97449	Anpep	10	24.5851	24.7586	24.6578	24.6636	24.5012	24.6109	24.5282	24.8696	25.1295	24.7541	24.9589	24.78	25.0829	25.0597	24.897	25.1521	0.163901	0.888135	0.0387721	0.425017	1	24.7828
P10922	H1-0	52	29.0519	29.6943	29.3559	29.5609	29.3672	29.3678	29.3244	29.4491	29.247	29.3713	29.5167	28.9706	29.636	29.5009	29.5198	29.5114	0.0995441	0.934633	0.0386081	0.271423	1	29.388
Q91VR2	Atp5f1c	23	26.4724	26.3116	26.2201	26.1156	26.0763	26.2867	26.3615	26.2409	26.1986	26.5015	26.2661	26.2992	26.265	25.8404	26.1294	25.8357	0.1526	0.896891	0.0386	0.39898	1	26.2311
Q8BML9	Qars1	23	24.8948	24.8425	24.8248	24.7071	24.7177	24.7833	24.854	24.761	24.8603	24.8468	24.8329	24.8596	24.8618	24.6719	24.7725	24.6938	0.335201	0.795254	0.0383039	0.78527	1	24.8039
P63038	Hspd1	39	27.3376	26.9766	27.0379	27.021	26.8546	27.0967	27.2517	27.0173	26.9484	27.064	27.1294	27.0911	26.8835	26.6863	26.8202	26.4824	0.122289	0.919353	0.0382171	0.327257	1	27.0025
P55292-2	Dsc2	6	24.7587	24.7244	24.8336	24.8778	24.8484	24.7701	24.7098	24.7134	24.6033	24.7619	24.7095	24.6863	24.7911	24.8984	24.998	24.8933	0.343672	0.792648	0.0381804	0.801809	1	24.7658
P54763-2	Ephb2	2	20.1343	20.188	20.0973	20.1803	20.165	20.082	20.2012	20.0005	19.8595	20.1707	19.8815	20.1647	20.2094	20.2087	20.1984	20.2742	0.323831	0.799389	0.0378122	0.762922	1	20.1194
P26350	Ptma	27	29.4789	29.383	29.5496	29.4685	29.2132	29.8389	29.3743	29.3026	29.005	28.8634	28.9512	28.706	28.8768	29.9951	29.7957	29.466	0.0961581	0.937214	0.0377584	0.262949	1	29.3132
Q9CZ42-2	Naxd	3	23.1217	22.8308	22.9022	22.7459	22.7956	22.8993	22.8849	22.8703	22.5572	22.7647	22.8116	22.7442	22.761	22.6172	22.7708	22.5267	0.174645	0.88498	0.0376301	0.449444	1	22.7931
Q8CI71-2	Vps50	2	19.4013	19.5148	19.7468	19.7038	19.5987	19.544	19.5294	19.5443	19.4168	19.4528	19.1534	19.5575	19.5005	19.3869	19.7389	19.7545	0.177474	0.88254	0.0375886	0.455825	1	19.5292
Q61074	Ppm1g	15	24.4561	24.6907	24.7998	24.7127	24.6108	24.8091	24.4834	24.6061	24.6611	24.4882	24.4457	24.5233	24.504	25.0073	24.8945	24.9297	0.14285	0.903692	0.037498	0.376221	1	24.6419
Q0VGB7	Ppp4r2	5	21.7014	21.9315	21.9555	21.8455	22.1194	22.144	21.7368	21.2849	21.362	21.5855	21.1835	21.1478	21.6487	22.3094	21.6596	21.7928	0.0630332	0.959095	0.0372286	0.177573	1	21.7242
Q9Z138	Ror2	1	20.588	20.5871	20.8236	20.514	20.3611	20.7227	20.636	20.6446	20.1116	19.9161	20.408	20.2684	20.1972	20.8349	21.4436	21.0873	0.13454	0.90956	0.0370569	0.356593	1	20.5611
P70362	Ufd1	4	22.8948	22.6994	22.8492	22.835	22.9059	22.8154	22.7707	22.6382	22.787	22.6374	22.8868	22.7897	22.7705	22.805	22.7142	22.9739	0.211431	0.859387	0.0370541	0.530884	1	22.784
P97311	Mcm6	1	19.0259	19.2357	18.9767	18.5364	19.2097	18.8242	18.9995	18.5932	18.3254	19.0294	18.4228	18.6827	18.6398	18.7417	18.4996	18.6461	0.067054	0.954716	0.0370255	0.18819	0.9967	18.7916
Q61768	Kif5b	11	25.2122	25.3123	25.2347	25.3409	25.3203	25.1769	25.1453	25.31	25.2686	25.2326	25.3011	25.2426	25.2875	25.2186	25.272	25.2312	0.281025	0.817548	0.0368757	0.677111	1	25.2177
Q9D892	Itpa	1	20.5579	20.0187	20.2191	20.4783	20.1818	20.5888	20.3335	20.0225	20.5088	20.5029	20.6242	20.6055	20.3025	20.3458	20.2229	20.7267	0.076832	0.949803	0.0368485	0.213706	1	20.3939
P54822	Adsl	5	22.665	22.4429	22.499	22.6389	22.4607	22.5664	22.6187	22.453	22.3473	22.6017	22.5373	22.6118	22.369	22.2861	22.412	22.5701	0.218282	0.857529	0.0367665	0.545704	1	22.5139
P47963	Rpl13	31	26.2818	26.7192	26.3165	26.2976	26.5193	26.2498	26.1443	26.5553	26.543	26.999	26.316	26.4623	26.3156	26.6106	26.5153	26.5405	0.0914708	0.938636	0.0366287	0.251144	1	26.4506
Q62167	Ddx3x	20	25.5156	25.7992	25.5643	25.8099	25.7014	25.636	25.58	25.6262	25.6948	25.6313	25.6559	25.607	25.6252	26.0082	25.7602	25.9214	0.174455	0.884006	0.0363755	0.449016	1	25.6597
P43274	H1-4	24	30.9577	31.4761	31.3936	31.4484	31.2721	31.2433	31.1921	31.4236	31.1959	31.4029	31.2888	31.0935	31.467	31.26	31.6794	31.1105	0.100959	0.93532	0.0361333	0.274952	1	31.2895
Q9R0N0	Galk1	6	23.0802	23.0713	22.9797	22.9166	22.8114	23.0308	22.9585	23.1029	23.0457	22.9037	22.9076	22.984	23.0547	22.7919	22.9877	22.7462	0.192896	0.868009	0.0360255	0.490256	1	22.966
Q811D0-2	Dlg1	10	23.398	23.4787	23.4271	23.4332	23.4996	23.3997	23.3727	23.322	23.3525	23.5446	23.374	23.2943	23.3764	23.5628	23.3807	23.4894	0.380946	0.768434	0.0357409	0.873529	1	23.4051
Q61235	Sntb2	6	22.5177	22.0596	22.3841	22.2535	22.1658	22.175	22.4407	22.2905	22.2037	22.3435	22.4048	22.4875	22.5005	22.051	22.1041	22.4003	0.11348	0.926214	0.0357327	0.305851	1	22.3148
Q8BG32	Psmd11	2	21.2385	20.8866	20.8985	20.9218	20.7962	20.8851	21.0634	21.0588	20.9277	20.9514	21.0166	21.3078	21.1236	20.9007	20.7692	20.7721	0.123799	0.918374	0.0354862	0.3309	1	20.9882
P04186	Cfb	5	22.0907	22.2975	22.4137	22.3958	22.1944	22.0787	22.3495	22.4349	23.6689	22.7355	23.1411	23.0586	23.028	23.106	23.0186	23.6456	0.120361	0.920104	0.0350471	0.322594	1	22.7788
P35951	Ldlr	7	22.7386	23.1045	22.9016	23.019	23.1203	22.8194	22.828	22.8562	23.1973	22.9984	23.1884	23.2308	22.957	23.0893	23.0279	23.2857	0.122026	0.919274	0.0349393	0.326621	1	23.0079
P62754	Rps6	63	28.0024	28.4557	28.2865	28.2866	28.3132	28.3088	28.1144	28.1564	27.9699	28.2511	27.9962	27.8342	28.1	28.496	28.2773	28.3709	0.120484	0.920136	0.0345941	0.322892	1	28.1707
Q8BU31	Rap2c	1	20.2548	19.976	20.2107	20.2799	20.0223	20.195	20.2174	20.1484	20.4271	20.3237	20.4693	20.1208	20.1988	20.1521	20.1223	20.3725	0.162268	0.888168	0.0345931	0.421276	1	20.1952
P70335-2	Rock1	8	22.354	22.4209	22.4795	22.4875	22.503	22.3295	22.3625	22.4088	22.4653	22.5717	22.2811	22.5355	22.4433	22.4035	22.4955	22.4533	0.296315	0.810838	0.0345416	0.708081	1	22.4289
Q05793	Hspg2	73	27.1411	27.0993	27.1018	27.1542	27.1181	27.1305	27.0877	27.0221	27.157	26.8319	27.2238	27.1369	27.2594	26.9112	26.9117	27.5139	0.580234	0.633003	0.0344872	1.23532	1	27.1113
Q9EQX4	Aif1l	1	20.452	19.8466	20.0339	20.3071	19.5614	20.0942	20.3318	20.5145	20.6049	20.4336	20.852	20.4524	20.3455	19.8178	20.0207	19.6317	0.0487627	0.97029	0.0344458	0.13927	0.9822	20.2401
Q9CX86	Hnrnpa0	15	24.6055	24.7528	24.6818	24.6526	24.7253	24.6513	24.6724	24.5064	24.632	24.7408	24.523	24.4258	24.4282	24.7096	24.5862	24.6521	0.249765	0.84485	0.0343418	0.612564	1	24.6179
Q9WTI7-2	Myo1c	32	25.7084	25.7114	25.5419	25.6289	25.6275	25.5718	25.5907	25.6642	25.9876	25.5	26.1558	25.7221	25.8952	25.5736	25.501	26.0007	0.32115	0.801487	0.0341034	0.757627	1	25.7092
Q5U4C3	Scaf1	1	21.77	22.0818	21.9713	22.1118	22.1384	21.9433	21.8754	21.8415	21.8092	21.5778	21.9422	21.8116	21.7994	22.0814	21.8983	22.0008	0.125137	0.917618	0.0340714	0.334121	1	21.89
Q99PL6-2	Ubxn6	1	20.1863	20.1917	20.2265	20.1738	20.2004	20.2657	20.0836	20.0927	20.2308	19.9518	20.1181	19.908	20.3952	19.9628	20.1018	20.1244	0.316738	0.805627	0.0339718	0.74889	0.9999	20.1134
Q8CH18	Ccar1	7	23.921	24.0073	23.9661	24.0168	24.0768	23.9432	23.9574	23.7983	23.6309	24.0293	23.5999	23.6897	23.9232	24.0583	23.9563	23.8196	0.222648	0.857093	0.0339127	0.555097	1	23.8829
P57780	Actn4	59	26.6486	26.4631	26.4016	26.2871	26.4829	26.3193	26.4976	26.3651	26.5005	26.6691	26.5808	26.6138	26.5821	26.2267	26.467	26.3975	0.147798	0.899615	0.0338769	0.387807	1	26.4815
Q9DAW6	Prpf4	4	20.2715	20.3228	20.4556	20.4628	20.4168	20.478	20.1566	20.3264	20.1141	20.3768	20.1596	20.34	20.1258	20.8038	20.6504	20.5221	0.152062	0.897433	0.0337267	0.397731	1	20.3833
Q8CHP8	Pgp	5	22.9442	22.8382	22.5944	22.3758	22.5246	22.7373	22.8339	22.5223	22.474	22.6735	22.5757	22.7426	22.5974	22.3194	22.4956	22.4163	0.0812664	0.94535	0.0336323	0.225141	1	22.6206
Q70IV5	Synm	61	25.9204	25.9942	25.9383	26.2752	26.3321	25.8697	25.8962	25.8962	25.816	25.4847	26.1012	25.8231	25.7283	25.9557	25.5167	26.104	0.0875466	0.940039	0.0334373	0.241195	1	25.9189
Q8VCT3	Rnpep	7	24.1739	24.231	24.0834	24.1759	24.1262	24.1192	24.1389	24.147	24.231	24.0764	24.2665	24.088	24.0155	24.1336	24.0993	24.0149	0.48483	0.696145	0.0332379	1.0659	1	24.1165
Q91V12-2	Acot7	6	22.5558	22.5594	22.556	22.7662	22.6433	22.5781	22.6325	22.4513	22.3139	22.3019	22.4803	22.4255	22.4845	22.3595	22.3636	22.3993	0.189774	0.871309	0.0330458	0.483335	1	22.509
Q9DB43	Zfpl1	1	21.4874	21.5141	21.3023	21.1929	21.3572	21.4636	21.3835	21.1603	21.3448	21.2724	21.2503	21.1556	21.1634	21.3294	21.3176	21.4662	0.123484	0.918905	0.0330391	0.330141	1	21.295
O35382	Exoc4	2	20.304	19.9232	19.7159	19.4933	19.8611	19.6763	19.9211	19.8459	20.0164	20.207	20.1052	19.8671	19.8618	19.5861	20.3158	18.9662	0.0651226	0.957094	0.0329847	0.183099	1	19.883
Q91V04	Tram1	4	22.2942	22.6043	22.1834	21.7722	22.1983	22.1202	22.1462	22.2575	22.2473	22.1022	21.8657	22.0177	22.059	22.0872	22.238	22.0612	0.0672683	0.954503	0.0329604	0.188754	1	22.1309
P57759	Erp29	1	20.7789	20.8721	20.7203	20.9129	20.6863	20.6976	20.8884	20.8807	21.0594	20.7577	20.9544	21.2153	20.6545	20.7614	20.745	20.521	0.180924	0.878924	0.0328193	0.46358	1	20.8246
P97855	G3bp1	18	26.5986	26.7732	26.8532	26.8677	26.6561	26.7953	26.6988	26.8118	26.7727	26.6671	26.7385	26.8674	26.6886	27.0598	27.0436	27.0843	0.175752	0.88407	0.0326843	0.451944	1	26.786
Q9CQZ6	Ndufb3	2	23.1983	23.9049	24.1224	24.0227	24.0553	23.5623	23.5109	23.9908	24.0988	24.5101	23.5318	24.2287	24.2837	24.0412	24.1979	24.4246	0.0445657	0.972809	0.0322924	0.127813	1	24.0145
Q5F2E8	Taok1	3	20.8701	21.0305	21.2353	21.168	21.1009	21.2554	21.0663	20.753	20.7447	20.7665	20.8979	20.5837	21.0102	21.1595	20.8384	21.26	0.0876997	0.940275	0.0320635	0.241584	1	20.972
Q8VD62	Bles03	1	21.6899	21.3905	21.3593	21.4079	21.2749	21.2793	21.5867	21.5788	21.4454	21.5317	21.6558	21.7892	21.3462	21.3468	21.6545	21.3667	0.10059	0.934286	0.0320363	0.274033	1	21.4847
Q9R269	Ppl	1	21.2895	21.2639	21.0756	21.0657	21.2159	21.1563	21.2281	20.9663	21.0346	21.0733	20.9594	21.0863	21.0044	21.3521	21.2143	21.1585	0.143006	0.904101	0.0320301	0.376587	0.9994	21.1158
Q99LC3	Ndufa10	2	23.7989	23.286	23.2718	22.8419	23.1382	23.4419	23.4589	23.0318	22.9889	23.4482	23.0624	23.2979	23.4275	22.8266	23.0468	22.7066	0.0502107	0.969073	0.0319943	0.143202	1	23.2325
Q9JHL1	Nherf2	2	21.5506	21.5283	21.7056	21.6234	21.4347	21.6721	21.4962	21.6775	21.7187	21.3952	21.7439	21.5754	21.5701	21.6012	21.5923	21.9355	0.167298	0.88463	0.0318508	0.432775	1	21.587
P62960	Ybx1	21	26.866	27.2094	27.0921	27.1242	27.122	27.2013	27.0487	26.7935	26.7018	26.8833	26.6293	26.7752	26.9105	27.3413	27.0928	27.2458	0.100831	0.934975	0.0315137	0.274631	1	27.0062
Q8CBY8-2	Dctn4	3	22.0011	22.1857	22.1032	22.1044	22.0514	22.1291	21.9283	22.1598	22.1301	22.2651	22.2824	22.1015	22.1541	22.1356	22.2417	22.0032	0.193687	0.867211	0.0314794	0.492006	1	22.1047
Q80WJ7	Mtdh	7	24.8769	24.9939	25.0291	24.944	25.0605	25.1884	24.9259	24.5433	24.3475	24.666	24.2092	24.3742	24.8752	25.1182	24.9091	24.9644	0.0790117	0.948238	0.0314336	0.219337	1	24.8043
Q8R0K2	Trim31	1	20.8152	20.3727	20.548	21.1003	20.5518	20.71	20.6328	20.8163	20.7504	20.56	20.9869	20.7541	20.8122	20.4936	20.6228	20.3119	0.0661292	0.955231	0.0313358	0.185754	1	20.677
Q5DTM8-2	Rnf20	3	21.4048	21.5807	21.5179	21.4584	21.7434	21.4666	21.4107	21.2169	21.3212	21.6628	21.1417	21.3065	21.2727	21.4715	21.3871	21.2732	0.0987744	0.935603	0.0310369	0.269501	1	21.4142
P97393	Arhgap5	4	21.9017	22.0237	22.0803	22.093	22.0428	21.8867	21.9731	22.0719	21.9841	21.9915	22.1847	22.0001	22.1096	21.9069	22.0227	21.9396	0.204842	0.86293	0.0310273	0.51653	1	21.9919
Q8QZR3-2	Ces2a	4	23.687	22.9821	23.5449	23.9502	22.6883	23.5549	23.7381	24.059	23.585	24.6006	24.1844	24.0349	23.8358	23.3534	23.7528	22.5394	0.0297917	0.983862	0.0309892	0.0867379	1	23.7515
O70325-2	Gpx4	1	22.1443	21.7905	21.4708	21.65	21.3095	21.957	21.6998	21.9659	21.7157	22.333	22.0086	22.2404	21.69	21.4654	21.4016	22.0295	0.0515342	0.969177	0.0308251	0.146787	1	21.8335
Q8R4G6	Mgat5	1	20.3534	21.1587	20.7528	20.8208	20.7259	20.988	20.6408	20.6077	20.7596	20.5807	20.7289	20.5206	20.3937	20.9752	20.4242	21.4281	0.0584542	0.963903	0.0308137	0.16539	1	20.7106
O35295	Purb	42	28.1559	28.0184	28.3588	28.2759	28.095	28.4657	28.0055	28.1202	28.0873	27.7475	27.9455	27.7451	28.0074	28.6019	28.1494	28.3985	0.0888876	0.938322	0.0306482	0.244602	1	28.1129
O35286	Dhx15	9	24.8675	25.3127	25.0867	25.1322	25.1981	25.04	25.0683	24.9701	25.2182	25.1353	24.9651	25.0588	24.9992	25.2196	25.0552	25.0324	0.109718	0.930518	0.0306129	0.296626	1	25.0708
Q99N28	Cadm3	2	18.8507	19.4184	19.1297	19.3862	19.0952	19.1143	18.9878	19.4655	19.6368	19.2721	19.6639	19.3839	19.4221	19.0008	19.6037	19.6664	0.0647183	0.957715	0.030571	0.182031	1	19.2985
Q9D2U5	Naa38	2	21.5759	21.6241	22.3131	22.3288	21.7894	22.2138	21.8822	21.8345	21.3907	21.5908	21.6912	21.539	22.0235	22.1676	22.0848	22.4778	0.046384	0.972689	0.0304914	0.132788	1	21.9146
Q9JIY5	Htra2	6	23.9878	24.2595	24.3542	24.3728	24.1328	24.2678	24.117	24.3351	24.3335	24.4754	24.2749	24.3775	24.194	24.3528	24.6292	24.261	0.10871	0.931366	0.0303998	0.294148	1	24.2913
P49817	Cav1	20	28.6498	28.6167	28.4714	28.8866	28.448	28.689	28.447	28.9197	29.1512	28.3423	29.224	28.6549	28.6393	28.6702	28.6904	29.011	0.0763758	0.949323	0.0302296	0.212525	1	28.6938
Q5SRY7-2	Fbxw11	1	18.2398	17.7536	17.8477	17.3207	17.8466	17.754	17.9148	17.5269	18.1352	18.0348	18.2682	17.9026	17.6656	18.2744	18.1978	18.458	0.050614	0.968911	0.0298367	0.144296	1	17.9332
Q3TJZ6	Fam98a	2	19.8217	20.0343	19.8167	19.9219	19.984	19.8014	19.8386	19.8513	19.5548	19.8528	19.3724	19.5561	19.7565	19.8561	19.5066	19.5686	0.179034	0.882089	0.0298309	0.459336	1	19.7543
Q61578	Fdxr	3	22.2467	21.9041	22.1704	22.0491	22.0044	22.0268	22.0749	22.1449	22.2476	22.0905	22.1481	21.9895	21.9783	22.3806	22.0465	22.0075	0.13918	0.907939	0.0297885	0.36758	0.9985	22.0627
Q9DBF1-2	Aldh7a1	1	20.43	20.9917	20.9421	20.6325	20.5505	20.7579	20.7893	20.7799	20.7572	20.5997	20.7972	20.6317	20.5823	20.8239	20.6518	20.9141	0.0737649	0.951475	0.0297031	0.205748	1	20.6964
Q8R5C5	Actr1b	2	21.713	21.7754	21.8329	21.8989	21.759	21.8569	21.8104	21.6752	21.981	21.7745	21.8935	21.8143	21.6503	21.4792	21.5913	21.5574	0.212662	0.860631	0.0296631	0.533553	1	21.7497
Q9JLQ2	Git2	4	22.6589	22.8164	22.7649	22.8988	22.7855	22.8232	22.614	22.798	22.8348	22.6407	22.7295	22.6978	22.6215	22.9182	22.8372	23.1366	0.164831	0.88761	0.0295753	0.427144	1	22.7504
P97864	Casp7	1	22.1884	21.0012	21.9511	21.2236	21.4683	21.5271	21.6529	21.5982	21.1924	22.1773	21.1066	22.0316	21.6614	22.1631	22.3772	21.3904	0.0354852	0.980506	0.0294838	0.102708	0.9994	21.7351
O08529	Capn2	8	25.1562	25.0407	24.8781	25.05	25.1245	24.9607	24.9288	24.9931	25.1742	24.8496	25.2293	25.0806	25.0737	24.8552	24.9717	25.1571	0.157874	0.891592	0.0294785	0.411176	1	25.014
Q9EQ06	Hsd17b11	2	23.0686	22.9781	22.7677	22.8307	22.5379	22.8444	22.9548	23.1912	23.0503	23.066	23.2013	22.834	22.9632	22.8182	22.8925	22.7133	0.0686335	0.953388	0.0292263	0.19234	1	22.9001
Q9CQE1	Nipsnap3b	1	19.779	19.7595	19.3384	19.0737	19.164	19.6625	19.5356	19.4719	19.5778	19.832	19.7483	19.6377	19.6695	19.2644	19.5361	18.8394	0.0507678	0.968904	0.0291486	0.144712	1	19.5054
Q8BH07	Arl6ip6	4	22.5664	22.6812	22.8596	22.6501	22.8247	22.6859	22.4035	22.7265	22.6242	22.4658	22.7241	22.3333	22.4275	22.7948	22.592	22.8127	0.0974579	0.936439	0.0291362	0.266207	1	22.6171
Q9JLJ2-2	Aldh9a1	6	24.1301	24.0302	24.0032	23.9049	23.8839	24.0257	24.0003	24.0424	24.2216	23.9936	24.2072	24.0732	23.995	23.7979	23.8692	23.9631	0.195338	0.865976	0.0290022	0.495654	1	23.9963
P06151	Ldha	9	26.619	26.1583	26.0133	26.0904	25.9786	25.9721	26.2787	26.5358	26.3713	26.1245	26.5881	26.2146	26.2493	25.901	25.9816	25.7257	0.053047	0.967713	0.0289593	0.150874	1	26.1661
P41245	Mmp9	2	19.3731	19.5758	19.536	19.6205	19.4703	19.5597	19.5285	19.4315	20.6456	19.7241	19.9186	19.8246	19.7016	20.5354	19.8915	21.7487	0.184465	0.876388	0.0288153	0.471508	1	19.9422
Q99KK7	Dpp3	20	24.1605	24.227	24.2288	24.1439	24.0897	24.1829	24.1428	24.2295	24.2228	24.2044	24.3476	24.2034	24.338	24.0644	24.1189	23.9346	0.331216	0.795989	0.0287805	0.777457	1	24.1886
Q91YW3	Dnajc3	6	24.0411	24.117	23.6729	23.1083	23.8735	23.466	23.8201	23.666	23.8465	24.2128	23.5624	24.1136	23.824	23.6392	23.9349	23.6648	0.0397925	0.978445	0.0284095	0.114672	1	23.8217
Q9DB10	Smdt1	6	26.5812	26.5445	26.9191	26.8781	26.5267	26.8501	26.5424	26.8903	26.4791	26.4474	26.3378	26.4793	26.5582	26.9986	26.9489	26.8056	0.0737459	0.951244	0.0283427	0.205698	1	26.6594
O35136-2	Ncam2	5	22.2819	22.3243	22.3967	22.1214	22.1981	22.2193	22.1268	22.4669	22.6901	22.2453	22.5355	22.5012	22.9474	22.2984	22.4686	22.7808	0.111234	0.928696	0.028306	0.30035	1	22.3934
Q8R3B7-2	Brd8	2	19.6514	19.9284	19.7678	19.787	19.9268	19.8699	19.7399	19.4847	19.5944	19.7196	19.4803	19.6171	19.7012	20.0206	20.0361	19.7949	0.0906917	0.939221	0.0282912	0.249174	1	19.7423
P10518	Alad	2	21.0773	20.4916	20.8052	20.5929	20.5685	20.7054	20.8457	20.7345	20.5107	20.7547	20.7578	20.88	20.5924	20.7041	20.6432	20.8614	0.0713318	0.952036	0.0282207	0.199405	1	20.7312
Q9JJI6	Pigo	1	20.4106	20.2093	20.2931	20.4059	20.1929	20.2339	20.4292	20.35	20.6022	20.4183	20.6348	20.6748	20.5937	20.3601	20.4874	20.6752	0.148222	0.899189	0.0282178	0.388795	1	20.431
Q8BP40	Acp6	2	22.5958	22.0306	22.4235	22.4865	22.3028	22.2882	22.4622	22.3706	22.3194	22.2828	22.3535	22.6212	22.474	21.9403	21.9138	22.088	0.0784154	0.948368	0.0281682	0.217799	1	22.3431
G5E8P0	Tubgcp6	1	20.3804	20.0401	20.4574	20.0631	20.1691	20.2658	20.452	19.9414	20.1119	20.1735	19.9025	20.0275	20.1047	20.2603	20.083	20.4408	0.0664319	0.955718	0.0281672	0.186552	0.9591	20.1772
O35071	Kif1c	6	22.1501	22.2176	22.141	22.3536	22.2313	22.248	22.1211	22.1504	22.1345	22.0412	22.2083	22.143	22.0069	22.0584	21.9002	22.2458	0.18878	0.871801	0.0278773	0.481125	1	22.1365
Q9JJ00	Plscr1	1	24.3128	23.9667	23.9063	24.0297	23.5813	23.8383	24.1866	24.4978	24.6615	24.0132	24.6522	24.4902	23.8817	24.3242	24.2949	23.8315	0.0442463	0.972696	0.0278687	0.126937	1	24.1602
Q64521	Gpd2	11	24.2226	23.9947	24.0206	23.9814	23.9783	24.0302	24.0523	24.0475	24.1164	24.0816	24.0693	24.1323	24.2381	23.8187	24.0172	23.8331	0.184276	0.87657	0.0277944	0.471084	1	24.0432
Q3TLH4-5	Prrc2c	17	23.2619	23.5085	23.3655	23.3815	23.4447	23.3977	23.2918	23.2722	23.0882	23.1062	23.005	23.0201	23.2024	23.5531	23.3251	23.5707	0.16378	0.887711	0.027781	0.42474	1	23.2737
Q6NZJ6	Eif4g1	51	26.3558	26.5185	26.5801	26.7125	26.4933	26.7686	26.4336	26.3606	26.3763	26.1674	26.1553	26.2927	26.3302	26.9837	26.5765	26.7989	0.0868127	0.940889	0.02772	0.239327	1	26.4772
Q9JHE7	Tssc4	2	20.7989	20.8892	21.0809	20.9653	20.9118	21.1863	20.9615	20.564	20.3119	20.6912	20.3906	20.4983	20.8137	21.1391	21.1298	21.246	0.0696126	0.95296	0.0276461	0.194908	1	20.856
P56395	Cyb5a	5	24.8649	24.6049	24.7142	24.6776	24.4824	24.6425	24.7621	24.864	24.8339	24.8615	24.9259	24.8467	24.4578	24.5616	24.6342	24.4667	0.103022	0.936072	0.0276327	0.280083	1	24.7142
Q3ULD5	Mccc2	4	24.6037	24.4575	24.7049	24.5484	24.7083	24.6385	24.4394	24.4182	24.3353	24.4267	24.3085	24.245	24.4716	24.4845	24.2519	24.3282	0.115031	0.925157	0.0274982	0.30964	1	24.4461
Q9CPV4	Glod4	3	22.9912	22.5592	22.7958	22.6046	22.8124	22.6411	22.7656	22.6223	22.9988	22.7686	22.8746	22.7227	22.8151	22.4856	22.7846	22.7541	0.0910637	0.93891	0.0273261	0.250115	1	22.7638
Q61029	Tmpo	35	26.2744	26.5081	26.3082	26.4365	26.4229	26.4643	26.3213	26.2095	25.8454	26.2773	25.9919	26.0719	26.2433	26.5145	26.4442	26.4375	0.130176	0.912878	0.0273252	0.3462	1	26.2841
Q9EQJ9-2	Magi3	1	19.4878	19.6752	19.4975	19.4857	19.5935	19.4657	19.4675	19.5104	19.2598	19.7135	19.291	19.5563	19.1137	19.5405	19.9118	19.3155	0.195095	0.866176	0.0272865	0.495118	0.9826	19.4811
P14824	Anxa6	38	28.5264	28.4301	28.2939	28.4178	28.3322	28.3699	28.3786	28.4815	28.6617	28.3968	28.8354	28.573	28.5406	28.291	28.2509	28.4755	0.179776	0.881135	0.0264659	0.461004	1	28.4378
Q60520-1	Sin3a	4	21.8601	22.0783	21.8822	22.0123	21.9363	21.7538	21.8794	22.1577	22.0728	22.1054	21.9497	22.0531	21.853	22.0542	22.171	21.8255	0.0973484	0.936244	0.0263948	0.265933	1	21.9508
Q8C7V3	Utp15	1	17.6338	18.4282	18.6566	18.5207	18.6416	18.2584	17.7591	18.4748	18.4098	18.3869	18.417	18.2752	18.9195	17.9916	18.7977	18.8524	0.0302352	0.984172	0.026351	0.0879887	0.9997	18.3952
Q8BLN5	Lss	1	19.9992	20.2587	20.1401	20.0186	20.0724	20.0596	20.0916	20.0892	20.0794	20.2258	19.9899	20.164	20.0155	20.1366	20.3958	20.0958	0.165107	0.887897	0.02596	0.427774	0.9999	20.093
P09470	Ace	2	18.8653	18.8271	18.6179	19.0806	18.5691	18.8137	18.8308	19.0736	19.0706	18.7603	19.1081	18.8543	18.8306	18.7219	18.9634	18.9135	0.0659335	0.955239	0.0259333	0.185239	0.9828	18.8455
Q8C7K6	Pcyox1l	2	19.3264	19.5094	19.3638	19.1591	19.082	19.2765	19.4202	19.4768	19.5707	19.2974	19.3085	19.2855	19.1403	19.0936	18.9368	18.8899	0.0819129	0.945632	0.0257897	0.226801	0.9999	19.2544
Q8VDC1	Fyco1	3	20.6657	20.8564	20.5318	20.7842	20.7553	20.6268	20.6794	20.6742	20.3357	20.6862	20.2419	20.727	20.7156	20.5984	20.4414	20.4111	0.126581	0.916054	0.0256214	0.337591	1	20.6332
Q8QZS1	Hibch	4	22.8962	22.5012	22.5709	22.4427	22.3623	22.5062	22.6816	22.7587	22.9517	22.6284	22.9857	22.7669	22.57	22.1223	22.6245	22.3223	0.0674506	0.954734	0.0255132	0.189233	1	22.6005
Q80V42	Cpm	1	18.4315	17.4846	17.8466	17.7766	16.5997	18.0977	18.0913	18.6493	18.2193	18.6963	18.1033	18.3318	17.6555	17.9062	19.1817	16.8722	0.0177958	0.986872	0.0253196	0.0524774	1	18.1045
Q80W00-2	Ppp1r10	1	18.4893	19.0191	18.5153	18.6306	18.7556	18.5301	18.5798	18.6878	18.6065	18.5931	18.4205	18.398	18.2586	18.5924	18.5944	18.4944	0.0679611	0.954384	0.0252833	0.190575	0.9991	18.5404
Q04447	Ckb	55	29.5819	29.0809	29.1745	29.1137	29.133	29.1841	29.3676	29.1653	29.313	29.2198	29.4196	29.4513	29.2347	28.7407	29.1026	29.1331	0.0706187	0.951907	0.0252342	0.197541	1	29.2488
P21981	Tgm2	49	27.4067	27.513	27.3871	27.4177	27.3165	27.4302	27.405	27.4724	27.7067	27.3067	27.7882	27.5032	27.6071	27.5026	27.4493	27.6908	0.23452	0.851504	0.0250869	0.580436	1	27.474
P54731	Faf1	5	22.5935	22.5051	22.6748	22.6595	22.6368	22.5484	22.6566	22.4908	22.5428	22.4918	22.2675	22.7394	22.6245	22.5763	23.0095	22.6557	0.178483	0.881717	0.0250621	0.458098	1	22.6138
Q8VBT0	Tmx1	1	19.3631	19.33	19.4962	19.4452	19.1603	19.3943	19.3027	19.6772	19.3405	19.2041	19.5029	19.264	19.3172	19.5981	19.4467	19.3704	0.0779024	0.94916	0.0249929	0.216474	0.9998	19.3547
Q99KQ4	Nampt	2	23.068	22.9554	22.7011	22.5585	22.7472	22.7085	22.9042	22.8233	23.0145	23.0448	22.8434	23.0106	22.9654	22.5144	23.0457	22.6624	0.0720169	0.952695	0.0249715	0.201194	1	22.8504
O35465-2	Fkbp8	1	18.4079	17.9498	18.0879	18.3787	18.1673	18.1018	18.0911	18.3644	18.3626	18.3366	18.3179	18.4329	18.0263	18.088	18.3725	18.0556	0.069301	0.953339	0.0249553	0.194091	1	18.2136
Q9EQH2	Erap1	4	21.9348	21.6237	21.608	21.6466	21.2468	21.7811	21.8441	21.8416	21.7653	22.0354	21.8184	22.182	21.9895	21.0505	21.5375	21.292	0.0532858	0.968016	0.0248656	0.151518	1	21.751
P32261	Serpinc1	28	25.6325	26.0334	25.7241	25.9276	25.7429	25.7826	25.7283	25.9644	26.5118	25.8608	26.1049	25.9891	26.1107	26.164	26.1906	26.5995	0.0841952	0.943002	0.024837	0.232648	1	25.9917
P60670-2	Nploc4	7	23.4581	23.2324	23.4628	23.3615	23.3655	23.414	23.293	23.3431	23.2911	23.3867	23.3045	23.3522	23.443	23.3727	23.2443	23.397	0.159973	0.890328	0.0248046	0.416008	1	23.3425
P55288	Cdh11	3	20.5102	20.7354	20.5378	20.5822	20.4352	20.652	20.4182	20.7612	20.8993	20.4838	20.7818	20.531	20.5579	20.9878	20.8636	20.918	0.0922571	0.939069	0.0247507	0.253131	1	20.6318
Q8CHW4	Eif2b5	5	23.0272	22.8742	23.123	23.0332	22.8944	23.2037	22.9294	22.9311	22.5228	22.8628	22.5435	22.82	22.6621	23.174	23.0318	23.1291	0.102844	0.936184	0.0247421	0.279641	1	22.9282
P63028	Tpt1	15	25.7803	25.4	25.2747	25.1222	25.1339	25.4492	25.6777	25.2177	25.4932	25.5277	25.5686	26.0044	25.3437	25.2993	25.4674	25.3199	0.0462284	0.972361	0.024683	0.132363	1	25.4813
F8VPU2	Farp1	3	22.0641	22.4586	22.4576	22.2899	22.5414	22.1784	22.2032	22.2486	22.2997	22.2528	22.3685	22.2408	22.2439	22.237	22.1142	22.3432	0.0701981	0.952058	0.0246768	0.196441	1	22.2693
P47941	Crkl	1	20.4921	20.2148	20.2606	19.8081	20.0143	20.04	20.2632	20.3611	19.7813	19.7391	20.3234	20.2994	20.6531	20.2224	20.2065	20.5032	0.0514609	0.968778	0.0242715	0.146589	1	20.2051
Q80UM3	Naa15	7	21.657	22.0882	21.9495	21.9947	21.9783	21.8416	21.8615	21.9111	21.8962	22.0301	21.6478	21.8756	21.8462	21.8984	22.0407	21.9543	0.0899417	0.93804	0.0242109	0.247275	1	21.9095
Q9DC69	Ndufa9	12	25.2988	25.0389	24.7509	24.5336	24.7554	24.858	25.1092	24.8032	25.0165	25.1144	25.0356	24.9405	25.0281	24.5461	24.7501	24.4489	0.0455074	0.972107	0.0240765	0.130392	1	24.8957
Q3U0V1	Khsrp	19	24.5669	24.4104	24.3819	24.1843	24.3687	24.3415	24.3476	24.3901	24.1629	24.3761	24.2696	24.2261	24.2305	24.178	24.3167	24.2957	0.111666	0.928088	0.0239019	0.301409	1	24.3277
Q05186	Rcn1	6	21.9941	22.6856	22.3381	22.1648	22.6928	22.0743	22.007	22.313	22.459	22.5952	22.1911	22.3448	22.4252	22.6034	22.5407	22.8813	0.0386662	0.979207	0.02388	0.111553	1	22.375
P70290	Mpp1	4	22.5974	22.3638	22.6104	22.7551	22.485	22.4676	22.5229	22.7563	22.9611	22.6352	22.9777	22.6074	22.5619	22.3539	22.5075	22.6696	0.0814604	0.945396	0.023725	0.225639	1	22.5987
Q99N87	Mrps5	3	22.3541	22.6536	22.6821	22.6365	22.6029	22.6199	22.4801	22.5289	22.1186	22.5837	22.3162	22.3988	22.4436	22.5544	22.4031	22.3465	0.104716	0.934065	0.0236125	0.284283	1	22.4891
Q02257	Jup	10	23.6565	23.4838	23.5527	23.4247	23.5069	23.484	23.5667	23.4658	23.4977	23.6135	23.598	23.5973	23.5157	23.419	23.9205	23.4246	0.1677	0.884985	0.0236025	0.43369	1	23.5422
P04919-2	Slc4a1	2	23.6675	23.634	23.6952	23.7661	23.669	23.741	23.6594	23.599	23.6501	23.4207	23.6648	23.5895	23.5108	23.5358	23.3037	23.6387	0.235975	0.850147	0.0236015	0.583523	1	23.5996
P83917	Cbx1	6	22.1095	22.3435	22.3915	22.4248	22.3868	22.207	22.1505	22.4308	22.5581	22.4338	22.2918	22.2318	22.1977	22.4425	22.4662	22.2061	0.0865648	0.940599	0.0235119	0.238696	1	22.3023
Q5SWU9-2	Acaca	13	22.8203	22.9407	22.7244	22.8714	22.7457	22.7463	22.8274	22.9434	23.0135	22.6434	22.9263	22.8205	22.686	22.8497	22.6828	22.8025	0.1361	0.909694	0.0234976	0.360294	1	22.7948
Q9D023	Mpc2	2	22.7103	22.6877	22.243	22.3595	22.2355	22.6193	22.5499	22.5022	22.5756	22.3013	22.3854	22.269	22.0566	22.1663	22.0414	22.0017	0.0573587	0.964698	0.0234408	0.16246	0.9998	22.3504
P26883	Fkbp1a	7	25.7647	25.013	25.1085	24.8461	24.9529	25.1752	25.4726	25.0381	25.0459	25.0742	25.391	25.2213	24.9314	24.7795	24.9202	24.7039	0.0349353	0.980681	0.0234027	0.101174	1	25.1189
O70370	Ctss	2	21.1655	20.8443	21.3595	21.588	21.2198	21.2145	21.1193	21.3114	21.5967	21.5457	21.6169	21.4505	21.7205	21.7171	21.6635	21.8457	0.0498998	0.969061	0.0230994	0.142359	1	21.4296
Q6Q899	Rigi	1	18.5017	18.7983	18.8594	18.829	18.7562	18.7549	18.6623	18.7236	19.0032	19.0116	18.9275	18.66	18.8257	18.9886	18.978	18.9552	0.0979021	0.936596	0.0228906	0.267319	1	18.7924
Q6PGH2	Jpt2	1	20.4484	20.2637	20.317	20.1267	20.327	20.4698	20.2293	20.0398	20.2293	20.4315	20.2655	20.2065	20.0709	20.2751	20.5167	20.6109	0.0718366	0.952221	0.022512	0.200723	1	20.2795
Q9DBG1	Cyp27a1	1	16.8589	17.0287	16.7491	17.1707	17.1519	16.8589	16.8053	16.9014	17.5399	16.6031	16.8798	17.3166	17.242	16.7094	16.2308	16.9805	0.0664215	0.955149	0.0224757	0.186525	1	16.9624
Q3TKT4-2	Smarca4	12	23.5742	23.4682	23.5142	23.5796	23.5143	23.5842	23.5237	23.4242	23.4661	23.506	23.4263	23.3351	23.3782	23.4973	23.5175	23.4869	0.211046	0.859574	0.0224357	0.530049	1	23.4628
Q62422	Ostf1	7	26.2572	25.9488	26.4776	26.3803	26.0942	26.4281	26.1574	26.2946	26.2391	26.1094	26.3784	26.2423	26.1624	26.5393	26.4699	26.5878	0.0578473	0.964169	0.0224214	0.163767	1	26.2931
P01872	Ighm	3	21.7549	21.767	21.6147	21.4712	21.808	21.4017	21.7374	21.5721	22.6427	21.9395	22.728	22.3098	21.7128	21.9637	21.6648	22.3404	0.0692575	0.953136	0.0221581	0.193977	1	21.906
Q8C166	Cpne1	7	24.3981	24.3278	24.2996	24.1816	24.2196	24.2737	24.3431	24.2823	24.4458	24.3049	24.3391	24.4137	24.4618	24.3852	24.3103	24.5849	0.164999	0.887816	0.0221047	0.427529	1	24.3397
P27046	Man2a1	7	23.1352	23.3218	23.1302	22.9738	23.2021	23.0812	23.0917	23.0978	23.2712	23.1925	23.0969	23.2035	23.1877	23.0422	23.1577	23.139	0.106385	0.934096	0.0220752	0.288412	1	23.1149
P53026	Rpl10a	8	24.0221	24.2348	24.1156	24.0776	24.2325	23.8121	23.9872	24.33	24.6623	25.3715	24.4849	25.0155	24.3243	24.3907	24.6297	24.496	0.0622151	0.960547	0.0220733	0.175403	1	24.4264
Q3UMR5	Mcu	1	22.1729	21.7398	22.1943	21.9384	22.0415	22.4399	22.161	21.315	21.2087	21.7286	21.3714	21.494	21.8796	22.4937	21.2456	21.8659	0.0286735	0.984109	0.0219612	0.0835801	1	21.8823
Q9QZZ6	Dpt	8	27.2961	27.4171	27.548	27.7156	27.4908	27.526	27.2944	27.5777	27.7975	27.0473	27.8584	27.4969	27.6806	27.7824	27.4547	28.2836	0.0719366	0.952568	0.021946	0.200984	1	27.5756
P58742	Aaas	2	19.2059	19.5424	19.4758	19.6831	19.5088	19.3564	19.419	19.5353	19.4674	19.4232	19.6124	19.6859	19.5135	19.4102	19.5826	19.6798	0.0725541	0.952142	0.0219316	0.202595	1	19.4944
Q91YU8	Ppan	4	21.3041	21.1588	21.1588	21.5088	21.2246	21.2311	21.1276	21.4601	21.3327	21.1423	21.2894	21.1651	21.1953	21.4025	21.2696	21.4845	0.071732	0.951812	0.0218	0.20045	1	21.2573
Q8BWT1	Acaa2	12	26.1789	25.6898	26.0767	26.1755	25.7683	25.9171	26.0241	26.3245	26.1852	26.1298	26.315	26.3907	26.219	25.8291	26.0862	25.7081	0.0459163	0.971824	0.0217233	0.13151	1	26.088
Q6PHN9	Rab35	2	20.9205	21.06	20.9459	20.8129	20.9874	20.9507	20.8902	20.8244	20.8077	21.0318	20.6727	20.78	20.9651	20.9947	21.0294	21.0322	0.131386	0.911951	0.0216613	0.349088	0.9997	20.8976
P60122	Ruvbl1	3	18.9282	18.6791	18.659	18.8919	18.8578	18.8948	18.8984	18.4207	18.6695	18.7023	18.7543	18.9675	18.6376	18.3732	18.7558	18.6155	0.0562463	0.965721	0.0216289	0.15948	0.9919	18.743
Q9JM52-2	Mink1	1	19.7898	19.8202	19.8298	19.9756	19.7621	20.109	19.7502	19.7076	19.8252	19.5164	19.8161	19.5191	19.5443	19.7929	19.4713	20.2219	0.0761951	0.9491	0.0215945	0.212057	0.9993	19.7508
Q69ZQ2	Isy1	1	19.2696	19.0342	18.9324	18.5969	19.2155	18.919	18.803	18.8094	18.6898	19.4046	18.6284	18.9595	18.9328	18.9423	18.8753	18.9049	0.0442672	0.972928	0.0215669	0.126995	1	18.9361
Q8JZQ5	Aoc1	1	18.0449	17.3477	17.9779	18.2643	17.8522	17.67	17.7208	18.3056	17.2974	17.7782	18.0953	17.5969	17.5461	17.8033	17.8259	16.6412	0.0303083	0.984515	0.0215368	0.0881946	0.9055	17.7633
P50396	Gdi1	8	25.2613	24.9913	25.0939	24.969	25.0261	25.0331	25.1281	25.0432	25.0973	24.7697	25.0405	25.0873	25.3455	24.917	24.9193	25.0695	0.111231	0.928399	0.0212398	0.300342	1	25.0384
P56371	Rab4a	1	19.4046	18.7953	18.9727	19.2912	19.0067	18.8051	18.9701	19.5979	19.6888	19.031	19.5737	19.4398	19.4258	18.6695	19.3889	19.0039	0.0324319	0.982421	0.0210147	0.0941663	1	19.1998
Q8K2Y9-2	Ccm2	1	17.1072	16.8523	17.0668	17.0796	17.1949	16.8996	16.8924	17.0354	16.8496	17.0396	17.0148	17.2805	17.127	17.1395	16.9665	17.0888	0.0817808	0.945261	0.020885	0.226462	0.9752	17.0384
Q3TIU4	Pde12	3	21.5627	21.6728	21.7006	21.6949	21.5603	21.6132	21.5401	21.8342	21.7177	21.8882	21.6245	21.6125	21.5104	21.7666	21.5834	21.8072	0.102212	0.935929	0.0208054	0.27807	1	21.6477
Q9D0A3	Arpin	8	24.5908	24.7695	24.7317	24.8184	24.7268	24.831	24.5879	24.6819	24.8011	24.4219	24.6068	24.6108	24.514	25.2023	24.8217	24.7133	0.108929	0.931461	0.0207191	0.294687	1	24.6928
Q91ZR1	Rab4b	2	22.9433	22.7707	22.8629	22.753	22.9681	22.7301	22.8403	22.7084	22.5917	23.0908	22.7305	22.8143	22.9237	22.9762	22.8751	23.4679	0.10273	0.935824	0.0207081	0.279358	1	22.8754
P61164	Actr1a	6	22.9579	22.9149	22.7885	22.6978	22.831	22.7515	22.8669	22.8276	22.976	22.8852	23.0558	22.915	22.962	22.4865	22.6709	22.5179	0.119289	0.919859	0.0205407	0.319996	1	22.8359
B8JK39	Itga9	1	20.5464	20.6398	20.5923	20.6123	20.6972	20.6473	20.596	20.3683	20.4819	20.3545	20.6776	20.1682	20.6355	20.6947	20.4016	20.4705	0.099835	0.934869	0.0204854	0.272149	0.9999	20.5108
P62878	Rbx1	1	20.3129	20.3858	20.2188	20.2798	20.1118	20.4232	20.3819	20.1985	20.5929	20.4622	20.5749	20.3648	20.0516	20.0443	20.1537	19.9464	0.0909615	0.938863	0.0204439	0.249856	0.9994	20.275
O70439	Stx7	1	17.3295	16.2115	16.6611	16.6673	16.8058	16.0846	17.2759	16.6215	14.8255	16.8423	16.7768	17.4646	17.0603	17.6837	16.6927	17.0031	0.0206151	0.984056	0.0204329	0.0606064	0.9943	17.0787
P58404-2	Strn4	3	22.9065	22.8213	23.2459	22.9935	23.014	23.0159	22.9582	22.8975	22.7425	22.9046	22.8359	23.1826	22.9853	23.3	23.1266	22.9854	0.0764943	0.949972	0.0204082	0.212832	1	22.9817
Q6IFZ9	Krt74	3	20.0475	19.7733	19.9989	19.9335	20.0009	19.8426	20.1585	19.6701	19.7191	19.7505	19.6261	19.7031	19.9361	19.9303	19.6747	19.7385	0.059371	0.9629	0.0202537	0.167837	0.9816	19.8682
Q7TPV4	Mybbp1a	21	24.3052	24.4376	24.4105	24.4372	24.4431	24.458	24.4172	24.1912	24.2391	24.2331	24.1051	24.224	24.1835	24.6132	24.4209	24.3504	0.106531	0.933988	0.0202413	0.288772	1	24.3313
Q8BL97-2	Srsf7	7	25.5362	25.5942	25.6705	25.5538	25.4701	25.675	25.5445	25.5849	25.4324	25.5982	25.4526	25.3966	25.4078	25.7394	25.7946	25.6652	0.146521	0.900248	0.020051	0.384823	1	25.5392
Q3U319	Rnf40	1	18.4551	19.0554	18.6391	18.7485	18.9846	18.6207	18.2034	19.0092	18.779	19.0845	18.7028	18.7198	18.6628	18.7367	19.1509	18.8708	0.0302669	0.984367	0.0200105	0.0880779	1	18.7432
Q8CAK3-2	Shfl	1	19.1	19.0101	19.215	19.0042	18.8131	19.2382	18.9907	19.2075	19.324	19.4072	19.0704	19.4239	19.1084	19.5911	19.1117	19.5711	0.0637676	0.95866	0.0199676	0.179517	1	19.1888
A2AIV2	Virma	3	21.715	21.8052	21.8582	21.8102	21.9284	21.8674	21.6833	21.6303	21.793	21.6033	21.605	21.5039	21.7819	21.9059	21.6007	22.2209	0.0932225	0.939671	0.0198107	0.255566	1	21.7511
Q9QXN0-3	Shroom3	1	19.3667	19.6449	19.531	19.7915	19.5868	19.6392	19.5872	19.4419	19.8832	19.4451	19.708	19.3649	19.8815	20.1896	20.1023	20.1565	0.0710962	0.952325	0.0197453	0.19879	1	19.6742
Q8BUV8	Gpr107	3	21.0536	21.0745	20.9935	20.8277	21.0195	21.1276	20.9168	20.8067	20.9184	21.0346	20.6634	20.7603	20.9335	21.1429	21.1685	20.7707	0.0800095	0.947313	0.01967	0.221908	1	20.9143
Q61553	Fscn1	1	18.4286	18.4623	18.3288	18.2922	18.3738	18.3571	18.4723	18.2303	18.2825	18.1408	18.4179	18.0071	18.2541	18.2582	18.2825	18.1995	0.113555	0.926745	0.0195675	0.306035	1	18.2744
Q8BYY4-2	Ttc39b	1	18.4777	18.1521	18.3463	18.3215	18.3794	18.2268	18.3384	18.2751	18.4465	18.3288	18.4369	18.3921	18.2402	18.6445	18.2574	18.4165	0.0948495	0.93906	0.0194497	0.259662	1	18.337
Q61214	Dyrk1a	3	21.6894	21.92	21.7718	21.6831	21.8919	21.704	21.7477	21.6435	21.6729	21.6367	21.513	21.8115	21.7625	21.8739	21.8912	22.0324	0.092053	0.938746	0.0193009	0.252615	1	21.7461
Q8R1Q8	Dync1li1	5	23.1433	23.2878	23.043	22.8431	23.2483	23.0196	23.1294	22.8432	23.0429	23.1204	23.0953	22.9833	22.9664	23.1188	22.7767	23.1354	0.0531449	0.967775	0.0191979	0.151138	1	23.037
Q9CQJ8	Ndufb9	2	23.0376	22.8644	22.8066	23.0076	22.859	22.8095	22.8887	23.0848	23.2093	23.2045	23.1893	23.0944	22.9256	22.6697	23.0335	22.7712	0.0816499	0.945318	0.0185571	0.226126	1	22.9591
Q9D3E6	Stag1	1	17.8818	17.941	17.6092	17.5675	17.6189	17.8215	17.7179	17.7687	17.5938	18.0443	17.6861	17.6586	17.4737	17.4358	17.923	17.7013	0.0620109	0.960467	0.0181527	0.174861	0.933	17.6968
Q9R1J0	Nsdhl	1	18.3454	18.251	18.0822	17.9592	18.0965	18.1484	18.2556	18.0659	17.7649	18.1836	17.9229	17.8891	18.2919	17.928	17.8444	17.9197	0.0664784	0.955932	0.0178604	0.186675	1	18.0584
Q6R891	Ppp1r9b	5	22.3765	22.463	22.6523	22.6435	22.195	22.6278	22.4476	22.7944	22.8152	22.2671	22.7206	22.395	22.5777	22.996	22.7577	23.0347	0.0421876	0.975802	0.0176296	0.121281	1	22.5566
P21271-3	Myo5b	6	22.3865	22.3634	22.4458	22.7181	22.6351	22.457	22.4543	22.298	22.1535	22.6102	22.3975	22.2952	22.5361	22.2018	22.4335	22.2516	0.0573731	0.964948	0.0173712	0.162499	1	22.4222
O55143-2	Atp2a2	52	26.838	26.9211	26.9316	27.0231	26.8777	26.9342	26.8931	26.9402	27.058	26.82	27.0028	26.8886	27.1081	26.9881	26.8954	27.1092	0.161707	0.887969	0.0171518	0.41999	1	26.9278
Q9QYB5-2	Add3	12	24.5296	24.4103	24.4377	24.6888	24.4388	24.4499	24.3956	24.7138	24.5536	24.4764	24.5301	24.3892	24.4658	24.373	24.5346	24.4615	0.0633784	0.959203	0.0171041	0.178487	1	24.4711
Q9DC51	Gnai3	3	22.0767	21.8971	21.9561	21.9629	21.8748	21.8556	22.0866	22.0078	22.0249	21.9166	22.3017	22.016	21.95	21.548	22.0103	21.8017	0.0929228	0.939356	0.0169883	0.25481	1	21.956
Q9R0A0	Pex14	2	21.4634	21.3978	21.2956	21.4755	21.3316	21.317	21.3801	21.5362	21.3686	21.2267	21.0692	21.7485	21.1058	21.8513	21.6401	21.1639	0.0947739	0.938919	0.0168443	0.259472	1	21.4077
Q99KP3	Cryl1	8	24.6508	24.2723	24.4139	24.3643	24.315	24.3659	24.5572	24.3958	24.3047	24.58	24.388	24.4088	24.5269	24.064	24.2167	23.6732	0.0620456	0.960682	0.0168209	0.174953	1	24.404
P51912	Slc1a5	1	20.1469	20.1917	20.4504	20.3211	20.4275	20.1082	20.2037	20.3036	20.3575	20.4245	20.1956	20.3133	20.2784	20.0162	20.078	20.2047	0.0614621	0.960642	0.0167832	0.173404	1	20.2437
Q8R3F5	Mcat	1	14.626	14.9448	14.7464	14.1074	14.8776	14.5916	14.3914	14.4969	14.8562	15.7649	15.2653	15.3225	14.6502	14.6004	14.9735	14.9563	0.0277788	0.984039	0.0167789	0.0810479	0.9984	14.8696
Q9JJ80	Rpf2	1	16.8717	17.497	17.0417	17.093	17.3381	17.2442	16.9799	16.8746	17.0803	17.2507	17.0321	16.8535	16.9812	17.6548	17.3881	17.6652	0.0335507	0.981815	0.0166855	0.0973021	1	17.1426
Q9CWE0	Mtfr1l	1	20.4094	20.0119	20.088	20.2693	20.0701	20.1069	20.295	20.2411	20.0149	19.9153	20.2719	20.2465	20.3617	20.1896	20.3591	20.0081	0.0553224	0.96681	0.0163913	0.157	1	20.1752
Q921K8	Tcaf2	2	17.6482	18.1414	18.1442	17.935	17.9294	18.1023	17.7263	18.0456	17.8046	17.9254	17.4547	17.6539	17.7485	17.8924	17.7285	18.1365	0.0394498	0.978134	0.016324	0.113723	0.9957	17.8584
Q9D8X1	Cutc	1	19.2956	19.4169	19.9516	18.4582	19.4392	19.5309	18.9604	19.1265	18.9175	19.1992	19.6077	19.602	18.9544	19.9311	19.2524	19.1382	0.0164216	0.987082	0.0163169	0.0484974	0.9992	19.323
Q9QZQ1-2	Afdn	15	23.7059	23.8711	23.685	23.781	23.8093	23.7549	23.7464	23.6673	23.8192	23.7669	23.5921	23.696	23.8155	23.8615	23.905	23.7842	0.117865	0.921723	0.0162435	0.316541	1	23.7416
Q8K1R7	Nek9	2	22.0999	21.6891	22.2786	22.0621	22.1219	22.0513	21.9641	21.929	22.0633	21.6093	22.2389	21.8706	22.0745	22.0754	21.9112	22.2435	0.0421064	0.97576	0.0158854	0.121057	1	22.0044
Q6PAR5-2	Gapvd1	1	19.2468	19.2078	19.5459	19.5246	19.5445	19.3195	19.3839	19.2135	19.0949	19.4164	19.241	19.3465	19.4298	19.3917	19.5619	19.379	0.0492098	0.969777	0.0158839	0.140485	1	19.3601
Q9ER88-2	Dap3	1	21.3453	21.269	21.4524	21.4474	21.5698	21.417	21.3758	21.0883	21.1098	21.2258	21.3047	21.2929	21.3878	21.2251	21.081	21.4256	0.0504592	0.968909	0.0157957	0.143876	1	21.3119
Q9D4C5	Eaf1	1	18.587	18.5578	19.1298	18.9405	18.7972	19.211	18.5963	18.548	18.6802	18.5403	18.4018	18.5012	18.5755	19.2804	19.1691	19.056	0.0261034	0.983608	0.0156641	0.0762943	0.9979	18.7704
P70279	Surf6	1	19.5804	19.9146	19.3712	19.3892	19.7268	19.5082	19.5709	19.3872	19.4871	19.5229	19.3756	19.1036	19.1979	19.7132	20.0195	19.6276	0.0373025	0.979187	0.0155821	0.107768	0.9999	19.4952
Q9CQC9	Sar1b	1	21.1984	20.6004	20.8639	20.6661	20.7377	20.9179	20.8003	20.8111	20.9629	21.0678	21.0316	21.188	20.6321	20.2905	20.6468	20.8475	0.0384829	0.978743	0.0154791	0.111045	1	20.8484
O35887	Calu	20	24.4311	24.6921	24.616	24.6706	24.6426	24.4719	24.5237	24.7098	24.8068	24.6929	24.6223	24.6067	24.5818	24.6074	24.8045	24.727	0.0685053	0.953353	0.0154448	0.192004	1	24.6072
Q9WTX2	Prkra	1	19.9245	19.7509	19.7869	19.7121	19.8109	19.8377	19.7941	19.6712	19.8116	19.9191	19.7174	19.5444	19.7647	19.9122	19.8395	19.823	0.0931535	0.939204	0.0151043	0.255392	1	19.7611
O08738	Casp6	2	22.5479	22.1304	22.0812	21.9087	21.9507	22.2696	22.3291	22.0587	21.8677	22.2723	21.9118	21.9354	22.2665	22.032	21.9279	21.5433	0.0319178	0.982437	0.0150208	0.092723	1	22.086
Q9R1T2-2	Sae1	6	22.4936	22.5178	22.2773	22.1851	22.3055	22.3459	22.3887	22.3741	22.3411	22.1575	22.4304	22.3131	22.3246	22.107	22.2585	21.9777	0.0632553	0.959167	0.0148959	0.178161	1	22.2907
Q8BG05-2	Hnrnpa3	4	25.9544	26.0856	25.8446	25.62	25.921	25.9589	25.7925	25.7729	25.8206	26.035	25.7469	25.7786	25.888	25.7322	25.9193	25.8536	0.047522	0.970831	0.0147948	0.135893	1	25.8446
Q9CWU4		1	21.1849	21.1933	21.2213	21.3888	21.1758	21.3862	21.1678	21.1997	21.0648	21.0671	20.9836	20.9931	20.9761	21.2639	21.3368	21.7658	0.0746913	0.951337	0.0146713	0.208156	1	21.1823
B1AVH7	Tbc1d2	2	21.9731	21.9166	22.0945	22.0909	21.9709	22.072	21.9404	22.0334	21.8661	21.9542	21.8611	21.9891	21.8802	22.1085	22.2127	22.0984	0.100598	0.934879	0.0146084	0.274053	1	21.9869
P56480	Atp5f1b	28	29.0015	28.6227	28.6422	28.5741	28.4668	28.671	28.9245	28.7199	28.6528	28.7362	28.796	28.7234	28.6982	28.1687	28.4987	27.9865	0.0370662	0.979031	0.0145545	0.107111	1	28.682
P62141	Ppp1cb	1	22.5275	22.1494	22.0816	21.6349	21.9731	22.1282	22.3944	21.8397	21.9461	21.7142	22.1501	22.1137	22.1251	21.8851	21.9106	22.0489	0.0226846	0.983335	0.0145297	0.0665429	1	22.0537
P14131	Rps16	11	25.1474	24.9138	25.0512	24.6183	24.7729	24.9935	24.9814	24.9254	25.175	25.3096	25.1066	25.0673	24.9145	24.8406	24.756	24.8136	0.0396699	0.978488	0.0143938	0.114332	1	24.9755
Q63932	Map2k2	8	23.9001	23.8758	23.7197	23.7063	23.8024	23.7946	23.7874	23.7609	23.73	23.678	23.8726	23.8807	23.7538	23.7229	23.8033	23.7083	0.10063	0.935142	0.0141468	0.274131	1	23.7661
P35821	Ptpn1	1	18.5501	18.4082	18.5096	18.3624	18.4253	18.5297	18.37	18.4489	18.7922	18.9775	18.9004	18.6825	19.5522	19.509	19.6956	19.5754	0.0940356	0.939348	0.0140982	0.257614	1	18.8545
Q8BMF4	Dlat	5	25.587	25.2496	25.2414	25.3984	25.3515	25.4034	25.4693	25.1968	25.1271	25.193	25.2534	25.3045	25.3824	25.0373	25.1193	25.0379	0.0486744	0.970177	0.0138674	0.13903	1	25.2691
Q62165	Dag1	7	22.9236	22.5798	22.9237	22.7865	22.8745	22.6896	22.8071	22.7871	22.775	22.7859	22.799	22.8522	23.0721	22.7139	22.5876	23.1269	0.0543388	0.966786	0.0138569	0.154355	1	22.8122
P63323	Rps12	4	22.6028	21.8414	21.7307	21.3628	21.6284	21.9396	22.1871	21.7275	22.0506	22.009	22.0401	22.3706	21.6323	21.2978	21.6572	21.5021	0.0161478	0.987166	0.0137548	0.047703	1	21.9086
Q8BH43	Wasf2	7	24.0013	23.8156	23.8346	23.8937	23.735	24.2256	23.7233	23.8063	23.6627	23.461	23.5258	23.3625	23.7821	24.1855	24.0123	24.0293	0.037669	0.978881	0.01373	0.108786	1	23.7945
P98083-2	Shc1	2	21.6339	21.3058	21.4384	21.5195	21.438	21.4987	21.4986	21.4075	21.6854	21.6515	21.7828	21.6793	21.4219	21.5549	21.7191	21.6811	0.0673066	0.954744	0.0137286	0.188854	1	21.5441
Q99KY4	Gak	6	22.9786	22.9411	22.9772	22.9063	22.9948	22.8538	23.0165	22.8834	22.9324	22.9712	22.8302	22.9707	23.0159	23.0819	23.0218	23.1515	0.11567	0.923964	0.013628	0.311199	1	22.9561
Q9WTW2	Kcne3	1	20.0219	20.0303	20.1832	20.0772	20.2231	20.269	20.0393	19.7269	19.4218	19.7746	19.4242	19.6209	19.8786	20.1333	19.7463	19.8695	0.0364912	0.979644	0.013557	0.105511	0.9992	19.9096
Q8JZR0	Acsl5	2	22.4057	22.4723	22.1749	22.3516	22.2744	22.2685	22.5776	22.2299	22.2635	22.6905	22.4294	22.5512	22.5868	22.4705	22.5912	22.2168	0.0459596	0.972034	0.013525	0.131628	1	22.4312
Q61140-2	Bcar1	1	16.9679	16.9757	16.9149	16.842	17.0533	16.4582	16.8091	17.3266	17.5422	17.1007	17.5608	17.4716	16.8971	17.3131	17.4298	17.0803	0.0243396	0.982291	0.0133295	0.0712721	0.9926	17.1044
P49182	Serpind1	1	16.4611	17.1072	16.7372	16.768	16.3146	16.6296	16.5224	17.554	18.6394	16.7727	17.943	17.4663	17.548	17.4623	16.9768	17.6803	0.0146707	0.988214	0.013217	0.0434097	1	17.2126
Q3THK7	Gmps	6	23.0777	23.1598	23.0869	22.9971	23.1014	23.0692	23.0892	23.0094	23.0664	23.2127	23.1084	23.0237	23.0245	23.009	23.0376	22.9359	0.125649	0.917431	0.0130906	0.335353	1	23.0354
Q8K2F8	Lsm14a	4	19.819	19.9418	19.6232	19.894	20.0977	19.6943	19.6226	19.8113	19.7496	19.4178	19.7536	19.5792	19.6293	20.1304	19.9289	19.8412	0.0357798	0.980073	0.0130367	0.10353	1	19.777
Q921G7	Etfdh	10	25.0931	24.837	24.9435	24.827	24.8763	24.9334	24.9702	24.8691	24.6507	25.1056	24.6641	24.7855	24.9892	24.8492	24.726	24.5463	0.0694349	0.953131	0.0129089	0.194442	1	24.8653
P42225	Stat1	8	22.8195	23.0756	22.7649	22.7834	22.9114	22.7691	22.8726	22.8389	23.2441	23.0767	23.2108	23.3061	23.1133	23.197	23.409	23.2887	0.0579112	0.964339	0.0128708	0.163938	1	23.051
Q62465	Vat1	3	23.1092	23.0722	22.9667	22.9927	22.9449	23.0385	22.9424	23.1637	23.0627	22.8703	23.232	22.927	23.1651	23.1109	22.8394	23.1427	0.0743127	0.951204	0.0128231	0.207172	1	22.9991
Q6P7W2-2	Shkbp1	1	19.3893	18.9113	19.4944	19.7787	19.4445	19.3926	19.1501	19.5357	19.5989	19.2752	19.5699	19.6247	19.2001	19.3628	19.4719	19.3355	0.0217927	0.98448	0.0126977	0.0639877	0.9646	19.4029
P07214	Sparc	1	8.46103	7.55442	7.78288	7.202	7.82213	7.78727	8.00124	7.33914	8.30944	8.03283	8.1178	8.43088	7.8318	8.13341	8.01014	8.40059	0.0142089	0.987984	0.0126374	0.0420645	1	7.99207
O55033	Nck2	2	21.0606	21.0498	20.9897	20.925	21.1241	21.0077	20.934	20.9089	20.856	20.8461	21.0422	20.7228	20.9614	20.8799	20.7692	20.6842	0.0790818	0.948363	0.0126257	0.219518	1	20.9047
Q9ERU9	Ranbp2	6	22.6828	22.708	22.68	22.7525	22.6907	22.6508	22.6622	22.7694	22.7261	22.6217	22.7972	22.6269	22.5596	22.7993	22.7375	22.6954	0.151614	0.897926	0.0125246	0.396692	1	22.6735
Q9Z2E2-2	Mbd1	2	20.2527	20.1995	20.0746	20.2735	20.3237	20.2658	20.0861	20.075	20.2436	20.0637	20.0944	20.2649	20.2859	20.1313	20.0635	20.198	0.0567977	0.96527	0.0124264	0.160958	1	20.1723
Q62073	Map3k7	2	19.9733	20.4619	20.2612	20.6329	20.4934	20.488	20.3325	19.966	19.8593	20.0064	19.9446	19.9264	20.0163	20.1925	19.9547	20.2318	0.02235	0.983476	0.0123401	0.0655848	1	20.1787
Q923D4	Sf3b5	3	21.0688	21.1053	21.1157	21.0163	21.1281	21.1388	21.2197	20.7703	20.8992	21.1188	20.913	20.9282	21.0408	20.8841	20.8906	20.8463	0.0416154	0.976447	0.0122776	0.119704	1	20.9962
Q9CRD0	Ociad1	2	20.6287	20.4479	20.5301	20.361	20.5812	20.5564	20.5039	20.277	20.327	20.2916	20.3148	20.5091	20.3924	20.3488	20.4026	20.3196	0.047687	0.971141	0.0122638	0.136342	1	20.4308
P51612	Xpc	1	19.6402	19.2606	19.7078	19.7306	19.6096	19.8254	19.7443	19.1109	18.903	19.3847	18.6245	18.9563	19.7322	19.4896	19.564	19.3895	0.0214682	0.983894	0.0122442	0.0630568	1	19.4523
Q62313	Tgoln1	6	23.5795	23.9142	23.9137	23.9636	23.9465	23.8215	23.7665	23.7881	23.6991	23.8036	23.6642	23.6741	23.8753	23.8347	23.8521	23.6387	0.0434148	0.973863	0.0121207	0.124655	1	23.7906
Q9DBG9	Tax1bp3	3	20.4828	20.0334	19.8901	19.4196	20.2547	19.9287	20.0798	19.5145	19.6637	19.9899	19.7292	19.7524	19.4811	19.1727	19.6514	19.7663	0.0151214	0.988188	0.0120783	0.0447212	0.9989	19.8237
P16332	Mmut	4	23.1241	22.9252	23.2046	23.1356	22.9968	22.9156	23.1358	23.2936	22.9293	23.1607	23.0792	23.1867	23.0955	22.8332	23.1532	22.8122	0.0405021	0.978297	0.0119438	0.116633	1	23.0542
Q91VC7	Ppp1r14a	1	22.0825	21.6008	21.4356	21.7265	21.6909	21.6946	21.8296	21.5832	21.8434	21.8279	21.8061	22.2372	21.7769	21.6664	21.6132	22.1182	0.0276361	0.982925	0.0117965	0.0806439	1	21.8045
P12787	Cox5a	10	24.8868	24.915	24.6606	24.5923	24.4829	24.8381	25.0076	24.6791	24.7669	24.8397	24.8861	24.6604	24.5341	24.4899	24.4797	24.4795	0.0293243	0.984095	0.0117879	0.0854187	1	24.702
Q9DC61	Pmpca	4	22.0732	22.0763	21.9652	22.1001	21.9861	22.0152	22.0221	22.1449	22.0253	22.1751	22.1727	22.2263	22.0084	22.0571	21.9742	21.9018	0.0916971	0.939001	0.0116496	0.251716	1	22.0836
Q9CQ73	Pkp2	2	21.6133	21.174	21.5003	21.3232	21.3715	21.3873	21.4895	21.3166	21.2446	21.4681	21.1154	21.4235	21.2969	21.5082	21.2911	20.9556	0.0383494	0.978716	0.011436	0.110674	1	21.3596
Q9R020	Zranb2	2	21.4544	21.6929	21.3845	21.7184	21.6419	21.6091	21.4637	21.4902	21.3887	21.3932	21.26	21.2166	21.1943	21.5565	21.3173	21.388	0.0415358	0.976401	0.0113163	0.119485	1	21.4291
P10852-2	Slc3a2	3	23.6985	23.6945	23.6144	23.3988	23.7309	23.6212	23.4796	23.5296	23.809	23.7608	23.364	23.4587	23.6549	23.7154	23.7774	23.7658	0.0437512	0.973422	0.0112309	0.125579	1	23.6129
Q9DCN2-2	Cyb5r3	16	26.0553	25.8613	25.8383	25.7512	25.7988	25.879	25.92	25.8638	25.9805	25.6968	26.0022	25.8218	25.8872	25.6946	25.7381	25.8228	0.0570355	0.965238	0.0111327	0.161595	1	25.8461
P60335	Pcbp1	10	25.2196	25.0317	24.8625	24.7268	25.0091	25.0112	24.9679	24.8083	24.8718	24.9245	24.8438	24.9222	24.705	24.7947	24.7925	25.0166	0.0325965	0.982309	0.0110645	0.0946281	1	24.908
P97346	Nxn	2	19.6444	19.685	19.6271	19.7669	19.4929	19.66	19.8179	19.7084	20.4469	19.5953	20.142	19.709	20.0622	19.56	19.4909	19.6693	0.0521411	0.968685	0.0110459	0.148428	1	19.7558
Q8VE91	Retreg1	4	21.2754	21.6355	21.4537	21.193	21.3103	21.5575	21.3793	21.2664	21.5741	21.3627	21.2838	21.5128	21.4431	21.3869	21.4763	21.566	0.0322834	0.982564	0.0110102	0.0937494	1	21.4449
P55050	Fabp2	22	28.0079	27.8849	27.9517	28.2738	27.8934	28.0434	28.0582	28.0796	27.6832	27.6581	28.1751	27.4581	27.6215	27.4905	27.2893	27.3747	0.0398435	0.978655	0.0109258	0.114813	1	27.823
P82349	Sgcb	10	23.5256	23.4155	23.6465	23.7508	23.6464	23.5509	23.4394	23.6583	23.6918	23.449	23.864	23.5806	23.7116	23.4925	23.3159	23.8542	0.0425198	0.975068	0.0108423	0.122195	1	23.5978
Q9DCD0	Pgd	12	25.5725	25.3842	25.4203	25.4137	25.2953	25.5748	25.5893	25.2881	25.442	25.5367	25.594	25.5828	25.6006	25.4063	25.3211	25.3109	0.0400201	0.978578	0.0108342	0.115301	1	25.4721
P18654	Rps6ka3	5	23.4426	23.3002	23.2033	23.2264	23.2893	23.2387	23.3685	23.2329	23.3292	23.3594	23.3292	23.4719	23.2253	23.2497	23.3274	23.405	0.0609247	0.961188	0.0107317	0.171975	1	23.2873
Q3UMF0-2	Cobll1	3	20.7633	20.9442	20.7674	20.6408	20.8031	20.734	20.6959	20.8408	20.6881	20.931	20.4727	20.7963	20.8895	20.8565	21.0351	20.6458	0.0520915	0.968569	0.0104542	0.148294	1	20.7706
Q9CR68	Uqcrfs1	29	26.7707	26.6746	26.8162	26.7884	26.6975	26.7822	26.7769	26.7519	26.7323	26.8115	26.7186	26.6938	26.6706	26.6111	26.6748	26.4766	0.104899	0.934254	0.0103469	0.284736	1	26.725
Q61136	Prpf4b	7	23.4531	23.6027	23.6038	23.6376	23.4638	23.808	23.5756	23.4084	23.3864	23.2987	23.1261	23.2002	23.3115	23.7426	23.4296	23.5114	0.0366421	0.979416	0.0103383	0.105931	1	23.4587
Q99JR1	Sfxn1	6	23.9499	23.5682	23.7242	23.4095	23.6111	23.564	23.7827	23.6529	23.6322	23.7976	23.6152	23.6748	23.6837	23.4236	23.5189	23.3639	0.0282449	0.984828	0.0102496	0.0823676	1	23.6162
A2A9C3-2	Szt2	1	16.5793	16.5986	16.5649	16.8861	16.8446	16.7599	16.4726	16.511	16.8668	16.7794	16.5974	16.8306	16.4872	16.8558	17.077	16.8004	0.0293583	0.984243	0.0102115	0.0855147	1	16.7013
P25425-10	Pou2f1	1	19.061	19.5522	19.7187	19.1737	19.504	19.4352	19.2226	19.3035	19.2506	19.5267	18.9734	19.613	19.2592	19.6684	19.3284	19.3006	0.0203996	0.984346	0.0100513	0.0599868	1	19.3708
Q922J3-2	Clip1	5	23.002	22.9795	23.003	23.2157	23.2185	22.9803	22.9111	23.0502	22.9458	22.8924	22.9294	23.0421	22.8866	23.0008	22.9943	23.0634	0.0404049	0.978279	0.010025	0.116364	1	22.988
Q922J3	Clip1	11	23.4738	23.4996	23.8243	23.868	23.7562	23.641	23.6746	23.5541	23.4972	23.4381	23.4141	23.7503	23.5309	23.7158	23.7288	23.6662	0.0305467	0.984482	0.00998449	0.0888663	1	23.6561
Q8CGC7	Eprs1	22	24.781	24.9077	24.7753	24.8222	24.8473	24.7617	24.8004	24.837	24.8479	24.8168	24.8158	24.788	24.8073	24.7993	24.8554	24.6713	0.100948	0.935037	0.00995398	0.274924	1	24.7905
Q9R098	Hgfac	1	16.5977	16.5382	16.891	16.9556	16.5006	16.7821	16.683	16.9776	17.0067	16.6527	17.1773	16.8516	16.8029	16.9945	16.0499	17.2282	0.0232169	0.983371	0.00980234	0.0680658	0.9998	16.7855
Q8BPB5	Efemp1	4	23.2803	22.9808	23.1189	23.1534	23.0614	23.2369	23.0328	23.1639	23.2839	22.9374	23.4238	23.059	23.0255	22.8852	23.0753	23.3561	0.043219	0.973986	0.00961828	0.124117	1	23.113
Q99PG2-2	Ogfr	5	23.1966	22.9746	23.295	23.254	23.1534	23.3208	23.1005	23.1075	23.248	22.9911	23.1155	23.1535	23.1755	23.438	23.1759	23.2049	0.0374669	0.979122	0.00952482	0.108225	1	23.1636
O88291	Znf326	4	22.4706	22.4237	22.4298	22.4034	22.5252	22.29	22.4147	22.4604	22.4487	22.3666	22.3939	22.2685	22.3647	22.3772	22.4405	22.3765	0.0637745	0.958921	0.00927114	0.179536	1	22.3725
E9Q634	Myo1e	4	22.071	22.3655	22.2254	22.1803	22.3018	22.2501	22.2301	22.0231	22.0443	22.2284	22.0284	22.0084	22.2546	22.2995	22.088	22.236	0.0370452	0.978773	0.00925446	0.107053	1	22.1628
Q8R0A0	Gtf2f2	4	21.6387	21.3661	21.5945	21.7386	21.4978	21.5971	21.5992	21.6068	21.4357	21.3503	21.5108	21.4173	21.4364	21.6474	21.6496	21.6397	0.0385858	0.97883	0.00923157	0.11133	1	21.5223
P49586	Pcyt1a	12	24.3543	24.1536	24.4964	24.5846	24.3324	24.576	24.3938	24.2504	24.2318	24.1106	24.286	24.1268	24.3153	24.5652	24.391	24.4773	0.0266557	0.983423	0.00908995	0.0778631	1	24.3195
Q9CWG8-2	Ndufaf7	1	18.6292	18.2771	18.7617	18.4855	18.2723	18.7069	18.6132	18.5258	18.6454	18.6484	18.6229	18.7262	18.3103	18.1831	18.5776	18.2658	0.0215687	0.984158	0.00884247	0.0633451	1	18.5243
P61922-2	Abat	9	23.5467	23.1348	23.4367	23.5744	23.456	23.461	23.357	23.3833	23.2849	23.3742	23.3884	23.4096	23.5252	23.147	23.0811	23.0516	0.0291747	0.984237	0.00883436	0.0849964	1	23.3445
Q91YR1	Twf1	14	24.883	24.89	24.7503	25.0082	24.8642	24.7978	24.9231	24.9113	25.1284	25.1782	25.08	25.1804	25.1051	24.8504	24.8442	24.9734	0.0512282	0.968624	0.00874043	0.145959	1	24.9552
Q7TNG8	Ldhd	1	18.2647	18.1853	19.0328	18.736	18.3028	18.2155	18.7316	18.9351	19.1937	18.2712	18.962	18.6306	18.2662	18.4687	19.0155	18.5003	0.0107574	0.989225	0.00843859	0.031968	0.9994	18.6061
O35350	Capn1	20	25.4495	25.4693	25.4337	25.4676	25.4212	25.4138	25.4578	25.4936	25.4601	25.6529	25.6388	25.4993	25.5459	25.3191	25.3404	25.2967	0.159874	0.890174	0.00840569	0.415779	1	25.4441
Q9D2V7	Coro7	16	23.448	23.4075	23.4919	23.5691	23.4657	23.4464	23.3928	23.5781	23.5079	23.4537	23.4631	23.5778	23.5811	23.6804	23.6489	23.5827	0.0565102	0.965702	0.00834513	0.160187	1	23.5079
Q80X90	Flnb	109	26.8688	26.8058	26.8643	26.8592	26.9156	26.7793	26.8244	26.8465	26.8709	26.772	26.8158	26.866	26.8473	26.8721	26.9857	27.0335	0.0921827	0.938969	0.00808859	0.252943	1	26.8615
P39749	Fen1	3	20.7983	20.7075	20.8432	20.5241	20.7646	20.788	20.689	20.5999	20.5874	21.2422	20.3175	21.2441	20.4163	20.6189	20.8735	20.8905	0.0330322	0.982043	0.00789642	0.0958497	1	20.7993
Q9ERG2	Strn3	1	20.5921	20.417	20.5683	20.4432	20.4815	20.4661	20.4239	20.6177	20.5016	20.3787	20.3744	20.5165	20.5645	20.3706	20.5364	20.4904	0.0451247	0.972203	0.00785255	0.129344	0.9995	20.4655
Q91ZA3	Pcca	22	25.4883	25.3461	25.4849	25.648	25.5382	25.451	25.4269	25.521	25.4548	25.4727	25.581	25.4011	25.557	25.2398	25.393	25.2517	0.0388126	0.97909	0.00753546	0.111959	1	25.4523
Q6P2B1	Tnpo3	1	20.1255	20.4333	20.0609	20.4338	20.1759	20.1921	20.3566	20.2987	20.268	20.058	20.4101	20.3337	20.4916	20.1893	19.9683	20.125	0.0237545	0.982629	0.00752783	0.0696021	1	20.2392
Q2KN98	Specc1l	5	22.6962	22.5798	22.8655	22.8824	22.7801	22.8478	22.762	22.6041	22.7017	22.7568	22.6667	22.7772	22.7712	22.7456	22.7815	22.9826	0.0289977	0.984366	0.00749779	0.0844962	1	22.7594
Q8R310-2	Tmcc3	1	19.9799	19.9814	20.0061	19.9443	20.0636	19.9783	19.8142	20.0259	19.749	20.0004	20.1254	19.7986	20.0802	20.1704	20.158	20.1414	0.0460047	0.97253	0.00743198	0.131751	1	19.9682
Q9CQ69	Uqcrq	3	21.6063	21.5691	20.9505	20.61	20.8834	21.2811	21.486	21.0559	20.6972	21.4677	20.82	20.8923	20.6928	20.8984	21.0115	20.2598	0.00894352	0.989603	0.00736523	0.0266314	1	21.0786
P70158	Smpdl3a	2	20.9974	20.5829	21.3735	21.3649	21.3841	21.0022	21.0363	20.8667	20.7864	20.9839	21.109	20.9946	21.2648	21.1359	21.3459	21.3917	0.011408	0.989326	0.0073638	0.0338771	1	21.112
Q62448-2	Eif4g2	14	24.4704	24.4819	24.6625	24.6305	24.5647	24.6762	24.3983	24.5772	24.2908	24.0553	24.1834	24.3679	24.3196	25.0996	24.7884	24.8719	0.032725	0.982293	0.00722694	0.0949884	1	24.5254
Q5PR69-4	Cracd	2	19.3609	19.3571	19.2885	19.6217	19.4853	19.1445	19.2675	19.702	19.3524	19.6466	19.283	19.5328	19.1342	19.5955	19.6748	19.2109	0.0170336	0.986709	0.00719833	0.0502713	1	19.4082
P00405	Mtco2	3	24.8271	24.4148	24.8163	24.535	24.3411	24.7394	24.6724	24.8118	24.5452	24.6079	24.7506	24.8223	24.7927	24.4799	24.5331	24.3138	0.0164895	0.987221	0.00713015	0.0486944	1	24.6769
Q93092-2	Taldo1	14	25.4731	25.1493	25.033	24.8131	24.7527	25.1426	25.3718	25.1737	24.9184	25.2558	25.11	25.1139	24.9474	24.6843	24.9125	24.4428	0.012359	0.989662	0.0069294	0.0366626	1	25.0555
Q9JLV5	Cul3	4	21.0651	21.2983	20.963	21.1038	21.1939	21.0899	21.0466	21.0722	21.021	21.1289	21.2829	20.8781	21.1296	20.981	20.8276	21.0567	0.0306562	0.984642	0.00688934	0.0891747	1	21.0544
P53702	Hccs	2	20.7871	20.5788	20.7395	20.5176	20.5266	20.7251	20.6547	20.6906	21.0398	20.8444	20.8322	20.8345	20.9589	21.0624	20.7722	21.1877	0.0289082	0.9841	0.00651598	0.0842435	1	20.7802
Q9JK53	Prelp	2	20.442	20.3804	20.5361	20.554	20.3092	20.4184	20.3233	20.8357	20.4891	20.6968	20.8169	20.5614	20.321	20.2255	20.6086	20.6876	0.0168832	0.986754	0.00649309	0.0498357	1	20.5001
Q9DBT3	Ccdc97	2	22.268	22.5148	22.4779	22.5193	22.4359	22.4856	22.3615	22.4715	22.6633	22.3825	22.4086	22.4366	22.4725	22.6563	22.4914	22.7571	0.0332662	0.981715	0.00635672	0.0965053	1	22.457
Q9QXA5	Lsm4	1	19.779	19.4255	19.5469	19.3733	19.6586	19.5123	19.4622	19.4667	19.4288	19.7661	19.476	19.4169	19.3482	19.4377	19.3795	19.5138	0.0209161	0.984547	0.00622702	0.0614716	0.9603	19.4855
Q8VE97	Srsf4	5	22.938	23.0427	22.9373	22.8089	22.9714	23.0583	22.9228	22.75	22.7929	22.9483	22.962	22.57	22.9275	22.9768	22.8454	22.8378	0.0258576	0.983199	0.00609446	0.0755954	1	22.8812
Q9Z0G9-2	Cldn3	1	22.0248	22.0969	21.6277	22.2482	22.0254	21.9894	21.9253	22.0334	22.3435	22.3131	22.2511	21.8	22.0295	22.213	22.0321	21.9483	0.015166	0.988673	0.00603819	0.0448507	1	22.0233
Q9Z0R4-2	Itsn1	5	21.8179	21.6657	21.9236	21.7523	21.8687	21.8232	21.7597	21.6845	21.9059	21.6721	21.8473	21.855	21.8288	21.9753	21.7806	22.0173	0.0299005	0.984085	0.00587797	0.0870448	1	21.8167
Q501J6	Ddx17	19	24.3807	24.6073	24.527	24.3772	24.5695	24.4349	24.4466	24.4179	24.3966	24.4414	24.3223	24.3264	24.2966	24.4623	24.3679	24.4774	0.0301383	0.983677	0.00583029	0.0877153	1	24.4032
P67984	Rpl22	32	28.3391	28.2868	28.3179	28.387	28.1116	28.6062	28.2162	28.3734	28.1981	27.5652	28.0977	27.5852	28.0053	28.714	28.3346	28.2576	0.0179636	0.986582	0.00580359	0.0529627	1	28.1993
Q91VJ5	Pqbp1	6	23.0029	23.1273	23.1143	23.277	23.2211	23.1912	23.0839	23.0022	23.1276	23.0704	23.0111	22.9662	23.0422	23.2504	23.1919	23.2573	0.0262776	0.983769	0.00579834	0.0767894	1	23.0988
B1AZI6	Thoc2	2	20.8592	21.2535	21.0804	21.3602	21.1852	21.0859	21.1115	21.1479	21.0759	21.1824	21.2067	21.0309	21.0526	21.0849	21.2498	21.2696	0.0173509	0.986876	0.00571156	0.0511901	1	21.1211
Q78PY7	Snd1	22	25.3636	25.4532	25.3039	25.2001	25.3925	25.3556	25.3377	25.2135	25.3599	25.4439	25.3897	25.3219	25.4098	25.3643	25.3486	25.2327	0.0281138	0.984515	0.00539637	0.0819965	1	25.3239
B1AVZ0	Uprt	3	21.0843	21.0226	21.251	20.911	20.9459	21.0561	20.9899	21.2558	20.917	20.9689	20.9868	21.1017	21.0336	21.0967	20.9641	21.0959	0.0183484	0.986719	0.00533247	0.0540747	1	21.0373
Q6PCN7	Hltf	1	8.03223	7.90865	8.01553	8.46268	8.16134	8.10076	8.04205	8.09544	7.97318	7.38451	8.0264	7.69419	8.05863	7.95017	7.81954	8.4204	0.0131755	0.989562	0.00487375	0.0390494	0.9668	7.99207
Q9CWK8	Snx2	7	25.2491	25.116	25.1707	25.1953	25.1462	25.2148	25.1653	25.1853	25.3556	25.1147	25.2481	25.2038	25.3365	25.0345	25.3083	25.3298	0.0548886	0.967	0.00487375	0.155834	1	25.1851
Q9QXB9	Drg2	2	21.2695	20.7461	21.1742	20.6519	20.965	21.0377	21.0064	20.8138	20.7821	21.0074	20.7695	21.1441	21.1023	20.821	20.7263	20.7037	0.0097704	0.989359	0.00468588	0.0290668	1	20.9444
Q8C181-2	Mbnl2	1	18.6498	18.7351	18.2505	18.4674	18.4796	18.4678	18.443	18.6939	18.2013	18.3483	18.2959	18.5362	18.8414	17.5086	18.1156	18.5857	0.0127459	0.98933	0.00461435	0.037794	1	18.4346
P14733	Lmnb1	49	27.2598	27.5033	27.2655	27.3235	27.3235	27.3441	27.2882	27.3781	27.3537	27.3624	27.4409	27.2273	27.3589	27.3677	27.3803	27.278	0.025957	0.98326	0.00455141	0.075878	1	27.3203
P23506-2	Pcmt1	2	21.9107	21.3762	21.476	21.2632	21.4343	21.5232	21.6865	21.3639	21.3075	21.6481	21.4141	21.5417	21.3394	21.2645	21.1185	21.3195	0.0096564	0.989355	0.00453281	0.0287313	1	21.4594
P49312	Hnrnpa1	15	26.3162	26.225	26.1177	26.0276	26.1391	26.2394	26.2315	26.0591	26.0789	26.3224	26.0403	26.09	26.048	26.3629	26.2593	26.0367	0.0193852	0.984832	0.00433493	0.0570661	1	26.1582
Q9WUM3	Coro1b	28	26.0383	26.2032	26.0969	26.0728	25.9971	26.1756	26.0673	26.154	26.0352	26.1313	25.9646	25.9906	26.2062	26.3418	26.2393	26.1155	0.0270983	0.983426	0.00430012	0.079119	1	26.0905
P57776-3	Eef1d	8	24.9553	24.9262	24.596	24.3782	24.7196	24.7231	24.9783	24.4179	24.4774	24.747	24.588	24.4988	24.5774	24.4712	24.5244	24.3895	0.00784261	0.991252	0.00420189	0.023382	1	24.6362
Q99LB2	Dhrs4	5	21.174	21.0479	20.8852	20.9587	20.9251	21.0611	21.0209	21.0421	20.7833	21.0441	21.2043	21.0474	21.0477	20.8493	20.848	20.8335	0.0203421	0.98423	0.00413418	0.0598215	1	20.9869
O70194	Eif3d	56	26.2237	26.1763	26.2975	26.268	26.1356	26.5351	26.2328	26.046	25.993	25.9653	25.9923	25.8429	25.9719	26.5649	26.1741	26.2691	0.0122985	0.989278	0.0039978	0.0364854	1	26.1622
A2A5R2	Arfgef2	2	20.9343	20.958	20.948	20.8129	21.1182	20.8422	20.8479	20.8292	21.1276	20.9105	20.92	21.0172	21.0713	20.8054	20.665	20.7919	0.0172845	0.986765	0.00395155	0.0509979	1	20.9172
Q6Q477-2	Atp2b4	26	25.639	25.6145	25.7141	26.0036	25.7527	25.6493	25.652	25.9015	25.9496	25.46	26.0647	25.7677	25.9761	25.5716	25.6144	26.0072	0.0122983	0.989005	0.00391674	0.0364849	1	25.7568
Q8K0D5	Gfm1	3	21.8345	21.8386	21.6568	21.8617	21.8024	21.6726	21.7326	21.9692	21.8191	21.7186	21.8482	21.6851	21.6868	21.7166	21.469	21.5491	0.0156724	0.988222	0.00369263	0.0463228	1	21.7138
P39654	Alox15	2	21.4427	21.3421	20.9201	21.2501	21.2057	21.3603	21.3259	21.0485	22.0905	21.7128	22.1104	22.0923	21.7688	22.3865	21.9454	22.2567	0.0091839	0.989604	0.00364685	0.0273399	1	21.6971
P28661-2	Septin4	2	22.0508	22.1139	21.925	21.9446	22.0499	21.962	22.0235	21.9844	21.9106	22.1555	21.8631	21.7819	21.9615	21.6851	21.6866	21.8273	0.0255017	0.982926	0.0036397	0.074583	1	21.9235
Q9QUJ7-2	Acsl4	2	21.8072	21.9856	22.0999	21.9009	21.9178	22.0423	21.987	21.8324	22.1754	21.7769	21.9594	22.2317	22.0301	22.1369	22.0232	22.3508	0.0155296	0.988253	0.00353622	0.0459077	1	22.0072
E9PYK3	Parp4	7	22.5425	22.2919	22.885	22.6445	22.619	22.5268	22.67	22.5341	22.542	22.6866	22.5544	22.7922	22.8327	22.6774	22.7198	22.6203	0.00924184	0.989843	0.00351095	0.0275106	1	22.6526
P35700	Prdx1	16	27.3915	27.0018	27.0598	26.9306	26.9804	27.0969	27.2276	27.0649	26.9812	27.064	27.2095	27.1623	27.0568	26.576	27.045	26.7778	0.0101354	0.988777	0.00344133	0.0301403	1	27.065
Q8K2F0-2	Brd3	1	18.2711	17.9682	18.1451	18.5431	18.2012	18.2763	18.0281	18.4092	18.4752	18.1869	18.9023	18.2267	18.2874	18.6095	18.2169	18.5785	0.00735719	0.991842	0.00317574	0.0219467	0.963	18.3041
P24668	M6pr	2	21.9275	22.1191	22.0717	22.1737	21.9474	22.0311	22.0077	22.2934	22.4982	21.9863	22.0932	22.1038	21.974	22.2057	22.3709	22.2126	0.0112071	0.988933	0.00309563	0.0332879	1	22.0913
P49717	Mcm4	4	22.6067	22.916	22.8785	22.7232	22.9194	22.759	22.8099	22.6241	22.4728	22.7718	22.5055	22.623	22.6341	22.737	22.6169	22.642	0.0108334	0.989406	0.00303268	0.0321912	1	22.7011
Q9D903	Ebna1bp2	3	23.2264	23.3158	23.5532	23.4771	23.584	23.5555	23.3855	23.0359	22.8192	22.936	22.9525	22.8768	23.1159	23.8076	23.3283	23.5899	0.00674179	0.991592	0.00294447	0.0201248	1	23.2838
P39061-1	Col18a1	7	23.518	23.3533	23.4444	23.3107	23.401	23.3388	23.5523	23.3227	23.7478	23.5185	23.6946	23.7718	23.8501	23.9156	23.8298	24.2683	0.013898	0.988387	0.00287914	0.041158	1	23.6145
Q8R1A4-2	Dock7	6	22.5913	22.7273	22.7091	22.5725	22.8747	22.5765	22.5398	22.5979	22.5956	22.7501	22.6993	22.4784	22.6412	22.5021	22.6757	22.8997	0.0109115	0.989508	0.0028019	0.0324204	1	22.6268
Q60668-2	Hnrnpd	11	25.4613	25.4416	25.2616	25.3765	25.3242	25.436	25.3506	25.4193	25.3652	25.675	25.4269	25.4859	25.4416	25.6512	25.4978	25.4057	0.0175258	0.986652	0.00270939	0.0516964	1	25.4209
O35598	Adam10	3	22.1656	22.3507	22.4604	22.5251	22.3548	22.4471	22.3234	22.366	22.6188	22.5291	22.6649	22.4289	22.4722	22.5712	22.3699	22.5612	0.0106936	0.989177	0.00263643	0.0317808	1	22.4492
Q61699-2	Hsph1	21	24.9266	24.9211	24.8707	24.8609	24.8653	24.8497	24.985	24.869	24.7418	24.726	24.7118	24.6781	24.4387	24.8457	24.6578	24.6814	0.0247291	0.982265	0.00256872	0.0723827	1	24.7936
A2BH40	Arid1a	1	20.6765	20.7601	20.7184	21.0167	20.705	20.7985	20.7506	20.9076	20.7536	20.7316	20.7968	20.7262	20.706	21.0341	20.8306	20.6318	0.009654	0.989094	0.00252819	0.0287243	1	20.7592
P05064	Aldoa	46	29.6495	29.3198	29.3544	29.352	29.191	29.4282	29.5219	29.5253	29.3907	29.3163	29.5661	29.4189	29.4422	28.9998	29.3232	29.1104	0.00716774	0.991523	0.00235558	0.0213861	1	29.3728
Q6SJQ0-2	Cd300a	1	16.4688	16.2529	16.8825	16.8024	16.4664	16.6657	16.2089	17.0578	17.1668	16.8636	17.1711	17.0679	16.6387	16.2214	16.8082	16.8414	0.00280886	0.996503	0.00194979	0.00842213	0.9809	16.7292
O55142	Rpl35a	10	24.654	24.7749	24.5158	24.4331	24.5183	24.5419	24.6704	24.6398	25.2427	25.1888	24.9897	25.0255	24.5298	24.5598	24.5521	24.5893	0.00745403	0.99178	0.00186777	0.0222332	1	24.73
Q61820	Rasl2-9	2	18.9501	19.5399	19.3311	19.4548	19.4587	19.4294	19.3571	19.0239	18.9551	19.3872	18.8171	19.6002	19.3586	19.9431	18.9806	19.3017	0.00346595	0.996084	0.00170565	0.0103846	0.9997	19.3353
Q03265	Atp5f1a	77	29.2174	28.9028	28.9651	28.8143	28.7785	29.0119	29.1555	28.9468	28.8311	28.8792	28.9903	28.8612	29.0617	28.5092	28.6734	28.3803	0.00481206	0.993867	0.00167894	0.0143958	1	28.9074
Q8K4Z3	Naxe	1	21.9761	21.6969	21.3572	21.1664	21.2336	21.6605	21.8391	21.4585	21.0944	21.4808	21.6613	21.5255	21.2777	21.0842	21.433	20.8591	0.00181983	0.998281	0.00121307	0.00546278	1	21.4568
P47754	Capza2	9	27.012	26.6561	27.0063	26.8178	26.763	26.9108	26.9755	26.8381	26.9028	26.7384	27.1166	26.9126	26.991	26.6262	26.779	26.8401	0.00412778	0.995073	0.00119638	0.0123583	1	26.8794
Q9CR61	Ndufb7	2	23.2646	23.5018	23.5605	23.4968	23.6189	23.2886	23.3737	23.5381	23.699	24.2085	23.4623	23.6261	23.6125	23.3508	23.6164	23.3479	0.00373643	0.995705	0.00111628	0.0111915	1	23.5429
Q9Z1Q9	Vars1	24	25.2576	25.3226	25.1805	25.1132	25.3105	25.1545	25.2277	25.1772	25.2471	25.3945	25.231	25.3311	25.263	25.2637	25.2381	25.0611	0.00583812	0.991981	0.000997543	0.0174451	1	25.226
P36916	Gnl1	2	22.2237	21.9363	22.2587	22.4343	22.2061	22.3897	22.0847	22.1701	22.2368	21.9118	22.1086	21.91	22.1316	22.1946	22.2462	22.355	0.00162254	0.997484	0.000592232	0.00487166	1	22.1496
Q8CHY6	Gatad2a	1	19.011	19.2638	18.8367	18.9177	19.1581	18.8492	18.8915	19.1282	19.028	19.3396	19.0466	18.8549	18.8514	19.0267	18.8876	18.8998	0.00153028	0.997447	0.00056076	0.00459514	1	18.9716
Q8BFR5	Tufm	27	26.1389	25.9106	26.0012	25.974	25.8754	25.9694	26.1788	26.0003	25.8588	26.159	25.9455	26.0968	25.9636	25.5743	25.7416	25.4433	0.00104434	0.997982	0.000249863	0.00313769	1	25.9581
Q8K0U4	Hspa12a	4	22.8753	22.7704	22.8039	22.7809	22.8163	22.8874	22.7675	22.7586	22.8517	22.5956	22.8211	22.6392	22.8359	22.8893	22.7647	23.1444	0.00151677	0.997186	0.000172138	0.00455464	1	22.7904
Q62193	Rpa2	1	21.3813	21.1145	21.3458	20.8764	21.3501	21.256	21.3444	20.7674	20.417	21.0832	20.8338	20.9202	20.9037	21.1366	21.2347	20.6491	2.61597e-06	1	1.43051e-06	7.86907e-06	1	21.0644
Q9DB73-2	Cyb5r1	1	19.5136	19.287	19.2382	19.3002	19.2031	19.3357	19.4187	19.3816	19.5267	19.2	19.5879	19.2459	19.4276	19.1412	19.1551	19.1771	8.42869e-05	1	-1.95503e-05	-0.000253518	1	19.3053
Q62188	Dpysl3	12	25.5945	25.6432	25.3997	25.4871	25.4535	25.5534	25.5792	25.5397	25.4504	25.3159	25.6713	25.4533	25.5212	25.3478	25.3272	25.6634	0.00174639	0.998219	-0.000319958	-0.00524276	1	25.4859
Q99KN9-2	Clint1	15	25.7249	25.8786	25.6646	25.8434	25.6858	25.7349	25.7415	25.9509	25.7952	25.796	25.6322	25.6101	25.7763	25.8149	25.9745	25.6895	0.00171835	0.997767	-0.000398636	-0.00515875	1	25.7414
Q99K51	Pls3	1	19.1461	18.8068	19.1857	19.2422	19.2664	19.1327	19.1816	18.8031	18.919	18.7275	18.8055	18.7212	18.9959	19.0696	18.7019	19.2664	0.00170806	0.99751	-0.000723839	-0.00512793	0.9984	18.9955
P70388	Rad50	4	20.7408	20.7816	20.6494	20.7843	20.8081	20.6788	20.7756	20.6969	20.7247	20.8529	20.7187	20.5991	20.5988	20.8206	20.7691	20.6193	0.00614012	0.991953	-0.000810146	-0.0183413	1	20.7161
Q9JKL4	Ndufaf3	2	17.125	17.0903	17.2373	17.1966	17.0023	17.0801	17.1724	17.3977	17.4341	17.2565	17.2424	17.0758	17.26	17.3112	17.7071	17.3719	0.00296807	0.996455	-0.000817299	-0.0088979	0.9989	17.2281
Q8C570	Rae1	1	18.5794	18.883	18.5475	18.5202	18.6834	18.6911	18.5903	18.5687	18.3578	18.5603	18.5778	18.5267	18.7946	18.5554	18.7278	18.4836	0.00308113	0.996497	-0.000831604	-0.00923564	1	18.585
Q9Z0S1	Bpnt1	3	21.771	21.4304	21.1222	21.6968	21.3942	21.499	21.684	21.4467	21.5195	21.556	21.7838	21.5023	21.6638	21.4629	21.6512	21.1096	0.00174182	0.997963	-0.000836849	-0.00522909	1	21.5846
Q2HXL6	Edem3	2	20.633	20.7545	20.4159	20.2564	20.3645	20.6522	20.6473	20.4001	20.3541	20.6657	20.0603	20.5487	20.5841	20.4111	20.7401	20.4524	0.00268105	0.996458	-0.0010891	-0.00804007	1	20.4994
Q78ZA7	Nap1l4	16	26.8902	26.5796	26.8457	26.7514	26.6243	26.9512	26.7355	26.7608	26.4105	26.3029	26.4403	26.3385	26.5992	27.2284	26.8872	26.9788	0.00421331	0.995153	-0.0012188	-0.0126131	1	26.7071
Q5JCT0	Gcnt3	7	23.8068	24.0017	23.7173	23.3519	23.2537	23.7229	23.8696	24.0364	23.9014	24.3008	23.5001	24.0303	23.8095	23.7083	23.8486	23.5679	0.00189642	0.998397	-0.00123215	-0.00569218	1	23.8068
Q9WTK7-2	Stk11	1	19.3372	19.8281	19.6902	19.5957	19.8515	19.612	19.4498	19.5434	19.3782	19.4593	19.5109	19.3662	19.6402	19.7222	19.5012	19.5612	0.00340019	0.995967	-0.00136995	-0.0101883	0.9843	19.5397
G5E870	Trip12	2	20.6478	20.866	20.7514	20.8602	20.8794	20.7259	20.7235	20.8021	20.527	20.6544	20.6494	20.5426	20.5381	20.6769	20.5966	20.5555	0.00728887	0.991731	-0.0013833	-0.0217446	1	20.6687
Q91ZX7	Lrp1	35	23.8965	23.975	23.9914	24.0964	23.8892	23.9916	23.9614	24.1234	24.3623	23.9796	24.202	24.0966	24.2068	24.2944	24.0778	24.3792	0.00825639	0.990911	-0.00157356	-0.0246042	1	24.0912
Q91WZ8-2	Dtnbp1	1	20.1168	20.0048	20.4786	20.3636	20.3122	20.1463	20.215	20.297	19.8908	19.9277	20.0329	20.1596	20.138	20.6602	20.6066	20.1806	0.0048342	0.994121	-0.00167274	-0.0144616	1	20.2109
Q9CQM9	Glrx3	3	23.7923	23.8007	23.743	23.9463	23.7584	23.8216	23.834	23.8751	24.0342	23.887	23.967	23.8862	23.7943	24.112	23.8246	23.7483	0.0115116	0.989384	-0.00170994	-0.0341807	1	23.879
Q80YA7	Dpp8	2	21.4646	21.2648	21.3539	21.2768	21.3604	21.3673	21.4107	21.2291	21.4889	21.1853	21.5178	21.2884	21.2623	21.2417	21.0144	21.2741	0.010195	0.989187	-0.00183201	-0.0303156	1	21.3029
Q8R050-2	Gspt1	19	24.2287	24.3167	24.3789	24.3932	24.3819	24.3778	24.2853	24.28	24.4196	24.1651	24.2687	24.3359	24.2765	24.4587	24.3078	24.4611	0.0133382	0.989621	-0.00185013	-0.0395246	1	24.3233
Q6P9R2	Oxsr1	8	23.4176	23.5369	23.3186	23.327	23.4258	23.3321	23.4457	23.405	23.3002	23.4178	23.3429	23.3597	23.425	23.4597	23.3567	23.436	0.0128033	0.989766	-0.00214672	-0.037962	1	23.3975
Q91VM5	Rbmxl1	10	24.083	24.4729	24.3437	24.5116	24.3615	24.2853	24.3229	24.4505	24.2948	24.4032	24.3132	24.3178	24.2989	24.3816	24.5319	24.3255	0.00722674	0.991615	-0.00222301	-0.0215607	1	24.3599
P23906	Irf2	2	21.8649	21.5821	21.5796	21.4975	21.6697	21.7593	21.695	21.409	21.3614	21.634	21.462	21.3728	21.4198	21.5044	21.4767	21.2974	0.00680027	0.991997	-0.00226116	-0.0202981	1	21.537
Q9CX97	Wdr55	1	19.0596	19.2196	19.0836	19.1405	18.9849	19.6161	18.9593	18.9524	18.9578	18.8314	18.8684	18.7903	18.7077	19.691	19.2026	19.1153	0.00473432	0.993766	-0.00236034	-0.0141644	0.9999	19.0503
P61161	Actr2	22	25.6978	25.617	25.4815	25.4797	25.4061	25.5853	25.6743	25.6204	25.6499	25.6431	25.7568	25.662	25.7274	25.3951	25.6024	25.4338	0.0105944	0.989114	-0.00249004	-0.0314894	1	25.5779
Q03963	Eif2ak2	4	20.1701	20.0445	20.1297	20.1123	20.1303	20.138	20.0887	20.1096	20.1163	20.2291	20.088	20.0197	19.9627	20.1016	20.2157	20.0376	0.0301893	0.983823	-0.00249815	-0.0878591	1	20.1019
Q91ZJ5-2	Ugp2	17	24.7674	24.5149	24.6281	24.8124	24.5861	24.6403	24.6973	24.8092	24.7251	24.5783	24.758	24.6285	24.7733	24.4231	24.5231	24.5049	0.0101713	0.988959	-0.00250721	-0.030246	1	24.6504
Q64520-2	Guk1	2	21.081	21.1795	20.9952	20.9283	20.9323	21.1594	21.1046	20.9983	21.0899	20.926	21.0049	20.967	21.0403	20.9524	20.8954	20.7866	0.0119329	0.989031	-0.00264549	-0.0354151	1	20.9944
P48962	Slc25a4	17	25.796	25.5118	25.7097	25.7893	25.3435	25.7338	25.8571	25.8835	26.0916	25.4778	26.1827	25.8502	25.9039	25.3171	25.3763	25.6503	0.00652737	0.991834	-0.00275135	-0.0194895	1	25.7557
Q921W0	Chmp1a	2	15.9658	15.8179	15.8834	15.7293	15.9818	15.7937	15.9388	15.694	16.2383	16.0785	16.0438	15.7505	15.855	15.8933	15.5767	16.2254	0.0119339	0.989305	-0.00294304	-0.0354181	0.9998	15.8874
O08583-2	Alyref	5	23.6118	23.4021	23.2769	23.4224	23.5207	23.542	23.4838	23.1786	23.1203	23.7995	23.2264	23.5378	23.1913	23.4752	23.3905	23.5094	0.00910486	0.989452	-0.00297165	-0.027107	1	23.4213
Q8C129	Lnpep	4	22.5704	22.6934	22.7075	22.9178	22.797	22.4885	22.6267	22.9892	22.9857	22.9616	23.0076	23.0508	22.7897	22.7327	22.7476	22.7669	0.00787992	0.991442	-0.0030551	-0.0234922	1	22.7855
Q8BGQ7	Aars1	11	23.8923	23.8537	23.6231	23.673	23.7525	23.686	23.8252	23.7908	23.6965	23.8562	23.746	24.1232	23.8666	23.7441	23.7365	23.6467	0.0142709	0.988115	-0.00306702	-0.0422452	1	23.7859
Q61187	Tsg101	2	20.1624	20.0365	19.9308	19.8585	20.0194	19.8772	19.9029	20.201	20.267	20.1844	20.1359	19.9389	19.806	19.5271	19.9867	20.114	0.0104346	0.988842	-0.00307274	-0.0310199	1	19.9766
Q9DAX2	Plpp2	1	19.0428	19.2633	19.1075	19.6904	19.2736	19.0706	19.4796	19.2928	19.4268	19.4454	19.6078	19.064	19.3375	19.4409	19.1644	19.3173	0.00623813	0.992	-0.00312948	-0.018632	1	19.2966
Q8K0E8	Fgb	31	25.7864	25.7978	25.7062	25.7978	25.6456	25.8084	25.7432	25.9042	28.0077	26.3755	27.1216	26.8979	26.5785	27.2136	26.9091	28.1212	0.0189366	0.985756	-0.0032773	-0.0557727	1	26.6411
Q61543	Glg1	3	23.2606	23.4662	23.4105	23.3187	23.4268	23.4293	23.2129	23.4002	23.7683	23.394	23.6107	23.3685	23.4131	23.6563	23.4493	23.4361	0.0163008	0.987088	-0.00333738	-0.0481471	1	23.423
P51661	Hsd11b2	3	23.9534	23.2621	23.497	23.2826	23.3196	23.5922	23.6389	23.458	23.4395	23.5273	23.7474	23.4651	23.3615	22.9476	22.9206	22.5633	0.00647188	0.991638	-0.00340033	-0.019325	1	23.4128
Q7TQG1	Plekha6	6	22.3107	22.4367	22.3135	22.2056	22.3044	22.3118	22.323	22.3411	22.323	22.4822	22.1483	22.2603	22.2293	22.3066	22.3737	22.3422	0.0246514	0.982175	-0.00345945	-0.0721613	1	22.2813
Q8CGY8	Ogt	4	22.3138	22.1443	22.4222	22.2622	22.3243	22.4109	22.386	22.0354	22.1279	22.3006	22.2234	22.2947	22.3716	22.3317	22.2418	22.4642	0.011392	0.989138	-0.00351858	-0.0338301	1	22.2881
P70302	Stim1	7	22.9725	23.1461	23.1155	23.0292	23.3141	23.0703	22.9779	22.9153	23.059	23.1375	22.8544	22.8932	23.1899	23.0773	23.1135	23.2203	0.0124376	0.989816	-0.00354767	-0.0368925	1	23.0527
Q9QY81	Nup210	4	21.1963	20.6451	21.0815	20.6059	20.4927	20.8238	21.2088	21.0178	20.337	21.1582	20.3276	21.0035	20.6852	21.0311	20.9981	20.4631	0.00558737	0.99234	-0.00357866	-0.0167005	1	20.9096
P01029	C4b	12	22.5771	22.5918	22.7412	22.5961	22.4741	22.6292	22.5546	22.8641	23.6461	23.0218	23.2738	23.05	23.2177	23.3988	23.2364	23.8907	0.0145842	0.98814	-0.00398922	-0.0431578	1	22.9835
P50580	Pa2g4	20	26.0759	26.2365	26.2503	26.2779	26.3535	26.2563	26.1705	26.0765	26.1547	26.0198	25.9242	25.9361	26.0753	26.5492	26.1703	26.1641	0.0183191	0.986513	-0.00403357	-0.0539899	1	26.1625
Q80TM9	Nisch	2	21.4508	21.1664	21.1412	21.2644	21.0979	21.4014	21.3077	21.2319	21.3393	21.0215	21.4283	21.1937	21.2145	21.2516	21.2246	21.3557	0.0144057	0.988273	-0.0040555	-0.0426377	1	21.2352
P62264	Rps14	6	24.4094	24.9093	24.3355	24.1324	24.4373	24.4751	24.4566	24.4338	24.4511	24.909	24.3152	24.3989	24.3556	24.3702	24.4998	24.6129	0.00825175	0.990639	-0.00406361	-0.0245905	1	24.4605
P97496-2	Smarcc1	3	21.4382	21.7789	21.701	21.3908	21.7536	21.487	21.4708	21.6138	21.4874	21.6765	21.6242	21.5053	21.4698	21.6741	21.8839	21.5517	0.0119413	0.989578	-0.00411654	-0.0354398	1	21.5507
P97363	Sptlc2	3	21.8423	21.9603	21.9492	21.8846	22.0513	21.8116	21.9358	21.8542	21.8005	21.9533	21.9427	22.1105	22.0115	21.9512	21.6569	21.5439	0.02378	0.982829	-0.00415611	-0.0696748	1	21.9303
Q8K2B3	Sdha	43	27.2867	27.3769	27.3928	27.482	27.3002	27.4124	27.364	27.4789	27.3135	27.414	27.3538	27.2757	27.4793	27.4117	27.3425	27.2169	0.0267155	0.98388	-0.0042944	-0.078033	1	27.3641
A2AWA9	Rabgap1	4	21.9589	21.9251	22.1242	21.9376	22.1604	22.0436	22.0038	21.7555	21.8709	21.8922	21.7725	22.0291	22.0792	22.2208	21.96	22.2074	0.0150807	0.988039	-0.0043273	-0.0446026	1	22.0002
Q08509	Eps8	10	22.855	22.8904	23.178	22.8908	23.0258	22.9863	22.8468	22.9729	23.2736	22.7105	22.8206	22.8019	22.9824	22.9633	22.9884	23.4567	0.0175659	0.986829	-0.00438643	-0.0518123	1	22.9608
Q3TXS7	Psmd1	8	23.7594	23.952	23.7458	23.7881	23.8834	23.7602	23.8194	23.8	23.6671	23.8663	23.6378	23.8442	23.8925	23.7619	23.7087	23.6778	0.0279367	0.984434	-0.00441694	-0.0814952	1	23.7808
Q9ERA6	Tfip11	1	21.2312	21.2282	21.1151	21.3682	21.2774	21.1981	21.2661	21.2189	21.2006	21.249	21.0529	21.1358	21.011	21.1437	21.5372	20.9534	0.0277229	0.983578	-0.00445843	-0.0808898	1	21.1829
Q61656	Ddx5	35	26.3047	26.6043	26.4654	26.4682	26.579	26.4024	26.3953	26.4844	26.4022	26.624	26.4123	26.5084	26.4125	26.5175	26.5371	26.5072	0.0208452	0.984081	-0.00458431	-0.0612677	1	26.4734
Q9Z1T1	Ap3b1	11	23.651	23.8879	23.8551	23.934	23.8565	23.8836	23.755	23.8514	23.9278	23.7551	23.7944	23.6618	23.8557	24.0397	23.6924	23.7328	0.0230192	0.983529	-0.00462389	-0.0675004	1	23.8003
P62702	Rps4x	35	26.9691	27.2603	26.9891	26.9449	27.1195	26.943	27.0464	27.0735	27.1138	27.2915	27.0368	27.2005	27.0421	27.1303	27.1464	27.1624	0.0194133	0.985098	-0.0047226	-0.0571471	1	27.079
Q6P069-2	Sri	4	24.6986	23.8614	23.9742	23.7111	23.6603	24.2776	24.4104	23.9165	23.7305	24.1342	24.1754	23.9598	23.5539	23.7521	23.8299	23.4402	0.00586586	0.992161	-0.00487089	-0.0175274	1	23.9924
Q9D906	Atg7	5	23.8102	24.0092	24.0888	24.0722	23.9962	24.0409	23.8554	24.1076	24.0804	23.8907	23.9636	23.8834	24.1207	24.4696	24.109	24.1627	0.0200753	0.984391	-0.00491905	-0.0590538	1	24.0022
P97868-2	Rbbp6	2	20.7198	20.6207	20.9151	20.8041	20.8361	20.7677	20.8646	20.6126	20.6334	20.4948	20.5687	20.4797	20.6773	21.0105	20.8081	20.9728	0.0215099	0.984089	-0.00531864	-0.0631763	1	20.7202
O09061	Psmb1	2	22.2992	22.512	22.2721	22.429	22.2957	22.5075	22.4739	22.2567	22.1544	22.5147	22.204	22.1772	22.6512	22.2023	22.3299	22.0753	0.0217728	0.984278	-0.00539017	-0.0639305	1	22.3374
Q00420-2	Gabpb1	1	20.3943	20.1099	20.3092	19.9835	20.1833	20.2461	20.2871	20.1021	20.0701	20.3198	20.1781	20.285	20.1222	20.2585	20.3948	20.3619	0.0180601	0.986603	-0.00541592	-0.0532416	1	20.216
Q8VDN2	Atp1a1	91	28.6881	28.7131	28.8693	29.0086	28.8289	28.8231	28.74	28.9095	28.6727	28.7428	28.6981	28.6346	28.7536	28.6491	28.6969	28.467	0.0232472	0.983634	-0.00560522	-0.0681523	1	28.7381
Q61036-2	Pak3	1	21.191	21.139	21.3735	21.1946	21.3465	21.2674	21.1916	21.1152	21.0728	21.4387	20.7216	21.2032	21.3572	21.5282	21.2346	21.4705	0.027148	0.983601	-0.00565815	-0.07926	0.9998	21.2351
Q69ZR2	Hectd1	4	21.2546	21.3569	21.4165	21.6001	21.4839	21.3163	21.342	21.5096	21.6543	21.331	21.4616	21.4298	21.3818	21.7334	21.7317	21.5808	0.0229508	0.983184	-0.00588894	-0.0673048	1	21.4701
Q6Y7W8	Gigyf2	8	22.077	22.3435	22.1203	22.3976	22.2888	22.2407	22.184	22.2487	22.19	22.3098	22.298	22.2707	22.0213	22.3177	22.2722	22.2313	0.0245621	0.982052	-0.00594139	-0.0719066	1	22.2254
Q78IK4	Apool	1	18.3601	17.5991	18.0604	17.7646	17.8347	17.878	18.0757	18.0198	17.7948	18.0369	18.1527	18.2346	17.7361	17.6008	17.693	17.6537	0.0113801	0.98888	-0.00598955	-0.0337953	0.9999	17.9353
O35206	Col15a1	1	23.121	23.3318	23.3261	23.4133	23.3356	23.4195	23.2907	23.1711	23.2457	23.1231	23.2678	23.1647	23.1523	23.2465	23.1201	23.3702	0.0261488	0.983724	-0.00619078	-0.0764234	1	23.235
Q3UDE2	Ttll12	1	20.3957	20.0117	20.2594	19.8982	20.3369	20.1781	20.3357	19.739	19.8932	20.2546	19.8623	20.1755	20.3664	20.0895	19.8402	19.9656	0.011532	0.989637	-0.00620174	-0.0342406	1	20.1289
Q9QZL0	Ripk3	1	19.4265	19.5904	19.6377	19.5003	20.0497	19.6168	19.3509	19.1623	19.1627	19.234	19.318	19.201	19.5878	19.7777	19.2653	19.9317	0.0105807	0.988857	-0.00622749	-0.0314492	0.9965	19.4825
Q8R349	Cdc16	1	18.2429	18.418	18.437	17.9817	18.1127	18.484	18.4029	18.1051	18.1506	18.2913	17.9505	18.1636	18.4317	18.1954	18.2059	18.3731	0.0147089	0.988374	-0.00626755	-0.0435207	1	18.2406
Q3U308	Ctu2	1	20.3944	20.0237	20.4635	19.9833	20.091	20.0951	20.3615	20.3429	20.1149	20.485	19.9352	20.6607	20.1273	20.1908	20.5562	20.3219	0.014903	0.988231	-0.00638294	-0.0440857	1	20.2819
P11276	Fn1	71	27.2716	27.1925	27.3237	27.4313	27.5129	27.292	27.2965	27.1444	27.8368	27.1343	27.5294	27.4507	27.2739	27.421	27.391	28.1699	0.0251352	0.981977	-0.00668573	-0.0735396	1	27.4121
Q8BK67	Rcc2	13	24.1821	24.4094	24.2838	24.3404	24.4635	24.3684	24.2628	24.1479	23.9741	24.2855	24.0414	23.8664	24.0894	24.4776	24.1956	24.1811	0.0276506	0.983151	-0.00671768	-0.0806848	1	24.2088
Q8CHH9-2	Septin8	4	23.9063	23.9021	24.0263	23.7784	23.9005	23.9001	23.9454	23.894	23.8329	23.9483	23.8861	23.8779	24.1055	23.8548	23.8018	24.0821	0.0453264	0.972213	-0.00675392	-0.129896	1	23.8923
Q8BU30	Iars1	20	24.2783	24.3433	24.2592	24.1728	24.3286	24.1734	24.3056	24.2735	24.2921	24.287	24.1491	24.283	24.2542	24.3291	24.2345	24.2566	0.0492706	0.969957	-0.00690079	-0.140651	1	24.2473
Q99MN9	Pccb	7	23.778	23.857	23.9673	24.1297	24.0342	23.9641	23.9097	23.8516	24.005	24.0211	23.9621	23.8327	23.9581	23.8746	23.7537	23.8803	0.0277383	0.983787	-0.00692558	-0.0809332	1	23.9247
P02469	Lamb1	27	25.9035	25.878	25.9076	25.9906	25.8538	25.9789	25.8949	25.9798	26.0481	25.6406	26.2507	25.911	26.0126	26.0572	25.8956	26.3252	0.061667	0.960494	-0.00692797	-0.173948	1	25.9419
Q80TH2-2	Erbin	2	19.8358	19.534	19.9327	20.0077	19.8215	20.004	20.0764	19.4361	19.3925	19.8128	19.2849	20.1038	19.7288	19.9735	19.8023	19.7828	0.0132362	0.989641	-0.00694275	-0.0392266	1	19.8365
P50544	Acadvl	13	25.8706	25.4532	25.7221	25.8075	25.4882	25.6435	25.7895	25.96	25.958	25.8582	25.9748	25.9756	25.8803	25.404	25.6525	25.4071	0.0172835	0.986489	-0.00695705	-0.0509949	1	25.7494
Q8VHE0	Sec63	4	23.9505	23.7335	23.9901	23.9871	23.9818	23.855	23.9622	23.8915	23.6289	23.7513	23.8966	23.8261	23.9341	23.8593	23.657	23.9573	0.0372888	0.978979	-0.00733471	-0.10773	1	23.8884
P11881-2	Itpr1	1	20.6085	20.6519	20.5658	20.6436	20.6894	20.6413	20.5917	20.5769	20.6693	20.4938	20.6279	20.579	20.8376	20.7134	20.6658	20.9707	0.0825696	0.945683	-0.00735903	-0.228485	1	20.6329
Q9D6R2	Idh3a	9	23.8334	23.6331	23.5705	23.4576	23.6087	23.6604	23.7554	23.4997	23.3912	23.5208	23.5288	23.5419	23.6224	23.0598	23.3126	22.7821	0.0267103	0.983611	-0.00742054	-0.0780182	1	23.5302
O35218	Cpsf2	2	21.0719	21.1732	21.0929	21.0755	21.1682	21.0761	21.0891	21.1098	21.0381	21.1583	20.709	21.1303	21.1145	21.0113	21.1756	21.1602	0.0862315	0.94081	-0.00743341	-0.237846	1	21.0823
P35235	Ptpn11	8	23.6574	23.7006	23.6863	23.6812	23.8247	23.5784	23.6372	23.715	23.5864	23.5992	23.555	23.5384	23.6029	23.629	23.5299	23.6615	0.0482347	0.970188	-0.00744247	-0.137834	1	23.622
Q8BG07-2	Pld4	1	18.2895	18.226	18.2161	17.7776	18.3681	18.4169	18.0027	17.7518	17.8896	17.7219	17.5883	17.2599	18.2059	18.1927	17.8702	18.3818	0.0129626	0.989636	-0.0075593	-0.0384276	1	17.999
Q9JLI8	Sart3	7	23.5457	23.5145	23.8439	23.6652	23.616	23.932	23.6431	23.4087	23.3193	23.4447	23.2948	23.2789	23.5552	23.8611	23.7106	23.7468	0.0197614	0.984842	-0.00761557	-0.0581501	1	23.6003
Q9DCS9	Ndufb10	1	20.391	20.3108	20.1678	19.9662	20.172	20.1336	20.4447	20.1162	20.5187	20.9161	20.4179	20.6483	20.0032	19.8609	20.0597	19.9726	0.021683	0.984183	-0.00769186	-0.0636729	0.9976	20.2949
Q3V009	Tmed1	1	20.9578	20.4678	20.5247	20.5209	20.4235	20.6133	20.7058	20.7598	20.9563	20.7089	20.9488	20.9394	20.4294	20.6016	20.6044	20.6346	0.0194374	0.985344	-0.00777578	-0.0572166	1	20.6726
P59325	Eif5	13	25.0788	25.1165	25.2589	25.4556	25.238	25.4288	25.1791	25.0954	25.1054	25.0782	25.236	25.1254	25.0407	25.3737	25.1928	25.2498	0.0241878	0.982039	-0.00785637	-0.0708391	1	25.194
Q9D312	Krt20	45	26.8463	26.4436	26.5711	26.4585	26.5609	26.5542	26.7243	26.5117	26.4931	26.4603	26.6438	26.5185	26.5772	26.1701	26.413	26.4329	0.0258065	0.983035	-0.00787258	-0.0754501	1	26.5437
P04627	Araf	3	21.7472	21.5447	21.4075	21.5057	21.6337	21.293	21.5508	21.7595	21.4459	21.6394	21.5471	21.6013	21.609	21.649	21.4858	21.6135	0.0223517	0.983753	-0.00798368	-0.0655898	1	21.5632
Q9DBE9	Ftsj3	5	22.1899	22.2553	22.1758	22.5154	22.3124	22.2865	22.3157	22.254	22.2698	21.9936	22.2508	22.0533	22.1408	22.5206	22.3389	22.1935	0.0346942	0.980631	-0.0080719	-0.1005	1	22.2194
Q9D5V6	Syap1	1	18.1066	18.2493	18.1271	17.8419	18.8087	18.1461	18.4577	16.9456	18.1396	18.3549	17.861	18.2711	18.006	18.1081	18.6295	18.3507	0.00674478	0.991863	-0.00832748	-0.0201337	1	18.2074
P62245	Rps15a	10	25.7334	25.6426	25.449	25.3776	25.5035	25.6226	25.756	25.355	25.4508	25.6661	25.5171	25.6732	25.5524	25.4424	25.2438	25.3984	0.0248176	0.982335	-0.00863743	-0.0726349	1	25.5512
O70477	Pknox1	1	18.4258	18.2768	18.458	18.2958	18.5269	18.405	18.3786	18.1811	18.0789	18.4716	18.18	18.3257	18.64	18.3285	18.4528	18.2667	0.035795	0.980329	-0.00879288	-0.103572	0.9995	18.357
Q9DCS3	Mecr	7	24.9412	24.2257	24.4258	23.9877	24.2916	24.5137	24.5048	24.3061	24.118	24.366	24.4647	24.3257	24.265	23.8112	23.772	23.5898	0.014299	0.988272	-0.00896358	-0.0423268	1	24.294
Q9JHU9	Isyna1	2	21.1201	21.204	21.0314	21.3707	20.9782	21.064	21.2293	21.4906	21.6074	21.1391	21.4967	21.3255	21.0893	21.1743	21.2947	21.2402	0.0229133	0.983027	-0.00899935	-0.0671975	1	21.2257
Q60823	Akt2	1	19.0173	18.5596	18.4334	18.3023	18.3366	18.5779	18.637	18.7975	18.8224	18.0311	18.9518	18.7355	18.507	18.4386	18.6357	18.5932	0.0168437	0.98655	-0.00907564	-0.0497212	1	18.5786
Q91XD7	Creld1	2	22.2208	21.9235	22.2163	22.1437	22.1455	22.306	22.0965	21.9928	22.1054	21.6033	22.2492	21.8711	22.1482	22.2069	21.724	22.5193	0.0327904	0.98245	-0.00909281	-0.0951718	1	22.0834
Q8R314	Slc35f5	2	19.5797	19.8597	19.8259	20.0212	19.9499	19.6294	19.7623	19.9814	20.3452	20.3119	20.3596	20.1597	19.7387	19.916	20.2448	20.2242	0.0253679	0.982341	-0.00913715	-0.0742022	1	19.9876
Q80UP5	Ankrd13a	1	15.1576	15.2697	15.6711	15.6804	15.6519	15.4498	15.5352	15.1788	14.8644	15.7168	15.1264	15.7015	15.7193	15.3504	15.2144	15.5318	0.0186695	0.986062	-0.00927711	-0.0550019	1	15.4702
P56695	Wfs1	3	22.1302	21.9203	22.1617	22.0597	22.0699	22.1607	22.0044	22.075	22.3254	22.0891	22.3243	22.1615	22.3264	22.1939	21.9236	22.2479	0.0536408	0.967507	-0.00952721	-0.152475	1	22.112
Q8R4H2	Arhgef12	1	18.0016	17.7846	18.0709	17.9058	17.9644	17.947	17.8884	18.0018	17.7703	17.6617	17.7451	17.9757	17.8586	18.0949	17.966	18.1355	0.0512365	0.968912	-0.00969505	-0.145982	1	17.9081
O35083	Agpat1	1	18.9363	18.4305	18.5969	18.4657	18.4431	18.5773	18.7302	18.7182	18.4483	18.6879	18.1663	18.3479	18.4867	18.5386	18.569	18.0866	0.0251628	0.982201	-0.00984335	-0.0736184	0.9026	18.5156
A2A7S8-2	Kiaa1522	6	23.6004	23.6003	23.6492	23.8674	23.8036	23.6969	23.6218	23.6344	23.5729	23.5804	23.4614	23.5569	23.7027	23.6271	23.6827	23.8011	0.0452873	0.972028	-0.00987148	-0.129789	1	23.6285
P61021	Rab5b	1	21.0212	20.4182	20.4055	19.8491	20.4319	20.429	20.7554	20.1175	20.1051	20.1302	20.3494	20.2277	20.4799	20.0553	20.1495	19.7633	0.0123052	0.989481	-0.0099473	-0.036505	1	20.3343
P70697	Urod	1	18.971	18.7368	18.5372	18.6408	18.7484	18.7599	18.904	18.5138	18.5796	18.7749	18.4638	18.2182	18.5607	18.4708	18.5731	18.6393	0.0281066	0.984252	-0.0100737	-0.0819763	1	18.6198
Q3THE2	Myl12b	6	27.3319	27.3249	27.0601	27.2136	27.3416	27.2033	27.3429	27.0834	27.2748	27.5756	27.4763	27.4396	26.8722	26.9371	27.287	26.8617	0.0396179	0.978079	-0.0101733	-0.114189	1	27.2536
Q6ZPE2-2	Sbf1	1	15.6479	15.5691	15.9159	15.8878	15.9248	15.6878	15.7671	15.6817	15.642	15.5813	15.8475	15.7684	15.8972	15.7451	15.4132	15.9262	0.0340798	0.981702	-0.0102024	-0.0987828	0.9991	15.7404
Q8K2A1-2	Gulp1	1	20.9206	20.7576	20.7879	20.5882	20.8262	20.7158	20.9347	20.6192	20.9272	21.1527	20.7257	21.0513	21.032	20.708	20.6783	20.6322	0.0371069	0.979209	-0.0103564	-0.107224	1	20.8332
Q80VP0-2	Tecpr1	1	7.79613	7.95786	7.94236	8.18067	7.94703	7.87801	7.94089	8.15252	8.17324	8.22736	8.13706	7.8932	7.98969	7.91163	8.11234	8.09809	0.0360653	0.980029	-0.0103585	-0.104325	0.9995	7.99207
Q8BRK8	Prkaa2	3	22.9531	22.7715	22.7826	22.8889	22.9032	22.7501	22.8079	22.9765	22.6297	22.7732	22.8538	22.9566	22.8942	22.7828	22.6151	22.8895	0.0551941	0.966795	-0.010416	-0.156655	1	22.8662
Q60865	Caprin1	5	24.4403	24.2943	24.4699	24.1434	24.568	24.2634	24.3881	24.1708	24.061	24.5606	24.0842	24.3759	24.1687	24.4585	24.2806	24.4145	0.0319998	0.982555	-0.0106058	-0.0929534	1	24.3201
P70296	Pebp1	9	25.1563	24.7225	24.708	24.6872	24.659	24.7284	25.0513	24.8777	24.7847	24.802	25.0096	25.0423	24.6869	24.626	24.6369	24.4347	0.0254553	0.982737	-0.0106063	-0.0744511	1	24.8082
Q8VDK1-2	Nit1	1	17.3402	17.1084	17.3736	18.0004	17.3429	17.1406	17.3169	18.0647	17.9777	16.8924	18.3589	17.8017	17.2765	16.9937	17.6936	17.5394	0.0128004	0.989492	-0.0106173	-0.0379533	0.9972	17.5349
Q3TJD7	Pdlim7	28	26.9908	26.6491	26.7958	26.8476	26.9899	26.8029	26.8039	26.7293	26.803	26.4859	26.9672	26.8035	26.8526	26.5589	26.527	26.9791	0.0413527	0.97664	-0.0106874	-0.11898	1	26.7866
Q9D024	Ccdc47	3	23.9885	23.9639	24.0608	24.1104	23.9754	24.1434	24.0711	23.9763	24.0392	23.958	24.0251	23.9541	23.9929	24.3966	24.0727	24.3792	0.0725865	0.952375	-0.0106902	-0.202679	1	24.0698
P62071	Rras2	3	22.869	22.9901	23.0991	23.0605	23.0061	22.9602	23.058	23.038	22.8763	22.8736	23.194	22.9292	23.0303	22.9868	22.894	22.8729	0.0710361	0.952188	-0.0108948	-0.198632	1	22.9426
Q9ET54-3	Palld	38	26.8263	26.8352	26.8296	27.0408	26.8833	26.9786	26.8728	26.8409	26.7434	26.5531	26.8541	26.7263	26.6618	26.6489	26.5386	27.0324	0.064434	0.95795	-0.0109544	-0.18128	1	26.7921
Q9DAW9	Cnn3	2	21.7582	22.0029	22.2479	22.5022	22.3346	22.1663	21.9496	22.1047	22.0283	21.7469	21.9825	22.0597	21.9201	22.7147	22.268	22.4023	0.0209047	0.984296	-0.0109735	-0.0614386	1	22.1298
Q61127	Nab2	1	17.5438	17.8089	18.0994	18.2159	18.0408	17.8077	17.5883	18.2757	18.6315	18.1478	18.6214	18.1589	18.0989	18.6512	18.1958	19.0918	0.0177811	0.986632	-0.0110927	-0.052435	0.9999	18.1696
Q61599	Arhgdib	4	21.1641	20.974	20.6249	21.1643	20.8408	20.881	21.0953	21.1548	22.0327	21.4134	21.9781	21.6709	21.3272	21.3601	21.6934	21.6491	0.0255968	0.982954	-0.0111513	-0.0748537	1	21.3369
Q7M6Y3-2	Picalm	5	21.6776	21.0696	21.2981	21.2323	21.3604	21.4194	21.4204	21.1221	21.4163	21.3651	21.4135	21.4804	21.3676	21.162	21.3006	21.4902	0.0260124	0.983442	-0.0111718	-0.0760357	1	21.3577
P61358	Rpl27	20	25.6103	26.2664	26.0127	26.0323	26.283	25.6903	25.7472	26.2459	26.252	26.6817	26.0438	26.3411	26.207	26.287	26.3545	26.3582	0.0181665	0.986564	-0.0111747	-0.053549	1	26.1733
P15379-10	Cd44	6	23.7663	24.0652	23.9121	24.179	23.8753	24.0333	23.8373	24.2214	24.2326	23.7099	23.9676	23.8239	23.6974	24.0972	24.0808	24.2735	0.0306469	0.984377	-0.0111885	-0.0891483	1	23.9423
[truncated: 1,691 more rows]

## Sheet: Table S2
Table S2	Protein changes in DSS colon of WT and Lgmn-/- mice
Peptide sequences were matched to an unreviewed mouse protein database containing isoforms and reverse sequences using MSFragger (Fragpipe v.21.0). Label free quantification was undertaken with a fixed modification of cysteine carbamidomethylation and variable modifications of lysine TMT-labeling (+304.2072 Da), methionine oxidation (+15.9949 Da), N-terminal acetylation (+42.0106 Da), N-terminal …
Index	Gene	NumberPSM	WT Naïve 1 MaxLFQ Intensity	WT Naïve 2 MaxLFQ Intensity	WT Naïve 3 MaxLFQ Intensity	WT Naïve 4 MaxLFQ Intensity	Lgmn-/- Naïve 1 MaxLFQ Intensity	Lgmn-/- Naïve 2 MaxLFQ Intensity	Lgmn-/- Naïve 3 MaxLFQ Intensity	Lgmn-/- Naïve 4 MaxLFQ Intensity	WT DSS 1 MaxLFQ Intensity	WT DSS 2 MaxLFQ Intensity	WT DSS 3 MaxLFQ Intensity	WT DSS 4 MaxLFQ Intensity	Lgmn-/- DSS 1 MaxLFQ Intensity	Lgmn-/- DSS 2 MaxLFQ Intensity	Lgmn-/- DSS 3 MaxLFQ Intensity	Lgmn-/- DSS 4 MaxLFQ Intensity	X.Log.Student.s.T.test.p.value.WT DSS_Lgmn-/- DSS	Student.s.T.test.q.value.WT DSS_Lgmn-/- DSS	Student.s.T.test.Difference.WT DSS_Lgmn-/- DSS	Student.s.T.test.Test.statistic.WT DSS_Lgmn-/- DSS	MaxPepProb	ReferenceIntensity
Q921D4	Med6	1	21.652	21.3739	21.402	20.5061	18.5549	17.8879	17.7109	18.0245		21.4455	20.5652	20.5967	17.7735	18.3043	17.8185	17.7274	4.72509	0	2.9671	12.1572	0.9575	20.1545
Q9JMC3	Dnaja4	1	17.3361	17.7669	18.1618	17.635	17.6182	17.84	17.5894	18.3574	19.7138	21.4205	18.9861	19.7534	17.9632	17.8439	18.4739	17.7302	1.963	0.109333	1.96565	3.6358	1	18.9825
A2A8L1	Chd5	1	16.2622	15.8117	18.8881	7.36816	8.37093	7.0571	7.78924	8.04398	7.89425	15.8775	15.8067	8.01872	8.09621	7.77328	7.70998	16.2012	0.259434	0.688211	1.95411	0.632713	0.9854	7.99207
P01942	Hba	13	26.2821	25.8884	25.2562	25.5199	25.0574	25.7361	26.1223	26.4585	27.187	26.8575	26.8538	27.2468	25.4234	25.291	25.5238	25.3234	5.08425	0	1.64588	14.0132	1	26.221
Q00898	Serpina1e	1	20.1381	20.3731	20.6555	20.9095	20.0059	19.9317	19.9123	20.1121	22.7637	20.6342	21.4492	21.3135	20.2002	20.1229	19.9036	20.2778	1.68969	0.130301	1.414	3.12587	1	20.7142
Q8BM55	Tmem214	3	23.1179	23.309	22.4974	21.8553	21.6387	21.6275	21.4997	20.8161	23.0615	23.0005	22.4046	22.7396	20.5508	21.8648	21.6676	21.7396	2.13182	0.0995385	1.34584	3.9682	1	22.37
Q9D7Y9-2	Slx4ip	2	20.2523	20.1359	20.3282	20.4739	20.0436	20.3135	20.3192	20.7354	20.7715	22.1517	20.7069	22.1755	20.118	20.2508	20.0858	20.4242	1.58739	0.13821	1.23167	2.94264	0.9933	20.8803
Q9WU79	Prodh	1	18.2761	17.9681	17.9568	18.0589	16.284	17.0134	17.6667	17.1729	18.0278	17.8289	17.921	17.6523	17.1688	16.7034	16.4813	16.2356	2.88491	0.0609	1.21023	5.66297	0.9932	17.4998
P02104	Hbb-y	8	21.0598	20.7765	20.0825	19.9273	19.9049	21.018	21.0392	20.6059	21.0568	21.5866	20.943	21.4942	20.2638	20.0515	20.1244	20.0332	3.33484	0.0404211	1.15194	6.88691	0.9971	20.7968
Q9CQL4	Mrpl20	1	18.5084	17.9753	17.5287	17.5408	17.6369	16.9504	16.6439	18.3596	18.7491	18.6487	18.5944	18.7441	17.898	17.1951	17.7384	17.57	3.36367	0.0430588	1.08371	6.97183	1	17.9975
P28776	Ido1	1	19.6905	20.1473	18.2953	18.0944	17.9865	18.065	18.0314	18.1588	20.8283	19.2147	19.3479	21.8735	19.3714	19.1508	19.9542	18.584	0.741352	0.339204	1.05099	1.51154	1	19.8056
Q91W97	Hkdc1	1	19.7706	18.9153	19.5583	19.5878	17.65	18.6242	19.0942	19.1137	19.3343	20.0541	19.5031	19.4712	18.688	18.2899	18.6942	18.8777	2.49286	0.0697831	0.953245	4.73296	1	19.1689
P62806	H4c1	25	28.0998	28.4774	28.1714	27.7695	27.9423	27.4058	27.4305	28.383	28.9807	30.367	28.8446	29.6315	28.1796	28.3629	28.696	28.8073	1.33162	0.167441	0.944502	2.49886	1	28.7307
Q00623	Apoa1	14	22.8832	22.8908	22.6947	22.6211	22.4572	22.6084	22.8253	22.9544	24.655	23.5787	24.4603	24.1292	23.093	22.9963	23.4561	23.5574	1.84802	0.118136	0.930136	3.41735	1	23.3841
Q9D8T7-2	Slirp	1	21.6732	21.2432	20.8305	20.2854	19.9536	20.9974	21.0743	20.5416	20.8575	20.8681	21.2557	20.9847	20.1782	19.9392	20.4171	19.8184	2.85227	0.0544681	0.903266	5.58106	1	20.7611
O35621	Pmm1	1	17.5511	16.8049	16.7622	16.9764	16.554	16.3603	16.5685	17.0762	17.657	18.1974	17.561	18.0898	16.8368	17.2712	17.1713	16.6671	2.25022	0.0910794	0.889691	4.21041	1	17.2449
P70699	Gaa	1	18.7743	18.6212	19.2589	19.0209	19.6289	18.8595	19.298	20.2104	20.2354	21.0957	19.7666	21.3958	20.1426	19.4708	20.007	19.4703	1.06069	0.222006	0.850707	2.04403	0.9999	20.0394
Q9D8S4	Rexo2	1	18.9785	18.5351	18.9572	18.5426	18.4887	18.0729	18.4271	18.3518	18.8774	19.0238	19.054	18.7673	18.1746	17.5637	18.5291	18.1198	2.12956	0.0990828	0.833837	3.96365	0.9998	18.5583
Q9CX34	Sugt1	2	22.4242	22.2579	22.1305	22.0971	22.0501	22.1605	22.1957	22.2797	22.6092	23.678	22.3707	22.9956	22.0126	22.0767	22.0743	22.1559	1.56532	0.142571	0.833497	2.90359	1	22.5106
Q8VCH0	Acaa1b	1	20.1161	19.2571	20.2526	20.5149	17.1463	18.8373	18.8995	19.6147	19.5683	20.1627	20.0768	19.6532	19.9192	19.5935	18.6237	17.9929	0.904274	0.272229	0.832906	1.78414	1	19.5545
Q9JLR9	Higd1a	2	23.9509	22.5331	23.011	22.509	21.2352	22.8696	22.9693	22.1969	21.8946	22.2782	22.6447	22.1252	21.659	21.348	21.4818	21.1301	2.29592	0.0851186	0.830992	4.30605	1	22.4323
Q9EPC1	Parva	3	23.7275	23.0001	23.0978	22.8013	23.109	22.9759	22.9966	22.9536	23.617	23.0645	23.7744	23.344	22.892	22.399	22.6347	22.6317	2.32169	0.0833214	0.810621	4.36053	1	23.0972
Q00897	Serpina1d	7	24.4707	24.4552	24.9463	25.51	23.8121	23.8895	24.0808	23.9336	25.4909	24.829	25.1194	25.4571	24.2315	24.3718	24.3803	24.7131	2.28701	0.0858512	0.799935	4.28732	1	24.7602
Q08857	Cd36	5	23.5022	23.1044	22.7455	22.9552	22.7042	22.9275	23.1745	23.5671	24.2387	23.0693	24.3238	23.7022	22.8949	23.5106	22.7016	23.0431	1.25071	0.179732	0.795946	2.36185	1	23.3019
Q8JZU2	Slc25a1	3	21.1049	21.1626	20.7749	20.7408	20.7294	20.6913	20.9993	21.027	21.6305	21.1168	21.3605	21.3122	20.6668	20.8086	20.603	20.2046	2.47378	0.0735529	0.784273	4.69051	1	20.9661
P62984	Uba52	1	24.8323	24.8613	25.0855	24.4993	24.729	23.9285	23.9988	25.4098	25.7288	26.2945	25.2451	25.6062	24.7823	24.8261	25.3232	24.8386	1.66252	0.132143	0.776124	3.07683	0.9899	25.0905
Q99JY4	Trabd	1	18.9715	18.6319	18.3923	17.6954	17.8786	18.162	18.3994	18.5178	18.1315	18.1487	18.6269	18.564	17.9735	17.9161	17.6396	16.8529	1.42799	0.156102	0.772253	2.66396	1	18.2275
Q8QZR3-2	Ces2a	4	23.687	22.9821	23.5449	23.9502	22.6883	23.5549	23.7381	24.059	23.585	24.6006	24.1844	24.0349	23.8358	23.3534	23.7528	22.5394	1.04239	0.226831	0.730871	2.01361	1	23.7515
P04117	Fabp4	7	24.2021	23.3666	23.1382	23.1326	22.7841	23.6483	23.7295	23.8647	24.4868	23.1721	25.015	23.7829	23.4576	23.5758	22.9165	23.6312	0.825798	0.299889	0.718942	1.65333	1	23.6914
P19639	Gstm3	2	23.0267	22.1157	22.0495	22.0534	21.6899	22.0268	22.2634	22.0286	22.2104	21.9016	22.7456	21.9319	21.8554	21.3038	21.7481	21.0104	1.38425	0.159534	0.717984	2.58875	1	22.052
Q6P8M1-2	Tatdn1	1	19.6864	19.1667	19.5054	18.8185	19.3168	19.2887	19.6157	19.3201	19.5614	19.4824	19.8313	19.4816	19.1822	18.238	19.0269	19.0867	1.63764	0.136957	0.705736	3.03218	1	19.3377
P97414-2	Kcnq1	1	20.2066	20.1899	20.5502	20.7537	20.2263	20.7135	20.2003	20.3772	20.2123	20.3573	20.0609	19.9121	20.4443	20.2145	20.3443	16.7299	0.329469	0.620412	0.702375	0.774027	1	20.3219
P97493	Txn2	1	22.9126	22.2513	21.9822	21.4664	21.1246	22.1605	22.2622	21.2439	21.4921	21.9256	21.8799	21.9445	21.1873	21.1472	21.4702	20.658	1.88091	0.114104	0.694846	3.47921	1	21.8043
P0DP26	Calm1	20	26.6734	26.8159	25.971	26.0109	26.1808	26.9466	26.907	26.2675	26.2411	26.586	26.9784	26.474	25.5994	26.1972	26.1435	25.5758	1.63409	0.136945	0.690917	3.02581	1	26.433
P11930	Nudt19	1	18.2559	17.8456	17.5248	17.5742	16.9786	17.4446	17.4191	17.6856	17.7236	17.8414	17.8548	17.6768	17.4254	16.9082	17.3899	16.6366	1.88043	0.113344	0.68408	3.47831	0.9744	17.5294
P62889	Rpl30	2	19.7728	19.6431	19.252	19.3816	19.3424	19.4462	19.7082	19.9344	20.4143	20.1529	20.1452	20.3922	19.5327	19.705	19.7705	19.3863	2.99961	0.0506286	0.677529	5.9578	0.9999	19.8155
Q99KD5	Unc45a	2	19.0852	19.2075	19.3437	18.8407	18.9515	19.1607	19.2934	19.1219	19.1416	19.1683	19.3786	19.2619	18.6229	18.4154	18.7642	18.4629	3.37351	0.04575	0.67124	7.00103	0.9986	19.0771
Q8VCR2-2	Hsd17b13	1	18.414	18.468	19.0108	19.0501	18.2713	18.2225	17.9021	18.5376	18.7808	18.374	18.4334	17.9311	18.0306	17.8589	17.8514	17.1044	1.31653	0.167571	0.66851	2.47321	1	18.2758
Q9R1P0	Psma4	1	19.0044	19.4976	18.833	19.3759	19.0904	19.0781	19.3604	20.1212	20.2106	19.6363	19.9407	19.6938	19.1425	19.0293	19.9175	18.7338	1.2354	0.18236	0.66458	2.33606	1	19.4476
Q8VD75	Hip1	1	19.2411	18.1918	19.3301	18.5078	18.8899	18.0231	18.5983	18.7102	19.0156	19.1991	19.0433	19.1463	18.7217	18.4551	18.3755	18.1942	2.87694	0.0574884	0.664467	5.64288	1	18.7868
Q9CQZ5	Ndufa6	1	18.7912	18.8172	18.3168	18.2019	18.388	18.6097	18.4732	18.3483	18.599	18.8752	18.4472	18.2059	18.1159	18.1107	17.3437	17.9008	1.55955	0.142082	0.664052	2.8934	1	18.3664
Q9DCS9	Ndufb10	1	20.391	20.3108	20.1678	19.9662	20.172	20.1336	20.4447	20.1162	20.5187	20.9161	20.4179	20.6483	20.0032	19.8609	20.0597	19.9726	2.87225	0.0561818	0.651154	5.6311	0.9976	20.2949
Q8BRF7-3	Scfd1	1	17.4628	17.0647	17.1438	17.2431	17.3712	17.8829	17.7196	18.1549	17.92	17.7092	18.0263	18.0569	17.3417	17.4604	17.6187	16.7025	1.6195	0.137959	0.647275	2.99974	0.9999	17.6249
Q3UZZ6	Sult1d1	2	26.158	24.8469	25.3061	25.1806	24.0867	24.8336	25.0485	24.5801	24.2578	24.7829	25.1619	24.5808	24.4679	23.7829	24.2386	23.7515	1.30959	0.1684	0.635595	2.46143	1	24.8036
P62962	Pfn1	5	24.3735	23.7284	23.6813	23.8225	23.6842	24.05	24.5669	24.5111	24.4614	24.1604	24.7755	24.7002	23.8419	23.7049	24.1273	23.8839	2.08139	0.107067	0.634868	3.86738	1	24.195
Q9EQX4	Aif1l	1	20.452	19.8466	20.0339	20.3071	19.5614	20.0942	20.3318	20.5145	20.6049	20.4336	20.852	20.4524	20.3455	19.8178	20.0207	19.6317	1.88879	0.112407	0.631793	3.49411	0.9822	20.2401
P07724	Alb	105	31.2866	31.1477	30.9965	31.2755	30.306	30.5605	30.5925	30.8545	32.1179	30.996	32.0593	31.4861	31.1312	30.7161	30.9196	31.3815	1.0871	0.216561	0.627703	2.08797	1	31.1531
P02089	Hbb-b2	5	22.3141	22.3599	22.0959	22.2343	22.1181	22.6292	22.7548	22.7089	22.9661	23.0343	22.791	22.9831	22.4039	22.3627	22.2333	22.2718	4.10517	0.0253333	0.625731	9.47955	1	22.5809
Q8R0P4-2	Aamdc	1	18.1489	17.9973	17.8529	17.0033	16.6239	17.7595	17.8235	17.0191	16.287	17.6194	17.5629	17.3037	16.5887	16.6288	16.5102	16.5441	1.04104	0.226757	0.625317	2.01135	1	17.324
Q6PIP5	Nudcd1	1	7.86674	7.84618	7.42481	8.07358	7.75916	7.77035	7.80558	8.93574	8.52974	7.59123	8.97868	8.08474	7.5658	7.31164	8.22247	7.58327	0.890011	0.27541	0.625305	1.76041	1	7.99207
Q9D8V7	Sec11c	1	17.7449	17.7502	17.36	18.0814	17.7682	17.5531	17.7609	18.3417	18.0743	17.8123	18.4583	18.0456	17.6911	17.1836	17.6661	17.3516	1.85424	0.11545	0.624531	3.42901	0.9808	17.8121
Q9DD20	Tmt1b	8	25.7932	24.8559	25.0596	24.8849	23.9595	24.7338	24.6973	24.9079	25.1571	24.8527	25.2865	24.9831	24.7949	24.3846	24.4655	24.1578	2.04874	0.105379	0.619142	3.8028	1	24.839
P08207	S100a10	3	24.6974	24.1716	24.1624	23.5957	23.9794	23.9275	24.2161	24.2118	24.4484	23.9282	24.8333	24.1489	23.6012	23.6866	23.7245	23.8904	1.61508	0.138586	0.614013	2.99187	1	24.0663
Q922H2	Pdk3	3	22.2763	21.4311	21.5051	21.2738	21.2414	21.4099	21.7179	21.4275	21.6923	21.686	21.8099	21.6915	21.3607	20.7694	21.3431	20.9684	2.20103	0.0989118	0.609509	4.10883	1	21.5104
P70295	Aup1	3	21.1826	21.0445	20.7323	20.4398	20.3224	20.535	20.6341	20.681	21.082	20.848	21.1008	20.8179	20.4374	20.3298	20.5094	20.1545	2.86731	0.0557333	0.604409	5.6187	1	20.6844
Q06185	Atp5me	3	24.2094	24.1162	23.2369	22.8413	22.7131	23.3995	23.4538	22.9029	23.0207	23.5678	23.5319	23.1231	22.8863	22.512	22.9427	22.4864	1.77038	0.127238	0.604056	3.27313	1	23.2456
Q8BJY1	Psmd5	2	21.2557	21.1766	21.0232	21.1191	20.4398	21.067	21.1119	21.0129	21.1882	20.7199	21.4875	21.0925	20.5959	20.66	20.7817	20.0613	1.42609	0.155196	0.597274	2.66069	1	20.9517
P51661	Hsd11b2	3	23.9534	23.2621	23.497	23.2826	23.3196	23.5922	23.6389	23.458	23.4395	23.5273	23.7474	23.4651	23.3615	22.9476	22.9206	22.5633	1.81686	0.123084	0.596558	3.35916	1	23.4128
Q9WTL7	Lypla2	1	19.9565	19.2171	19.2549	18.2692	18.3288	19.2361	19.388	19.1156	19.3212	18.9976	19.1606	19.353	18.7938	18.7039	18.5504	18.3986	2.60778	0.0568649	0.596475	4.99389	1	19.0706
P63323	Rps12	4	22.6028	21.8414	21.7307	21.3628	21.6284	21.9396	22.1871	21.7275	22.0506	22.009	22.0401	22.3706	21.6323	21.2978	21.6572	21.5021	2.62739	0.0572174	0.5952	5.03934	1	21.9086
Q8VCH6	Dhcr24	1	15.8124	16.1882	15.6781	15.9318	15.4084	15.0591	14.8567	14.9312	15.9485	15.7617	16.0649	15.6497	15.3932	15.697	14.7929	15.1667	1.50692	0.151098	0.59375	2.801	0.9534	15.5112
P97805	Fam3d	1	8.05154	6.61561	7.63306	6.28111	7.35064	7.17004	8.53681	8.57756	7.58931	7.8613	7.50388	9.1877	6.85807	7.58779	8.87643	6.44517	0.393483	0.569	0.593681	0.897295	1	7.99207
Q64471	Gstt1	2	20.9895	20.1997	20.4029	19.9223	19.8466	20.172	20.2113	20.2237	20.4386	20.2146	20.7426	20.6026	20.3648	19.4614	20.0095	19.7903	1.43851	0.156135	0.593119	2.68214	1	20.2667
Q924W7-2	Dennd2b	1	16.0576	20.544	20.3626	16.9783	19.3501	17.0603	16.9566	17.9499	17.2681	20.1359	16.1306	16.7922	17.1331	17.1205	17.0448	16.6674	0.274404	0.673549	0.590292	0.663579	1	18.4284
Q9CR51	Atp6v1g1	1	18.8561	19.3553	19.3717	18.9006	19.1158	18.3515	19.0026	19.1155	18.8584	19.928	19.1569	19.3444	18.7722	18.4452	18.9452	18.7703	1.25525	0.178744	0.588697	2.3695	1	19.0621
Q99LT0	Dpy30	1	18.3028	17.3814	17.9058	17.5519	17.713	18.0823	18.0419	18.3272	18.3506	18.0247	18.4471	18.2338	17.5436	17.7431	17.7212	17.7307	2.88186	0.0588571	0.579408	5.65528	0.9998	17.9738
Q9JK42	Pdk2	1	18.7412	18.5714	18.6077	18.7976	18.5189	18.6847	18.9539	18.8937	19.0894	18.9907	18.7318	18.8951	18.6887	18.2866	18.2827	18.1438	2.20431	0.0990815	0.576321	4.11556	1	18.7103
Q9JJU8	Sh3bgrl	1	20.3656	19.2242	19.1519	18.3226	19.2735	19.5086	20.0888	19.4132	19.2888	19.3741	19.5877	19.4194	18.9456	18.5567	19.0582	18.8157	2.43035	0.0743333	0.573465	4.59476	1	19.3916
Q61576	Fkbp10	1	21.3478	20.7799	20.9137	20.9219	21.0862	21.155	21.2822	21.5732	21.8704	21.0091	22.0562	21.7159	20.8817	21.1205	21.1225	21.2415	1.25672	0.178679	0.571372	2.37198	1	21.2904
O89017	Lgmn	2	19.9441	19.828	20.1713	19.9041	20.0133	19.905	19.8619	19.8696	20.2887	20.571	20.087	20.6507	20.006	19.9974	19.834	19.4841	1.72648	0.128897	0.568998	3.19269	1	20.0858
Q61205	Pafah1b3	1	20.344	19.8074	19.3831	19.322	18.9348	19.4886	19.5155	19.1509	19.5324	19.5791	19.7605	19.1372	18.7437	18.7664	19.2317	19.0005	1.75976	0.127309	0.566727	3.25361	1	19.3647
Q8K2C6	Sirt5	1	19.4172	18.7356	18.715	18.7493	18.2842	18.751	18.9999	18.5086	18.7411	18.5399	18.9802	18.5413	18.2257	17.9125	18.5761	17.842	1.52924	0.147297	0.561545	2.84007	0.9998	18.629
P31786	Dbi	2	25.9288	25.4917	24.8354	24.3508	24.2458	24.7027	24.6692	24.2836	24.5404	25.1659	24.9195	24.6699	24.1471	24.3412	24.6013	23.9633	1.55349	0.143247	0.560688	2.88272	1	24.719
P97372	Psme2	2	19.4522	19.3043	18.6987	18.9263	18.8708	19.1537	19.4473	19.1091	19.0348	19.4518	19.6413	19.8278	19.1727	18.9939	19.0121	18.5366	1.37307	0.160255	0.560098	2.56961	1	19.2532
P58196	Plscr4	1	18.2766	16.5983	17.1824	18.3089	18.1939	18.2523	18.1063	17.2595	18.4976	17.9845	18.9139	17.6382	17.4708	17.9568	17.775	17.5913	0.952828	0.255135	0.560071	1.86484	1	18.0318
P97461	Rps5	1	21.5375	21.149	20.86	21.1981	20.8821	20.9042	21.2236	21.3395	21.622	21.3831	21.6697	21.5281	20.8875	20.9327	21.3132	20.8527	2.37127	0.0756262	0.554213	4.4665	0.9997	21.213
O55142	Rpl35a	10	24.654	24.7749	24.5158	24.4331	24.5183	24.5419	24.6704	24.6398	25.2427	25.1888	24.9897	25.0255	24.5298	24.5598	24.5521	24.5893	3.93083	0.019	0.553949	8.82917	1	24.73
P99029-2	Prdx5	3	19.8033	19.7748	19.9856	19.1503	19.1213	19.8856	20.2079	19.8844	19.9155	19.9566	20.1422	20.0119	19.7224	19.4917	19.4755	19.1292	2.23813	0.0919385	0.551844	4.18532	1	19.7956
Q9WU81-2	Slc37a2	2	20.6827	18.1009	21.1519	22.8169	18.5743	19.4495	18.0504	18.3596	18.9224	18.4727	20.9766	18.5639	18.5887	18.4346	18.8114	18.911	0.40259	0.562204	0.547478	0.914454	1	20.0751
Q8CDM8	Fhip2a	1	18.5977	17.9988	17.9408	18.5291	18.1259	18.3209	18.5309	18.3084	18.52	18.0207	18.4919	18.5978	17.7683	17.9494	17.6309	18.103	1.76719	0.12703	0.544693	3.26726	1	18.255
Q8BYA0	Tbcd	4	20.7698	20.6888	20.2424	20.5273	20.3942	20.3297	20.458	20.4733	20.7158	20.506	20.951	20.5638	20.1752	19.9946	20.5983	19.7914	1.47385	0.152862	0.544294	2.74337	1	20.4676
Q8C2E7	Washc5	1	19.6895	19.8188	19.2472	19.2057	19.1829	19.1146	19.4291	19.2575	19.5544	19.5236	19.846	19.5676	19.258	18.5306	18.9417	19.6072	1.17413	0.195101	0.538537	2.23321	1	19.3679
P56391	Cox6b1	6	25.9107	25.4477	25.3736	24.9176	24.8633	25.3678	25.5246	25.1802	25.0425	25.5927	25.5319	25.3339	24.9395	24.8296	25.0075	24.5864	1.86996	0.113101	0.534518	3.45856	1	25.261
Q91V76		7	23.7478	22.9563	23.3098	23.3634	22.2031	22.9018	22.8097	22.905	23.2081	23.6084	23.3845	23.3312	23.2519	22.6354	22.9963	22.5171	1.52657	0.147589	0.532867	2.8354	1	23.1144
Q8K0J2	B3gnt7	1	16.2579	15.9848	15.8004	16.0056	17.3355	16.0514	16.2842	17.1565	16.896	16.0987	16.7862	16.573	16.0328	15.6767	16.869	15.6535	0.786127	0.316803	0.530498	1.58689	1	16.4319
Q924T2	Mrps2	1	21.1359	20.1693	20.6165	19.9645	19.614	20.469	20.3051	20.0558	20.2312	20.4556	20.5203	20.3167	19.9649	19.4548	20.1674	19.8192	1.74608	0.127846	0.529382	3.22851	1	20.2413
[truncated: 3,602 more rows]

## Sheet: Table S3
Table S3	Protein changes in WT colon under naïve and DSS conditions
[truncated: 3,690 more rows]

## Sheet: Table S4
Table S4	Protein changes in Lgmn-/- colon under naïve and DSS conditions
[truncated: 3,690 more rows]

[truncated: 4 more sheets: Table S5, Table S6, Table S7, Table S8]
